# Supplementary material for: Di-μ-chlorido-bis­[(2,2′:6′,2′′-terpyridine-κ3 N,N′,N′′)copper(II)] bis­(tri­fluoro­methane­sulfonate)
Source: IUCrdata. 2021 Oct 21;6(Pt 10):x211096. doi: 10.1107/S2414314621010968 (PMC9462302; doi:10.1107/S2414314621010968)
Supplement: Supplementary file 1 [file x-06-x211096-sup1.cif]

##############################################################################
#                                                                            #
# This CIF contains the data for a data article accepted for                 #
# publication in IUCrData. It conforms to the requirements of                #
# Notes for Authors for IUCrData, and has been                               #
# peer reviewed under the auspices of IUCrData.                              #
#                                                                            #
# Full details of the Crystallographic Information File format               #
# are given in the paper "The Crystallographic Information File (CIF):       #
# a New Standard Archive File for Crystallography" by S. R. Hall, F. H.      #
# Allen and I. D. Brown [Acta Cryst. (1991), A47, 655-685].                  #
#                                                                            #
# The current version of the core CIF dictionary is obtainable from          #
# ftp://ftp.iucr.org/pub/cif_core.dic.                                       #
#                                                                            #
# Software is freely available for graphical display of the structure(s)     #
# in this CIF. For information consult the CIF software page                 #
# http://www.iucr.org/resources/cif/software.                                #
#                                                                            #
# This file may be used for bona fide research purposes within the           #
# scientific community so long as proper attribution is given to the data    # 
# article from which it was obtained.                                        #
#                                                                            #
##############################################################################
data_I
_database_code_depnum_ccdc_archive 'CCDC 2116881'
_audit_creation_method
;
Olex2 1.5
(compiled 2021.08.20 svn.r13c46975 for OlexSys, GUI svn.r6405)
;
_journal_date_recd_electronic     2021-10-18
_journal_date_accepted     2021-10-20
_journal_name_full     'IUCrData'
_journal_year     2021
_journal_volume     6
_journal_issue      1
_journal_page_first     0
_journal_page_last     0
_journal_paper_category     HM
_journal_paper_doi     10.1107/S2414314621010968
_journal_coeditor_code     BT4119
_publ_contact_author_name     'Rafael A. Adrian'
_publ_contact_author_address
;
Department of Chemistry and Biochemistry,
University of the Incarnate Word,
San Antonio TX 78209,
USA
;
_publ_contact_author_email     adrian@uiwtx.edu
_publ_contact_author_fax     ?
_publ_contact_author_phone     '12108322117'
_publ_section_title
;\
Di-\m-chlorido-bis[(2,2':6',2''-terpyridine-\k^3^<i>N</i>,<i>N</i>',<i>N</i>'')\
copper(II)] bis(trifluoromethanesulfonate)
;
loop_
    _publ_author_name
    _publ_author_footnote
    _publ_author_address
    'Adrian, Rafael A.' .
;
Department of Chemistry and Biochemistry,
University of the Incarnate Word,
San Antonio TX 78209,
USA
;
    'Duarte, Jose J.' .
;
Department of Chemistry and Biochemistry,
University of the Incarnate Word,
San Antonio TX 78209,
USA
;
    'Arman, Hadi D.' .
;
Department of Chemistry,
The University of Texas at San Antonio,
San Antonio TX 78249,
USA
;
_publ_section_synopsis
;
The crystal structure of the centrosymmetric complex
[Cu(terpy)~2~Cl~2~](OTF)~2~ consists of a Cu^II^ metal center in a distorted
square-pyramidal geometry with <i>\p</i>--<i>\p</i> stacking interactions
contributing to the crystal packing.
;
_chemical_name_systematic
;\
Di-\m-chlorido-bis[(2,2':6',2''-terpyridine-\k^3^<i>N</i>,<i>N</i>',\
<i>N</i>'')copper(II)] bis(trifluoromethanesulfonate)
;
_chemical_name_common     ?
_chemical_formula_moiety     'C30 H22 Cl2 Cu2 N6 2+, 2(C F3 O3 S -)'
_chemical_formula_sum     'C32 H22 Cl2 Cu2 F6 N6 O6 S2'
_chemical_formula_iupac     '[Cu2 Cl2 (C15 H11 N3)2] (C F3 O3 S)2'
_chemical_formula_weight     962.65
_chemical_melting_point     ?
_space_group_crystal_system     triclinic
_space_group_name_H-M_alt     'P -1'
_space_group_name_Hall     '-P 1'
loop_
    _space_group_symop_operation_xyz
    'x, y, z'
    '-x, -y, -z'
_cell_length_a     7.2767(2)
_cell_length_b     9.8394(2)
_cell_length_c     13.1746(3)
_cell_angle_alpha     106.667(2)
_cell_angle_beta     91.226(2)
_cell_angle_gamma     105.453(2)
_cell_volume     866.08(4)
_cell_formula_units_Z     1
_cell_measurement_reflns_used     14071
_cell_measurement_theta_min     3.1230
_cell_measurement_theta_max     29.5260
_cell_measurement_temperature     98(2)
_exptl_crystal_description     block
_exptl_crystal_colour     'clear bluish green'
_exptl_crystal_size_max     0.47
_exptl_crystal_size_mid     0.17
_exptl_crystal_size_min     0.1
_exptl_crystal_density_diffrn     1.846
_exptl_crystal_density_meas     ?
_exptl_crystal_density_method     ?
_exptl_crystal_F_000     482
_exptl_absorpt_coefficient_mu     1.591
_exptl_absorpt_correction_type     multi-scan
_exptl_absorpt_process_details
;
(CrysAlisPro; Rigaku OD, 2019)
;
_exptl_absorpt_correction_T_min     0.74069
_exptl_absorpt_correction_T_max     1.00000
_diffrn_ambient_temperature     98(2)
_diffrn_source     'Rotating-anode X-ray tube'
_diffrn_radiation_type     MoK\a
_diffrn_radiation_wavelength     0.71073
_diffrn_measurement_device_type     'XtaLAB AFC12 (RCD3): Kappa single'
_diffrn_measurement_device     'four-circle diffractometer'
_diffrn_measurement_method     '\w scans'
_diffrn_detector     'CCD plate'
_diffrn_detector_area_resol_mean     ?
_diffrn_reflns_number     33748
_diffrn_reflns_av_R_equivalents     0.0474
_diffrn_reflns_av_unetI/netI     0.0226
_diffrn_reflns_theta_min     2.254
_diffrn_reflns_theta_max     27.500
_diffrn_reflns_theta_full     25.000
_diffrn_measured_fraction_theta_max     0.999
_diffrn_measured_fraction_theta_full     1.000
_diffrn_reflns_limit_h_min     -9
_diffrn_reflns_limit_h_max     9
_diffrn_reflns_limit_k_min     -12
_diffrn_reflns_limit_k_max     12
_diffrn_reflns_limit_l_min     -16
_diffrn_reflns_limit_l_max     17
_refine_special_details
;
H atoms were located in a difference map and refined in idealized
positions using a riding model with atomic displacement parameters of
<i>U</i>~iso~(H) = 1.2<i>U</i>~eq~(C) and with a C---H distance of 0.95 \%A.
;
_reflns_number_total     3982
_reflns_number_gt     3889
_reflns_threshold_expression     'I > 2\s(I)'
_refine_ls_structure_factor_coef     Fsqd
_refine_ls_matrix_type     full
_refine_ls_R_factor_all     0.0375
_refine_ls_R_factor_gt     0.0364
_refine_ls_wR_factor_gt     0.0928
_refine_ls_wR_factor_ref     0.0935
_refine_ls_goodness_of_fit_ref     1.075
_refine_ls_restrained_S_all     1.075
_refine_ls_number_reflns     3982
_refine_ls_number_parameters     253
_refine_ls_number_restraints     0
_refine_ls_hydrogen_treatment     constr
_refine_ls_weighting_scheme     calc
_refine_ls_weighting_details
              'w=1/[\s^2^(Fo^2^)+(0.0529P)^2^+0.6752P] where P=(Fo^2^+2Fc^2^)/3'
_atom_sites_solution_hydrogens     geom
_atom_sites_solution_primary     dual
_atom_sites_solution_secondary     ?
_refine_ls_shift/su_max     0.002
_refine_ls_shift/su_mean     0.000
_refine_diff_density_max     0.551
_refine_diff_density_min     -0.414
_refine_ls_extinction_method     none
_refine_ls_extinction_coef     .
loop_
    _atom_type_symbol
    _atom_type_description
    _atom_type_scat_dispersion_real
    _atom_type_scat_dispersion_imag
    _atom_type_scat_source
    'C' 'C' 0.0033 0.0016
                         'International Tables Vol C Tables 4.2.6.8 and 6.1.1.4'
    'H' 'H' 0.0000 0.0000
                         'International Tables Vol C Tables 4.2.6.8 and 6.1.1.4'
    'Cl' 'Cl' 0.1484 0.1585
                         'International Tables Vol C Tables 4.2.6.8 and 6.1.1.4'
    'Cu' 'Cu' 0.3201 1.2651
                         'International Tables Vol C Tables 4.2.6.8 and 6.1.1.4'
    'F' 'F' 0.0171 0.0103
                         'International Tables Vol C Tables 4.2.6.8 and 6.1.1.4'
    'N' 'N' 0.0061 0.0033
                         'International Tables Vol C Tables 4.2.6.8 and 6.1.1.4'
    'O' 'O' 0.0106 0.0060
                         'International Tables Vol C Tables 4.2.6.8 and 6.1.1.4'
    'S' 'S' 0.1246 0.1234
                         'International Tables Vol C Tables 4.2.6.8 and 6.1.1.4'
_computing_data_collection
;
CrysAlisPro (Rigaku OD, 2019)
;
_computing_cell_refinement
;
CrysAlisPro (Rigaku OD, 2019)
;
_computing_data_reduction
;
CrysAlisPro (Rigaku OD, 2019)
;
_computing_structure_solution
;
ShelXT (Sheldrick, 2015a)
;
_computing_structure_refinement
;
<i>SHELXL2018/3</i> (Sheldrick, 2015b)
;
_computing_molecular_graphics
;
<i>OLEX2</i> (Dolomanov <i>et al.</i>,  2009)
;
_computing_publication_material
;
<i>OLEX2</i> (Dolomanov <i>et al.</i>,  2009)
;
loop_
    _atom_site_type_symbol
    _atom_site_label
    _atom_site_fract_x
    _atom_site_fract_y
    _atom_site_fract_z
    _atom_site_U_iso_or_equiv
    _atom_site_adp_type
    _atom_site_calc_flag
    _atom_site_occupancy
    _atom_site_disorder_assembly
    _atom_site_disorder_group
    Cu Cu1 0.49265(4) 0.41355(3) 0.60172(2) 0.01772(10) Uani d 1 . .
    Cl Cl1 0.62384(8) 0.36614(6) 0.44902(4) 0.02026(13) Uani d 1 . .
    S S1 0.50126(8) 0.15121(6) 0.79698(4) 0.02142(13) Uani d 1 . .
    F F2 0.7785(2) 0.02432(18) 0.78751(14) 0.0396(4) Uani d 1 . .
    F F1 0.6642(2) 0.06787(19) 0.93864(12) 0.0395(4) Uani d 1 . .
    F F3 0.5041(2) -0.11260(17) 0.80642(16) 0.0478(4) Uani d 1 . .
    O O1 0.6469(2) 0.29199(17) 0.83604(12) 0.0239(3) Uani d 1 . .
    O O3 0.3333(2) 0.1385(2) 0.85354(15) 0.0336(4) Uani d 1 . .
    O O2 0.4661(3) 0.0941(2) 0.68265(13) 0.0360(4) Uani d 1 . .
    N N3 0.2255(3) 0.27262(19) 0.55326(14) 0.0188(4) Uani d 1 . .
    N N2 0.3802(3) 0.45334(19) 0.73563(14) 0.0168(3) Uani d 1 . .
    N N1 0.7290(3) 0.55151(19) 0.70135(14) 0.0184(4) Uani d 1 . .
    C C11 0.1030(3) 0.2851(2) 0.62992(16) 0.0192(4) Uani d 1 . .
    C C5 0.6901(3) 0.6111(2) 0.80261(16) 0.0189(4) Uani d 1 . .
    C C10 0.1958(3) 0.3840(2) 0.73629(16) 0.0186(4) Uani d 1 . .
    C C6 0.4902(3) 0.5499(2) 0.82254(16) 0.0179(4) Uani d 1 . .
    C C9 0.1110(3) 0.4087(2) 0.83124(17) 0.0220(4) Uani d 1 . .
    H H9 -0.019262 0.358669 0.833457 0.026 Uiso calc 1 . .
    C C15 0.1555(3) 0.1851(2) 0.45439(17) 0.0220(4) Uani d 1 . .
    H H15 0.240897 0.174252 0.401071 0.026 Uiso calc 1 . .
    C C14 -0.0386(3) 0.1094(2) 0.42706(18) 0.0238(5) Uani d 1 . .
    H H14 -0.084305 0.047636 0.356325 0.029 Uiso calc 1 . .
    C C12 -0.0910(3) 0.2144(2) 0.60811(17) 0.0212(4) Uani d 1 . .
    H H12 -0.173957 0.225959 0.662670 0.025 Uiso calc 1 . .
    C C13 -0.1631(3) 0.1253(2) 0.50390(18) 0.0231(4) Uani d 1 . .
    H H13 -0.296333 0.076425 0.486484 0.028 Uiso calc 1 . .
    C C7 0.4138(3) 0.5820(2) 0.91921(16) 0.0208(4) Uani d 1 . .
    H H7 0.489630 0.651756 0.981351 0.025 Uiso calc 1 . .
    C C4 0.8284(3) 0.7197(3) 0.87846(17) 0.0225(4) Uani d 1 . .
    H H4 0.798549 0.759683 0.948670 0.027 Uiso calc 1 . .
    C C8 0.2229(3) 0.5089(3) 0.92254(17) 0.0237(5) Uani d 1 . .
    H H8 0.168203 0.527811 0.988179 0.028 Uiso calc 1 . .
    C C2 1.0514(3) 0.7057(3) 0.74756(18) 0.0241(5) Uani d 1 . .
    H H2 1.176548 0.735707 0.727006 0.029 Uiso calc 1 . .
    C C16 0.6177(3) 0.0264(3) 0.83346(19) 0.0266(5) Uani d 1 . .
    C C1 0.9066(3) 0.5979(2) 0.67581(17) 0.0216(4) Uani d 1 . .
    H H1 0.934595 0.555208 0.605681 0.026 Uiso calc 1 . .
    C C3 1.0114(3) 0.7691(3) 0.84983(18) 0.0254(5) Uani d 1 . .
    H H3 1.107711 0.845362 0.899683 0.030 Uiso calc 1 . .
loop_
    _atom_site_aniso_label
    _atom_site_aniso_U_11
    _atom_site_aniso_U_22
    _atom_site_aniso_U_33
    _atom_site_aniso_U_12
    _atom_site_aniso_U_13
    _atom_site_aniso_U_23
    Cu1 0.02295(16) 0.01815(15) 0.01013(14) 0.00641(11) 0.00275(10) 0.00076(10)
    Cl1 0.0282(3) 0.0213(2) 0.0128(2) 0.0121(2) 0.00591(19) 0.00269(19)
    S1 0.0221(3) 0.0223(3) 0.0156(3) 0.0060(2) -0.00080(19) -0.0002(2)
    F2 0.0382(9) 0.0427(9) 0.0461(9) 0.0246(7) 0.0131(7) 0.0132(7)
    F1 0.0508(10) 0.0437(9) 0.0241(7) 0.0128(8) -0.0061(7) 0.0120(7)
    F3 0.0458(10) 0.0206(7) 0.0667(12) 0.0001(7) -0.0117(8) 0.0074(7)
    O1 0.0284(8) 0.0199(7) 0.0201(8) 0.0056(6) 0.0030(6) 0.0021(6)
    O3 0.0230(8) 0.0371(10) 0.0371(10) 0.0075(7) 0.0075(7) 0.0066(8)
    O2 0.0400(10) 0.0429(11) 0.0171(8) 0.0111(9) -0.0078(7) -0.0016(7)
    N3 0.0262(9) 0.0162(8) 0.0132(8) 0.0065(7) 0.0020(7) 0.0028(7)
    N2 0.0215(9) 0.0152(8) 0.0130(8) 0.0063(7) 0.0008(6) 0.0021(6)
    N1 0.0239(9) 0.0182(8) 0.0133(8) 0.0075(7) 0.0024(7) 0.0038(7)
    C11 0.0269(11) 0.0159(9) 0.0149(9) 0.0073(8) 0.0010(8) 0.0037(8)
    C5 0.0248(11) 0.0190(10) 0.0141(9) 0.0087(8) 0.0032(8) 0.0043(8)
    C10 0.0237(10) 0.0167(9) 0.0157(10) 0.0073(8) 0.0014(8) 0.0039(8)
    C6 0.0234(10) 0.0152(9) 0.0144(9) 0.0058(8) 0.0014(8) 0.0030(8)
    C9 0.0227(11) 0.0225(10) 0.0186(10) 0.0053(9) 0.0042(8) 0.0039(8)
    C15 0.0332(12) 0.0176(10) 0.0144(10) 0.0080(9) 0.0016(8) 0.0031(8)
    C14 0.0362(12) 0.0149(9) 0.0167(10) 0.0056(9) -0.0045(9) 0.0011(8)
    C12 0.0247(11) 0.0182(10) 0.0205(10) 0.0065(8) 0.0017(8) 0.0054(8)
    C13 0.0259(11) 0.0158(10) 0.0246(11) 0.0040(8) -0.0045(9) 0.0039(8)
    C7 0.0256(11) 0.0210(10) 0.0122(9) 0.0061(9) 0.0010(8) 0.0000(8)
    C4 0.0261(11) 0.0241(11) 0.0157(10) 0.0088(9) 0.0031(8) 0.0020(8)
    C8 0.0282(12) 0.0277(11) 0.0134(10) 0.0087(9) 0.0055(8) 0.0025(8)
    C2 0.0215(11) 0.0285(11) 0.0233(11) 0.0074(9) 0.0034(8) 0.0093(9)
    C16 0.0308(12) 0.0197(10) 0.0240(11) 0.0049(9) -0.0022(9) 0.0010(9)
    C1 0.0266(11) 0.0250(11) 0.0166(10) 0.0114(9) 0.0055(8) 0.0075(8)
    C3 0.0256(11) 0.0275(11) 0.0198(11) 0.0063(9) -0.0014(9) 0.0036(9)
_geom_special_details
;
 All esds (except the esd in the dihedral angle between two l.s. planes)
 are estimated using the full covariance matrix.  The cell esds are taken
 into account individually in the estimation of esds in distances, angles
 and torsion angles; correlations between esds in cell parameters are only
 used when they are defined by crystal symmetry.  An approximate (isotropic)
 treatment of cell esds is used for estimating esds involving l.s. planes.
;
loop_
    _geom_bond_atom_site_label_1
    _geom_bond_atom_site_label_2
    _geom_bond_site_symmetry_2
    _geom_bond_distance
    _geom_bond_publ_flag
    Cu1 Cl1 . 2.2265(5) y
    Cu1 Cl1 2_666 2.7660(6) y
    Cu1 N3 . 2.0278(19) y
    Cu1 N2 . 1.9420(17) y
    Cu1 N1 . 2.0397(18) y
    S1 O1 . 1.4466(17) ?
    S1 O3 . 1.4409(18) ?
    S1 O2 . 1.4392(17) ?
    S1 C16 . 1.826(2) ?
    F2 C16 . 1.331(3) ?
    F1 C16 . 1.335(3) ?
    F3 C16 . 1.337(3) ?
    N3 C11 . 1.362(3) ?
    N3 C15 . 1.339(3) ?
    N2 C10 . 1.335(3) ?
    N2 C6 . 1.336(3) ?
    N1 C5 . 1.364(3) ?
    N1 C1 . 1.336(3) ?
    C11 C10 . 1.481(3) ?
    C11 C12 . 1.380(3) ?
    C5 C6 . 1.479(3) ?
    C5 C4 . 1.388(3) ?
    C10 C9 . 1.394(3) ?
    C6 C7 . 1.387(3) ?
    C9 H9 . 0.9500 ?
    C9 C8 . 1.390(3) ?
    C15 H15 . 0.9500 ?
    C15 C14 . 1.394(3) ?
    C14 H14 . 0.9500 ?
    C14 C13 . 1.376(3) ?
    C12 H12 . 0.9500 ?
    C12 C13 . 1.401(3) ?
    C13 H13 . 0.9500 ?
    C7 H7 . 0.9500 ?
    C7 C8 . 1.392(3) ?
    C4 H4 . 0.9500 ?
    C4 C3 . 1.391(3) ?
    C8 H8 . 0.9500 ?
    C2 H2 . 0.9500 ?
    C2 C1 . 1.384(3) ?
    C2 C3 . 1.386(3) ?
    C1 H1 . 0.9500 ?
    C3 H3 . 0.9500 ?
loop_
    _geom_angle_atom_site_label_1
    _geom_angle_atom_site_label_2
    _geom_angle_atom_site_label_3
    _geom_angle_site_symmetry_1
    _geom_angle_site_symmetry_3
    _geom_angle
    _geom_angle_publ_flag
    Cl1 Cu1 Cl1 . 2_666 89.944(18) y
    N3 Cu1 Cl1 . 2_666 90.30(5) y
    N3 Cu1 Cl1 . . 99.82(5) y
    N3 Cu1 N1 . . 159.58(7) y
    N2 Cu1 Cl1 . 2_666 90.83(5) y
    N2 Cu1 Cl1 . . 179.20(5) y
    N2 Cu1 N3 . . 80.39(7) y
    N2 Cu1 N1 . . 80.11(7) y
    N1 Cu1 Cl1 . . 99.60(5) y
    N1 Cu1 Cl1 . 2_666 95.97(5) y
    Cu1 Cl1 Cu1 . 2_666 90.056(18) y
    O1 S1 C16 . . 102.05(10) ?
    O3 S1 O1 . . 114.97(10) ?
    O3 S1 C16 . . 103.57(11) ?
    O2 S1 O1 . . 114.19(11) ?
    O2 S1 O3 . . 115.73(12) ?
    O2 S1 C16 . . 103.90(11) ?
    C11 N3 Cu1 . . 113.61(14) ?
    C15 N3 Cu1 . . 127.30(15) ?
    C15 N3 C11 . . 118.61(19) ?
    C10 N2 Cu1 . . 118.38(14) ?
    C10 N2 C6 . . 123.04(18) ?
    C6 N2 Cu1 . . 118.58(14) ?
    C5 N1 Cu1 . . 113.57(14) ?
    C1 N1 Cu1 . . 127.51(15) ?
    C1 N1 C5 . . 118.60(19) ?
    N3 C11 C10 . . 114.06(19) ?
    N3 C11 C12 . . 122.2(2) ?
    C12 C11 C10 . . 123.8(2) ?
    N1 C5 C6 . . 114.01(18) ?
    N1 C5 C4 . . 121.9(2) ?
    C4 C5 C6 . . 124.13(19) ?
    N2 C10 C11 . . 113.09(18) ?
    N2 C10 C9 . . 119.91(19) ?
    C9 C10 C11 . . 127.0(2) ?
    N2 C6 C5 . . 113.29(18) ?
    N2 C6 C7 . . 120.03(19) ?
    C7 C6 C5 . . 126.68(19) ?
    C10 C9 H9 . . 121.0 ?
    C8 C9 C10 . . 117.9(2) ?
    C8 C9 H9 . . 121.0 ?
    N3 C15 H15 . . 118.9 ?
    N3 C15 C14 . . 122.2(2) ?
    C14 C15 H15 . . 118.9 ?
    C15 C14 H14 . . 120.4 ?
    C13 C14 C15 . . 119.1(2) ?
    C13 C14 H14 . . 120.4 ?
    C11 C12 H12 . . 120.7 ?
    C11 C12 C13 . . 118.7(2) ?
    C13 C12 H12 . . 120.7 ?
    C14 C13 C12 . . 119.2(2) ?
    C14 C13 H13 . . 120.4 ?
    C12 C13 H13 . . 120.4 ?
    C6 C7 H7 . . 121.0 ?
    C6 C7 C8 . . 118.1(2) ?
    C8 C7 H7 . . 121.0 ?
    C5 C4 H4 . . 120.6 ?
    C5 C4 C3 . . 118.8(2) ?
    C3 C4 H4 . . 120.6 ?
    C9 C8 C7 . . 121.0(2) ?
    C9 C8 H8 . . 119.5 ?
    C7 C8 H8 . . 119.5 ?
    C1 C2 H2 . . 120.5 ?
    C1 C2 C3 . . 119.1(2) ?
    C3 C2 H2 . . 120.5 ?
    F2 C16 S1 . . 111.78(16) ?
    F2 C16 F1 . . 107.3(2) ?
    F2 C16 F3 . . 107.8(2) ?
    F1 C16 S1 . . 110.99(16) ?
    F1 C16 F3 . . 106.5(2) ?
    F3 C16 S1 . . 112.25(17) ?
    N1 C1 C2 . . 122.5(2) ?
    N1 C1 H1 . . 118.7 ?
    C2 C1 H1 . . 118.7 ?
    C4 C3 H3 . . 120.5 ?
    C2 C3 C4 . . 119.1(2) ?
    C2 C3 H3 . . 120.5 ?
loop_
    _geom_torsion_atom_site_label_1
    _geom_torsion_atom_site_label_2
    _geom_torsion_atom_site_label_3
    _geom_torsion_atom_site_label_4
    _geom_torsion_site_symmetry_1
    _geom_torsion_site_symmetry_2
    _geom_torsion_site_symmetry_3
    _geom_torsion_site_symmetry_4
    _geom_torsion
    _geom_torsion_publ_flag
    Cu1 N3 C11 C10 . . . . -7.7(2) ?
    Cu1 N3 C11 C12 . . . . 170.55(16) ?
    Cu1 N3 C15 C14 . . . . -170.07(15) ?
    Cu1 N2 C10 C11 . . . . -0.7(2) ?
    Cu1 N2 C10 C9 . . . . 179.33(15) ?
    Cu1 N2 C6 C5 . . . . -1.4(2) ?
    Cu1 N2 C6 C7 . . . . 179.33(15) ?
    Cu1 N1 C5 C6 . . . . 7.0(2) ?
    Cu1 N1 C5 C4 . . . . -172.78(16) ?
    Cu1 N1 C1 C2 . . . . 171.97(16) ?
    O1 S1 C16 F2 . . . . -60.24(18) ?
    O1 S1 C16 F1 . . . . 59.49(19) ?
    O1 S1 C16 F3 . . . . 178.50(17) ?
    O3 S1 C16 F2 . . . . -179.95(16) ?
    O3 S1 C16 F1 . . . . -60.22(19) ?
    O3 S1 C16 F3 . . . . 58.8(2) ?
    O2 S1 C16 F2 . . . . 58.73(19) ?
    O2 S1 C16 F1 . . . . 178.47(17) ?
    O2 S1 C16 F3 . . . . -62.5(2) ?
    N3 C11 C10 N2 . . . . 5.6(3) ?
    N3 C11 C10 C9 . . . . -174.4(2) ?
    N3 C11 C12 C13 . . . . 1.0(3) ?
    N3 C15 C14 C13 . . . . 0.3(3) ?
    N2 C10 C9 C8 . . . . 1.4(3) ?
    N2 C6 C7 C8 . . . . 1.2(3) ?
    N1 C5 C6 N2 . . . . -3.8(3) ?
    N1 C5 C6 C7 . . . . 175.3(2) ?
    N1 C5 C4 C3 . . . . 0.2(3) ?
    C11 N3 C15 C14 . . . . 1.5(3) ?
    C11 C10 C9 C8 . . . . -178.6(2) ?
    C11 C12 C13 C14 . . . . 0.8(3) ?
    C5 N1 C1 C2 . . . . -1.1(3) ?
    C5 C6 C7 C8 . . . . -177.9(2) ?
    C5 C4 C3 C2 . . . . -1.7(3) ?
    C10 N2 C6 C5 . . . . 179.27(18) ?
    C10 N2 C6 C7 . . . . 0.0(3) ?
    C10 C11 C12 C13 . . . . 178.98(19) ?
    C10 C9 C8 C7 . . . . -0.1(3) ?
    C6 N2 C10 C11 . . . . 178.63(18) ?
    C6 N2 C10 C9 . . . . -1.4(3) ?
    C6 C5 C4 C3 . . . . -179.6(2) ?
    C6 C7 C8 C9 . . . . -1.1(3) ?
    C15 N3 C11 C10 . . . . 179.69(18) ?
    C15 N3 C11 C12 . . . . -2.1(3) ?
    C15 C14 C13 C12 . . . . -1.5(3) ?
    C12 C11 C10 N2 . . . . -172.60(19) ?
    C12 C11 C10 C9 . . . . 7.4(3) ?
    C4 C5 C6 N2 . . . . 175.9(2) ?
    C4 C5 C6 C7 . . . . -4.9(3) ?
    C1 N1 C5 C6 . . . . -178.99(18) ?
    C1 N1 C5 C4 . . . . 1.3(3) ?
    C1 C2 C3 C4 . . . . 1.9(3) ?
    C3 C2 C1 N1 . . . . -0.4(3) ?
_shelx_space_group_comment
;
The symmetry employed for this shelxl refinement is uniquely defined
by the following loop, which should always be used as a source of
symmetry information in preference to the above space-group names.
They are only intended as comments.
;
_shelx_estimated_absorpt_T_min     0.522
_shelx_estimated_absorpt_T_max     0.857
_shelx_hkl_file
;
   0   0   2  231.05    4.70
   0   0  -2  215.91    4.59
   0   0  -2  242.91    4.69
   0   0   2  244.43    4.70
   0   0   2  230.93    3.91
   0   0  -2  233.02    3.90
   0   0   2  238.06    4.63
   0   0  -2  229.00    4.60
   0   0   2  229.48    4.60
   0   0   2  243.57    4.55
   0   0  -2  232.72    4.50
   0   0  -2  240.22    4.55
   0   0   2  235.28    4.84
   0   0  -2  239.46    4.78
   0   0   3  778.62   13.19
   0   0  -3  771.93   13.14
   0   0   3  774.24   11.80
   0   0  -3  757.13   11.75
   0   0   3  822.39   13.21
   0   0  -3  796.38   13.10
   0   0  -3  786.12   13.04
   0   0   3  787.50   13.03
   0   0  -3  773.76   12.79
   0   0   3  747.41   12.93
   0   0   3  816.04   12.92
   0   0  -3  789.27   12.86
   0   0  -3  796.84   13.27
   0   0   3  772.86   13.37
   0   0   4  189.84    5.10
   0   0  -4  182.85    5.02
   0   0   4  199.52    5.11
   0   0  -4  185.02    3.79
   0   0   4  181.78    3.82
   0   0  -4  188.41    4.98
   0   0   4  186.17    4.94
   0   0  -4  188.13    4.94
   0   0   4  195.57    4.89
   0   0  -4  191.85    4.82
   0   0   4  174.83    4.82
   0   0  -4  188.13    4.73
   0   0   4  177.84    5.20
   0   0  -4  188.92    5.13
   0   0   5  559.38   11.49
   0   0  -5  553.22   11.40
   0   0  -5  556.76   11.21
   0   0   5  564.50   11.31
   0   0  -5  565.24   11.29
   0   0  -5  545.96    9.38
   0   0   5  609.02   11.64
   0   0   5  549.03    9.47
   0   0  -5  571.29   10.91
   0   0   5  530.33   11.11
   0   0   5  590.93   11.26
   0   0  -5  578.17   11.06
   0   0  -5  579.42   11.61
   0   0   5  548.23   11.82
   0   0  -6   40.90    2.61
   0   0   6   39.87    2.60
   0   0   6   41.43    2.56
   0   0  -6   43.58    2.61
   0   0   6   38.92    1.72
   0   0  -6   37.78    1.66
   0   0   6   43.95    2.68
   0   0  -6   44.68    2.49
   0   0   6   44.42    2.56
   0   0   6   37.53    2.48
   0   0  -6   43.46    2.40
   0   0   6   38.33    2.73
   0   0  -6   43.23    2.66
   0   0  -7   15.79    1.74
   0   0   7   16.18    1.74
   0   0   7   18.12    1.80
   0   0  -7   15.70    1.70
   0   0  -7   15.74    1.09
   0   0   7   16.86    1.19
   0   0   7   18.26    1.86
   0   0  -7   18.05    1.66
   0   0   7   13.61    1.65
   0   0  -7   18.39    1.67
   0   0   7   17.81    1.74
   0   0   7   14.58    1.87
   0   0  -7   17.08    1.77
   0   0  -8  207.39    7.12
   0   0   8  204.50    7.26
   0   0   8  202.72    6.98
   0   0   8  224.37    7.47
   0   0   8  189.28    4.95
   0   0  -8  199.74    6.86
   0   0  -8  203.87    6.65
   0   0   8  218.87    7.06
   0   0   8  170.09    6.66
   0   0  -8  198.11    6.46
   0   0  -8  199.10    7.06
   0   0   8  192.30    7.55
   0   0   9   76.92    4.60
   0   0  -9   83.11    4.62
   0   0   9   84.75    4.60
   0   0  -9   89.64    4.62
   0   0   9   92.00    5.01
   0   0   9   79.29    3.05
   0   0  -9   88.22    4.39
   0   0   9   89.65    4.66
   0   0   9   75.26    4.44
   0   0  -9   86.44    4.23
   0   0   9   75.58    4.90
   0   0  -9   84.35    4.63
   0   0 -10   46.55    3.67
   0   0  10   44.89    3.68
   0   0  10   45.81    3.57
   0   0 -10   48.57    3.54
   0   0  10   42.86    2.28
   0   0  10   48.51    3.84
   0   0 -10   45.77    3.28
   0   0  10   39.21    3.42
   0   0  10   49.35    3.65
   0   0 -10   45.24    3.15
   0   0 -10   49.31    3.66
   0   0 -11    0.43    0.45
   0   0 -11    0.73    0.42
   0   0  11    0.89    0.65
   0   0  11    0.41    0.61
   0   0 -11    0.76    0.58
   0   0  11    0.44    0.58
   0   0 -11    0.66    0.49
   0   0 -11    1.05    0.58
   0   0  11    1.36    0.69
   0   0  11    0.51    0.36
   0   0  12    2.35    0.84
   0   0  12    3.36    1.14
   0   0 -12    2.13    0.82
   0   0 -12    2.97    0.94
   0   0  12    0.26    0.43
   0   0 -12    2.99    0.90
   0   0  12    1.64    0.43
   0   0  13   34.47    3.65
   0   0  13   30.56    3.62
   0   0 -13   33.44    3.37
   0   0 -13   26.95    2.85
   0   0  13   25.45    1.82
   0   0  14   30.04    3.62
   0   0 -14   28.23    3.27
   0   0  14   32.56    3.77
   0   0 -14   31.01    3.11
   0   0  14   30.72    3.83
   0   0  15   80.32    6.17
   0   0 -15   84.92    6.06
   0   0  15   75.40    4.90
   0   0  15   74.93    5.93
   0   0 -15   75.94    5.23
   0   0  15   69.25    6.25
   0   0  16    3.04    1.41
   0   0 -16    0.00    0.77
   0   0  16    1.84    1.12
   0   0 -16    1.38    0.86
   0   0 -17   36.37    3.83
   0  -1  17    5.51    1.80
   0   1 -17    2.90    1.15
   0  -1  16    0.82    0.95
   0   1 -16    1.12    0.97
   0  -1  16    0.93    0.73
   0  -1  16    2.08    1.27
   0   1 -16    0.59    0.54
   0  -1  16    1.96    1.44
   0  -1  15   39.98    4.38
   0   1 -15   42.77    4.15
   0  -1  15   41.47    3.69
   0  -1  15   39.83    4.38
   0   1 -15   39.67    3.50
   0  -1  15   37.98    4.40
   0  -1  14  169.05    8.67
   0  -1  14  164.96    7.37
   0  -1  14  176.57    8.98
   0   1 -14  172.33    8.45
   0   1 -14  166.95    7.25
   0  -1  14  166.90    8.98
   0  -1  13   79.14    3.72
   0  -1  13   80.81    5.53
   0  -1  13   86.66    5.95
   0  -1  13   84.15    4.87
   0   1 -13   87.50    5.53
   0   1 -13   81.57    4.73
   0  -1  13   82.65    5.88
   0  -1  12    8.62    1.19
   0  -1  12    9.10    1.81
   0  -1  12   10.33    1.93
   0   1 -12    9.69    1.63
   0   1 -12    9.74    1.61
   0  -1  12   10.57    1.96
   0   1 -12    8.67    1.45
   0  -1  11   77.24    3.61
   0   1 -11   86.78    5.29
   0  -1  11   77.22    4.96
   0  -1  11   90.08    5.42
   0   1 -11   83.92    3.35
   0  -1  11   88.86    5.46
   0   1 -11   88.34    5.05
   0   1 -11   86.77    4.78
   0   1 -11   87.35    4.45
   0  -1  11   83.21    4.77
   0   1 -11   83.29    5.07
   0  -1  11   79.57    5.21
   0  -1  10    0.97    0.52
   0   1 -10    1.28    0.57
   0   1 -10    0.40    0.14
   0  -1  10    0.18    0.37
   0   1 -10    0.90    0.57
   0   1 -10    0.49    0.32
   0  -1  10    1.13    0.61
   0  -1  10    0.79    0.43
   0   1 -10    1.08    0.56
   0   1 -10    1.06    0.43
   0  -1  10    0.79    0.44
   0   1  -9  193.05    7.09
   0  -1   9  178.33    7.08
   0   1  -9  185.68    5.08
   0  -1   9  200.47    7.40
   0   1  -9  193.63    7.00
   0   1  -9  187.95    7.03
   0  -1   9  189.80    7.27
   0   1  -9  180.17    6.08
   0   1  -9  194.17    6.74
   0  -1   9  200.45    6.72
   0   1  -9  197.03    7.40
   0  -1   9  178.16    5.36
   0   1  -8  229.27    7.41
   0  -1   8  222.58    7.49
   0   1  -8  224.82    7.27
   0  -1   8  239.09    7.73
   0   1  -8  226.24    5.58
   0  -1   8  226.20    5.91
   0   1  -8  225.17    7.49
   0  -1   8  227.02    7.63
   0   1  -8  239.17    7.24
   0   1  -8  222.47    6.52
   0  -1   8  240.74    7.00
   0   1  -8  236.79    7.75
   0   1  -7   45.27    2.84
   0  -1   7   44.62    2.90
   0   1  -7   41.36    2.85
   0  -1   7   43.38    2.92
   0   1  -7   44.04    2.05
   0  -1   7   43.98    2.17
   0   1  -7   46.15    2.82
   0  -1   7   45.81    2.94
   0   1  -7   46.25    2.69
   0   1  -7   43.88    2.39
   0  -1   7   47.62    2.61
   0   1  -7   46.95    3.01
   0  -1   6    1.13    0.49
   0   1  -6    0.92    0.37
   0   1  -6    1.14    0.41
   0  -1   6    1.29    0.46
   0   1  -6    1.43    0.53
   0   1  -6    1.20    0.43
   0   1  -6    0.89    0.41
   0  -1   6    0.80    0.35
   0   1  -6    1.06    0.46
   0  -1   6    1.36    0.39
   0   1  -6    1.12    0.33
   0  -1   6    1.06    0.36
   0   1  -5   81.45    3.40
   0  -1   5   82.95    3.47
   0   1  -5   87.21    3.40
   0  -1   5   80.73    3.34
   0   1  -5   82.55    2.67
   0  -1   5   80.04    2.74
   0  -1   5   89.06    3.49
   0   1  -5   87.48    3.40
   0  -1   5   89.48    3.03
   0   1  -5   92.22    3.38
   0   1  -5   87.44    2.89
   0   1  -5   91.06    3.68
   0   1  -4  233.19    5.87
   0   1  -4  225.36    5.62
   0  -1   4  221.26    5.67
   0  -1   4  223.43    5.58
   0  -1   4  212.13    4.84
   0   1  -4  229.62    5.54
   0  -1   4  236.94    5.65
   0   1  -4  213.68    4.73
   0  -1   4  225.41    4.92
   0   1  -4  243.99    5.59
   0   1  -4  224.74    4.76
   0  -1   4  216.32    5.49
   0   1  -4  219.55    5.44
   0  -1   3  273.85    5.46
   0  -1   3  284.65    6.02
   0  -1   3  258.47    5.94
   0   1  -3  279.89    6.01
   0   1  -3  270.38    5.79
   0   1  -3  275.65    5.37
   0  -1   3  305.30    6.04
   0  -1   3  286.76    5.20
   0   1  -3  280.73    5.10
   0   1  -3  290.28    5.84
   0  -1   3  278.40    5.86
   0  -1   2    5.80    0.56
   0   1  -2    8.01    0.61
   0   1  -2    6.51    0.58
   0  -1   2    6.01    0.57
   0   1  -2    6.50    0.61
   0  -1   2    6.78    0.63
   0  -1   2    6.25    0.59
   0  -1   2    7.48    0.62
   0   1  -2    7.25    0.61
   0  -1   2    7.01    0.42
   0   1  -2    6.40    0.40
   0   1  -2    7.16    0.59
   0  -1   2    6.53    0.58
   0   1  -1   12.63    0.67
   0  -1   1   11.40    0.64
   0  -1   1   13.21    0.73
   0   1  -1   12.21    0.66
   0  -1   1   12.29    0.68
   0  -1   1    1.54    0.28
   0   1  -1   12.81    0.69
   0  -1   1   11.51    0.69
   0  -1   1   11.26    0.69
   0   1  -1    0.41    0.20
   0  -1   1   13.14    0.66
   0   1  -1   12.63    0.65
   0  -1   0  338.68    5.62
   0   1   0  352.56    5.71
   0   1   0  341.10    5.65
   0  -1   0  342.68    5.65
   0  -1   0  347.31    5.83
   0   1   0  340.15    5.64
   0   1   1  832.55   12.86
   0  -1  -1  822.59   12.84
   0  -1  -1  827.15   12.79
   0   1   1  860.10   12.86
   0   1   1  885.31   13.05
   0  -1  -1  809.17   12.50
   0  -1  -1  846.98   12.92
   0   1   1  832.61   12.89
   0   1   1  827.41   12.52
   0  -1  -1  847.39   13.23
   0   1   1  854.47   13.23
   0  -1  -1  846.74   12.98
   0   1   1  766.78   12.97
   0  -1  -2  134.37    3.49
   0  -1  -2  124.42    3.48
   0   1   2  126.89    3.45
   0   1   2  129.95    2.97
   0   1   2  130.46    3.34
   0  -1  -2  134.86    3.36
   0  -1  -2  127.14    2.93
   0  -1  -2  127.09    3.45
   0  -1  -2  136.33    3.64
   0   1   2  138.81    3.68
   0   1   2  128.97    3.41
   0  -1  -2  134.48    3.41
   0  -1  -3  141.70    4.19
   0   1   3  140.77    4.10
   0   1   3  155.14    4.18
   0  -1  -3  146.04    4.16
   0   1   3  140.19    3.93
   0  -1  -3  143.88    3.92
   0   1   3  142.96    3.48
   0   1   3  149.65    4.29
   0  -1  -3  141.16    4.16
   0   1   3  145.41    4.13
   0  -1  -3  141.81    4.03
   0  -1  -4   29.08    1.95
   0   1   4   29.84    1.91
   0   1   4   31.24    1.77
   0  -1  -4   28.81    1.86
   0   1   4   27.86    1.22
   0   1   4   31.31    1.92
   0   1   4   27.44    1.50
   0   1   4   27.88    1.76
   0  -1  -4   28.59    1.74
   0   1   4   31.68    1.99
   0  -1  -4   30.69    1.93
   0  -1  -4   27.87    1.82
   0   1   4   30.07    1.94
   0   1   5  173.22    5.52
   0  -1  -5  162.75    5.39
   0   1   5  171.57    5.07
   0  -1  -5  164.31    5.34
   0   1   5  155.85    3.70
   0   1   5  174.35    5.46
   0  -1  -5  163.21    4.98
   0   1   5  158.11    4.38
   0   1   5  173.77    5.50
   0  -1  -5  163.77    5.25
   0   1   5  153.65    5.06
   0  -1  -5  162.41    5.23
   0   1   5  162.11    5.44
   0   1   6  991.36   18.64
   0  -1  -6  922.83   18.22
   0   1   6  986.61   17.80
   0   1   6 1064.01   18.65
   0   1   6  900.13   15.19
   0  -1  -6  965.92   18.24
   0   1   6  954.51   16.62
   0  -1  -6  982.58   17.72
   0   1   6  895.10   17.92
   0  -1  -6  977.45   18.16
   0   1   6 1038.81   18.73
   0   1   6  968.40   18.79
   0  -1  -6  975.11   18.22
   0  -1  -7  320.14    9.28
   0   1   7  347.68    9.67
   0   1   7  351.69    9.11
   0   1   7  323.32    6.72
   0   1   7  383.13    9.81
   0  -1  -7  339.00    9.32
   0   1   7  329.66    7.99
   0  -1  -7  352.37    8.97
   0   1   7  366.63    9.68
   0  -1  -7  344.02    9.21
   0   1   7  315.81    9.14
   0   1   7  344.22    9.92
   0  -1  -7  348.54    9.40
   0   1   8   11.89    1.86
   0   1   8   13.62    1.83
   0  -1  -8   15.32    1.89
   0   1   8   13.85    1.72
   0  -1  -8   11.96    1.59
   0   1   8   14.61    1.88
   0   1   8   13.28    1.05
   0  -1  -8   14.59    1.65
   0   1   8   13.56    1.44
   0   1   8    8.27    1.46
   0   1   8   14.70    1.86
   0  -1  -8   14.81    1.76
   0  -1  -8   13.68    1.72
   0   1   9   15.42    2.08
   0  -1  -9   16.38    2.10
   0   1   9   16.96    1.98
   0  -1  -9   15.57    1.88
   0   1   9   15.79    1.22
   0   1   9   14.90    2.08
   0  -1  -9   15.02    1.78
   0   1   9   13.96    1.59
   0  -1  -9   18.47    1.98
   0   1   9   11.55    1.83
   0   1   9   17.20    2.09
   0   1   9   16.00    2.30
   0  -1  -9   15.97    1.98
   0  -1 -10   47.21    3.80
   0   1  10   49.26    4.02
   0   1  10   48.53    3.69
   0   1  10   41.81    2.11
   0   1  10   51.59    4.06
   0  -1 -10   49.68    3.70
   0  -1 -10   51.62    3.56
   0   1  10   43.59    2.97
   0   1  10   40.88    3.62
   0   1  10   46.28    3.76
   0  -1 -10   49.42    3.55
   0  -1 -10   50.90    3.79
   0   1  10   44.38    4.08
   0   1  11    4.81    1.55
   0  -1 -11    6.91    1.50
   0   1  11    6.72    1.56
   0  -1 -11    6.54    1.38
   0   1  11    6.28    1.37
   0  -1 -11    7.72    1.54
   0   1  11    5.43    1.51
   0   1  11    4.76    1.32
   0   1  11    7.52    1.57
   0  -1 -11    6.45    1.30
   0   1  11    5.23    0.73
   0   1  12   92.77    6.11
   0   1  12   91.25    5.69
   0   1  12   74.99    2.93
   0  -1 -12   94.90    5.65
   0   1  12   82.77    5.61
   0  -1 -12   95.06    5.46
   0   1  12   81.26    6.32
   0   1  13    2.01    1.01
   0  -1 -13    1.36    0.89
   0   1  13    1.66    0.63
   0  -1 -13    2.66    1.06
   0  -1 -14   16.53    2.40
   0   1  14   15.91    2.83
   0   1  14   18.23    2.72
   0  -1 -14   16.84    2.61
   0   1  15    3.54    1.48
   0  -1 -15    3.20    1.13
   0   1  15    5.10    1.56
   0  -1 -15    4.48    1.50
   0   1  16   15.41    2.76
   0  -1 -16   15.93    2.51
   0   1  16   15.59    2.86
   0  -2  17    7.68    1.81
   0  -2  17    6.96    2.19
   0   2 -17    6.95    1.57
   0  -2  16   23.00    3.52
   0   2 -16   21.79    3.15
   0  -2  16   22.35    2.85
   0  -2  16   21.02    3.39
   0  -2  16   18.60    3.26
   0   2 -16   18.83    2.36
   0  -2  15   25.66    3.53
   0   2 -15   27.15    3.42
   0  -2  15   25.18    2.91
   0  -2  15   23.17    3.35
   0   2 -15   21.19    2.45
   0  -2  15   17.63    3.06
   0  -2  14   21.05    2.14
   0  -2  14   19.87    2.98
   0  -2  14   22.45    3.14
   0   2 -14   19.53    1.77
   0   2 -14   20.53    2.88
   0  -2  14   21.66    2.60
   0   2 -14   18.81    2.30
   0  -2  14   21.22    3.11
   0  -2  13  165.76    6.19
   0  -2  13  167.57    8.27
   0  -2  13  179.24    8.75
   0  -2  13  172.57    7.42
   0   2 -13  161.45    5.44
   0   2 -13  172.08    8.00
   0   2 -13  152.43    7.16
   0   2 -13  159.41    6.45
   0  -2  13  160.50    8.24
   0  -2  12    1.26    0.66
   0   2 -12    0.33    0.42
   0   2 -12    0.43    0.37
   0  -2  12    0.67    0.48
   0  -2  12    0.69    0.61
   0   2 -12    0.62    0.35
   0  -2  12    0.77    0.82
   0  -2  12    1.06    0.59
   0   2 -12    1.01    0.66
   0  -2  12    0.97    0.78
   0   2 -12    1.08    0.70
   0   2 -12    0.87    0.53
   0  -2  11    5.87    1.12
   0   2 -11    6.56    0.98
   0   2 -11    5.80    1.32
   0  -2  11    5.77    1.31
   0  -2  11    7.30    1.58
   0   2 -11    5.98    1.38
   0  -2  11    5.77    1.36
   0   2 -11    7.67    1.48
   0  -2  11    4.78    1.13
   0  -2  11    5.77    1.18
   0   2 -11    6.25    1.29
   0  -2  11    4.96    1.35
   0   2 -11    7.65    1.44
   0   2 -11    5.32    0.96
   0   2 -10   20.85    2.43
   0  -2  10   20.76    1.94
   0  -2  10   19.30    2.18
   0   2 -10   19.99    2.41
   0  -2  10   21.89    2.55
   0  -2  10   19.83    2.37
   0  -2  10   22.00    2.51
   0   2 -10   20.82    2.21
   0   2 -10   20.82    1.70
   0   2 -10   20.82    1.85
   0  -2  10   19.35    2.00
   0   2 -10   20.48    2.13
   0   2 -10   21.82    2.30
   0  -2  10   20.16    2.39
   0  -2   9   31.83    2.27
   0   2  -9   35.94    2.96
   0   2  -9   30.88    2.79
   0  -2   9   35.73    2.72
   0  -2   9   35.83    3.08
   0  -2   9   33.13    2.87
   0   2  -9   36.05    2.78
   0  -2   9   31.01    2.73
   0   2  -9   33.91    2.09
   0   2  -9   31.01    2.18
   0  -2   9   34.43    2.38
   0   2  -9   34.47    2.65
   0   2  -9   33.95    2.77
   0  -2   9   31.13    2.78
   0  -2   8  176.41    5.51
   0   2  -8  185.47    6.83
   0  -2   8  179.55    6.75
   0   2  -8  175.26    6.52
   0  -2   8  176.95    6.09
   0  -2   8  175.60    6.53
   0  -2   8  181.68    6.61
   0   2  -8  176.71    5.15
   0   2  -8  174.09    6.30
   0   2  -8  177.67    5.21
   0   2  -8  188.60    6.36
   0  -2   8  182.26    5.48
   0  -2   8  169.02    6.36
   0   2  -8  183.41    6.37
   0  -2   7  801.20   15.16
   0   2  -7  871.01   17.21
   0  -2   7  810.89   16.63
   0   2  -7  819.13   16.62
   0  -2   7  826.17   16.97
   0  -2   7  825.42   16.03
   0   2  -7  822.15   16.29
   0  -2   7  863.36   16.79
   0   2  -7  833.27   14.79
   0   2  -7  812.10   14.46
   0   2  -7  880.46   16.45
   0  -2   7  844.87   14.87
   0  -2   7  786.33   16.28
   0   2  -7  826.83   16.22
   0   2  -6    1.78    0.45
   0  -2   6    1.73    0.49
   0   2  -6    1.79    0.54
   0  -2   6    1.66    0.55
   0   2  -6    1.49    0.58
   0  -2   6    3.08    0.75
   0   2  -6    1.90    0.51
   0  -2   6    1.90    0.54
   0  -2   6    1.26    0.48
   0  -2   6    1.10    0.33
   0   2  -6    1.87    0.38
   0   2  -6    1.84    0.51
   0  -2   6    1.36    0.39
   0  -2   5    9.17    1.00
   0  -2   5    8.79    1.13
   0   2  -5    8.95    1.11
   0  -2   5    9.18    1.17
   0  -2   5    9.44    1.11
   0   2  -5    9.31    0.96
   0  -2   5    9.06    1.12
   0   2  -5    9.12    1.05
   0   2  -5    9.82    0.78
   0  -2   5    9.56    0.83
   0  -2   5    9.30    1.09
   0   2  -5    9.43    1.06
   0  -2   4   62.76    2.63
   0  -2   4   61.86    2.81
   0   2  -4   61.34    2.72
   0  -2   4   61.70    2.81
   0   2  -4   55.61    2.59
   0  -2   4   61.94    2.74
   0   2  -4   63.09    2.66
   0  -2   4   65.80    2.76
   0   2  -4   62.42    2.49
   0   2  -4   64.65    2.67
   0  -2   4   64.46    1.98
   0   2  -4   61.58    1.91
   0  -2   4   58.46    2.54
   0   2  -4   65.40    2.63
   0   2  -3  376.52    7.68
   0  -2   3  385.95    7.95
   0   2  -3  403.88    7.79
   0  -2   3  397.16    7.89
   0   2  -3  398.74    8.06
   0  -2   3  377.64    7.97
   0  -2   3  390.24    7.98
   0   2  -3  390.72    7.91
   0   2  -3  386.79    7.93
   0  -2   3  389.60    8.02
   0  -2   3  400.26    7.94
   0   2  -3  412.17    7.90
   0   2  -3  370.05    6.60
   0  -2   3  393.87    6.60
   0   2  -3  409.15    7.67
   0  -2   3  373.52    7.64
   0   2  -2  675.82   11.11
   0  -2   2  658.45   11.18
   0  -2   2  665.22   10.59
   0   2  -2  616.14   10.45
   0   2  -2  613.18   11.19
   0  -2   2  659.12   11.41
   0   2  -2  636.48   11.34
   0  -2   2  642.49   11.17
   0   2  -2  651.27   11.09
   0  -2   2  664.95   11.29
   0   2  -2  670.11   11.28
   0  -2   2  654.81   11.43
   0  -2   2  631.26   11.45
   0   2  -2  618.78   11.28
   0  -2   2  642.11   11.08
   0   2  -2  716.39   11.12
   0   2  -1    5.76    0.54
   0  -2   1    6.34    0.65
   0  -2   1    6.40    0.55
   0   2  -1    6.13    0.63
   0  -2   1    6.04    0.60
   0   2  -1    5.78    0.57
   0  -2   1    7.59    0.73
   0   2  -1    6.93    0.65
   0   2  -1    4.95    0.60
   0  -2   1    5.52    0.62
   0   2  -1    6.28    0.63
   0  -2   1    5.97    0.72
   0   2  -1    5.22    0.65
   0   2  -1    5.77    0.59
   0  -2   1    5.61    0.61
   0   2   0  100.58    2.47
   0  -2   0   91.98    2.42
   0  -2   0   99.15    2.82
   0   2   0   93.76    2.76
   0   2   0   97.38    2.79
   0   2   0   97.19    2.84
   0  -2   0   91.70    2.73
   0  -2   0   96.64    2.87
   0  -2   0   95.91    2.79
   0  -2   0   96.00    2.71
   0   2   0   99.22    2.83
   0  -2   0   98.51    3.00
   0  -2   0   95.25    2.78
   0   2   0   97.59    2.76
   0   2   0   94.12    2.94
   0  -2  -1  175.01    4.28
   0   2   1  181.10    4.31
   0   2   1  186.18    3.83
   0  -2  -1  183.72    4.46
   0   2   1  181.77    4.40
   0  -2  -1  174.45    4.09
   0   2   1  176.23    4.09
   0   2   1  176.49    4.30
   0   2   1  179.16    4.30
   0  -2  -1  172.43    4.27
   0  -2  -1  181.70    4.71
   0  -2  -1  182.65    4.42
   0   2   1  172.38    4.40
   0   2   2  133.86    3.84
   0  -2  -2  130.54    3.80
   0   2   2  132.84    3.76
   0  -2  -2  129.20    3.76
   0   2   2  122.25    3.99
   0  -2  -2  136.86    4.01
   0   2   2  130.81    3.45
   0  -2  -2  131.87    3.89
   0  -2  -2  127.74    3.42
   0   2   2  130.82    3.85
   0  -2  -2  119.84    4.03
   0   2   2  137.21    3.97
   0   2   3    2.48    0.52
   0  -2  -3    1.66    0.48
   0  -2  -3    2.58    0.57
   0   2   3    2.19    0.49
   0  -2  -3    1.78    0.49
   0  -2  -3    2.22    0.42
   0   2   3    2.44    0.45
   0  -2  -3    2.18    0.49
   0   2   3    2.09    0.56
   0  -2  -3    2.05    0.50
   0   2   3    1.89    0.46
   0  -2  -3    1.58    0.48
   0   2   3    2.33    0.55
   0  -2  -4  114.62    4.17
   0   2   4  117.34    4.28
   0  -2  -4  112.86    4.26
   0   2   4  114.30    4.06
   0  -2  -4  112.95    4.31
   0   2   4  112.96    4.10
   0   2   4  114.63    3.54
   0  -2  -4  117.49    4.13
   0  -2  -4  106.50    3.40
   0   2   4  119.24    4.55
   0  -2  -4  119.56    4.50
   0  -2  -4  107.05    4.32
   0   2   4  121.20    4.39
   0  -2  -5   27.23    2.10
   0  -2  -5   22.92    2.05
   0   2   5   25.21    2.05
   0   2   5   23.97    1.73
   0  -2  -5   22.66    1.98
   0   2   5   20.81    1.82
   0  -2  -5   23.71    1.89
   0   2   5   23.02    1.59
   0  -2  -5   25.32    2.14
   0   2   5   25.19    2.14
   0  -2  -5   22.80    1.90
   0   2   5   23.55    2.01
   0  -2  -6  154.31    5.80
   0   2   6  151.65    5.85
   0  -2  -6  151.98    5.88
   0   2   6  153.17    5.20
   0  -2  -6  154.42    5.75
   0   2   6  143.19    3.90
   0   2   6  148.43    4.67
   0  -2  -6  152.31    5.44
   0   2   6  146.00    5.50
   0  -2  -6  149.51    5.77
   0   2   6  162.95    6.11
   0  -2  -6  149.31    5.55
   0   2   6  148.14    5.80
   0  -2  -7  244.56    7.96
   0  -2  -7  236.28    7.97
   0   2   7  223.89    7.80
   0   2   7  232.31    7.11
   0  -2  -7  230.34    7.61
   0   2   7  216.80    5.27
   0  -2  -7  236.66    7.42
   0   2   7  229.98    6.47
   0  -2  -7  227.51    7.73
   0   2   7  224.19    7.52
   0  -2  -7  236.06    7.64
   0   2   7  223.55    7.92
   0  -2  -8  472.02   12.39
   0   2   8  445.01   12.39
   0  -2  -8  452.15   12.35
   0   2   8  444.82   11.27
   0   2   8  411.24    8.55
   0  -2  -8  465.58   12.10
   0   2   8  441.34   10.27
   0  -2  -8  466.84   11.64
   0   2   8  490.19   12.80
   0   2   8  437.03   11.77
   0  -2  -8  444.76   12.02
   0  -2  -8  441.43   11.85
   0   2   8  434.87   12.55
   0  -2  -9   88.66    5.05
   0  -2  -9   82.44    5.03
   0   2   9   88.39    5.25
   0   2   9   76.90    4.37
   0  -2  -9   79.48    4.65
   0   2   9   76.42    2.86
   0  -2  -9   82.44    4.52
   0   2   9   79.64    3.92
   0   2   9   77.71    4.78
   0  -2  -9   81.40    4.80
   0  -2  -9   82.84    4.79
   0   2   9   73.68    5.02
   0  -2 -10  141.62    6.78
   0   2  10  136.72    7.02
   0  -2 -10  130.32    6.81
   0   2  10  138.11    6.32
   0   2  10  118.54    3.80
   0  -2 -10  140.81    6.61
   0  -2 -10  136.85    6.28
   0  -2 -10  136.89    6.50
   0   2  10  130.79    6.65
   0  -2 -10  142.10    6.69
   0   2  10  125.62    7.13
   0   2  11   16.82    2.23
   0  -2 -11   17.29    2.27
   0   2  11   17.29    2.54
   0   2  11   14.12    1.15
   0  -2 -11   15.48    2.21
   0   2  11   11.04    2.11
   0  -2 -11   16.17    2.15
   0   2  11   16.22    2.71
   0   2  12  100.22    6.60
   0  -2 -12  106.88    6.27
   0   2  12  100.61    5.96
   0  -2 -12  101.76    6.09
   0   2  12   89.45    6.07
   0   2  12   97.33    7.00
   0   2  13   73.07    5.89
   0  -2 -13   77.90    5.63
   0   2  13   77.75    5.44
   0   2  13   67.57    5.47
   0  -2 -13   75.26    5.34
   0   2  13   66.02    6.04
   0   2  14    0.64    0.68
   0   2  14    0.95    0.81
   0  -2 -14    1.06    0.75
   0  -2 -14    1.36    0.95
   0   2  14    1.48    1.20
   0  -2 -15    0.99    1.07
   0  -2 -15    1.25    0.95
   0   2  15    0.48    0.71
   0   2  16    0.22    0.98
   0  -3  17   31.51    3.80
   0  -3  17   37.52    4.64
   0  -3  16    5.29    1.85
   0  -3  16    5.00    1.77
   0   3 -16    5.63    1.60
   0  -3  16    6.94    1.75
   0  -3  16    5.06    1.65
   0   3 -16    4.42    1.12
   0   3 -16    5.45    1.74
   0   3 -15   12.79    2.22
   0  -3  15   11.34    2.48
   0  -3  15   12.21    2.46
   0   3 -15   11.72    2.18
   0  -3  15   12.35    2.28
   0  -3  15   11.27    2.35
   0   3 -15   10.42    1.65
   0  -3  15   11.24    1.84
   0  -3  14   29.64    2.85
   0  -3  14   28.55    3.51
   0  -3  14   28.58    3.14
   0  -3  14   30.99    3.80
   0   3 -14   34.43    3.57
   0   3 -14   29.73    3.38
   0   3 -14   29.68    2.37
   0   3 -14   25.70    2.51
   0  -3  14   26.86    3.56
   0  -3  13   32.09    2.85
   0  -3  13   36.89    3.94
   0  -3  13   34.80    3.38
   0  -3  13   31.40    3.51
   0   3 -13   31.41    3.28
   0   3 -13   32.22    2.42
   0   3 -13   29.01    2.48
   0   3 -13   29.64    3.10
   0  -3  13   27.79    3.36
   0   3 -12   75.19    5.64
   0  -3  12  158.02    6.33
   0  -3  12  149.12    7.48
   0   3 -12  151.47    7.29
   0  -3  12  155.27    6.98
   0  -3  12  160.23    7.90
   0   3 -12  155.87    5.55
   0  -3  12   68.84    5.35
   0   3 -12  151.14    7.02
   0   3 -12  164.23    7.12
   0   3 -12  148.02    5.48
   0  -3  12  143.65    7.23
   0   3 -12  154.49    7.10
   0   3 -11    3.03    0.73
   0  -3  11    2.80    0.85
   0   3 -11    2.72    0.97
   0  -3  11    2.82    1.10
   0  -3  11    3.41    1.08
   0   3 -11    2.89    1.03
   0  -3  11    2.78    1.01
   0   3 -11    3.20    1.02
   0  -3  11    1.78    0.67
   0  -3  11    1.52    0.61
   0   3 -11    2.69    0.84
   0   3 -11    2.82    0.71
   0   3 -11    2.38    0.83
   0  -3  11    3.53    1.04
   0  -3  10   80.65    4.27
   0   3 -10   92.81    5.26
   0   3 -10   86.24    4.77
   0  -3  10   81.87    4.98
   0  -3  10   84.58    4.72
   0  -3  10   88.58    5.25
   0   3 -10   84.82    4.99
   0   3 -10   88.03    4.76
   0   3 -10   85.24    3.88
   0  -3  10   84.27    4.94
   0  -3  10   72.64    3.74
   0   3 -10   90.53    4.80
   0   3 -10   84.43    3.61
   0   3 -10   80.80    4.59
   0  -3  10   74.42    4.66
   0   3  -9    4.81    0.89
   0  -3   9    4.63    0.93
   0   3  -9    5.52    1.15
   0   3  -9    6.04    1.20
   0  -3   9    3.98    1.05
   0  -3   9    4.18    1.11
   0   3  -9    5.32    1.12
   0  -3   9    4.81    1.16
   0   3  -9    5.45    1.08
   0  -3   9    5.26    1.08
   0   3  -9    5.56    1.06
   0  -3   9    4.77    0.81
   0   3  -9    6.15    0.87
   0  -3   9    3.72    0.98
   0   3  -9    4.44    1.00
   0  -3   8  218.64    6.81
   0   3  -8  223.43    7.70
   0  -3   8  203.33    7.32
   0  -3   8  207.41    7.52
   0   3  -8  205.84    7.24
   0  -3   8  212.99    7.11
   0   3  -8  205.00    6.98
   0   3  -8  202.60    7.01
   0  -3   8  218.91    7.40
   0   3  -8  209.03    6.18
   0   3  -8  200.86    5.34
   0  -3   8  211.87    5.65
   0   3  -8  208.61    6.89
   0  -3   8  196.92    6.96
   0  -3   7  530.62   11.66
   0  -3   7  519.83   12.35
   0   3  -7  511.57   12.14
   0  -3   7  533.52   12.07
   0  -3   7  537.16   12.63
   0   3  -7  526.26   11.89
   0   3  -7  514.39   10.94
   0  -3   7  536.09   12.24
   0   3  -7  460.47   11.44
   0   3  -7  512.10    9.65
   0  -3   7  516.41    9.81
   0  -3   7  482.98   11.62
   0   3  -7  536.22   11.68
   0  -3   6  129.33    4.76
   0   3  -6  118.65    4.60
   0  -3   6  125.78    4.99
   0   3  -6  129.46    4.94
   0   3  -6  124.37    4.88
   0  -3   6  125.89    5.03
   0  -3   6  127.74    4.86
   0   3  -6  123.06    4.34
   0   3  -6  128.63    4.79
   0  -3   6  127.63    4.89
   0  -3   6  125.19    3.47
   0   3  -6  117.67    3.39
   0  -3   6  118.33    4.57
   0   3  -6  131.42    4.64
   0   3  -5    6.42    0.89
   0  -3   5    5.79    0.96
   0   3  -5    7.28    1.01
   0  -3   5    5.76    0.99
   0   3  -5    6.51    1.03
   0  -3   5    6.22    0.99
   0   3  -5    5.75    0.95
   0   3  -5    6.00    0.90
   0  -3   5    6.56    0.98
   0  -3   5    6.35    0.99
   0   3  -5    5.70    0.63
   0  -3   5    6.96    0.66
   0   3  -5    6.48    0.92
   0  -3   5    6.26    0.92
   0   3  -4   10.81    1.14
   0  -3   4   10.26    1.19
   0  -3   4   10.53    1.14
   0   3  -4   11.59    1.12
   0   3  -4   10.65    1.20
   0   3  -4   11.03    0.98
   0  -3   4   11.91    1.32
   0  -3   4   10.38    1.19
   0   3  -4   10.05    1.16
   0   3  -4   11.28    1.23
   0  -3   4    8.96    1.15
   0  -3   4   11.18    1.23
   0   3  -4   11.16    1.15
   0  -3   4   10.79    0.78
   0   3  -4   11.40    1.10
   0  -3   4   12.10    1.20
   0  -3   3    1.39    0.41
   0   3  -3    3.40    0.58
   0   3  -3    1.22    0.42
   0  -3   3    1.23    0.44
   0  -3   3    1.29    0.38
   0   3  -3    1.40    0.33
   0   3  -3    1.68    0.47
   0   3  -3    1.74    0.47
   0  -3   3    1.80    0.49
   0   3  -3    1.31    0.43
   0  -3   3    1.08    0.40
   0  -3   3    1.12    0.40
   0   3  -3    1.64    0.49
   0  -3   3    1.63    0.36
   0   3  -3    1.51    0.37
   0  -3   3    1.25    0.35
   0  -3   2   10.90    1.03
   0   3  -2   11.63    1.11
   0   3  -2   11.14    0.87
   0  -3   2   11.30    1.13
   0  -3   2   11.62    0.90
   0  -3   2   10.69    0.99
   0   3  -2   10.17    1.05
   0   3  -2   10.19    0.97
   0   3  -2   12.40    1.14
   0  -3   2   10.99    1.09
   0   3  -2   11.96    1.09
   0  -3   2   10.86    1.11
   0  -3   2   10.67    1.17
   0   3  -2   10.88    1.14
   0   3  -2   13.37    1.09
   0   3  -1  227.24    5.08
   0  -3   1  215.94    5.08
   0   3  -1  224.30    5.44
   0  -3   1  237.33    5.55
   0   3  -1  243.10    5.71
   0   3  -1  231.93    5.67
   0  -3   1  212.20    5.66
   0  -3   1  229.89    5.72
   0   3  -1  207.46    5.12
   0   3  -1  234.91    5.68
   0  -3   1  230.29    5.11
   0  -3   1  229.02    5.66
   0  -3   1  229.36    6.04
   0   3  -1  234.61    5.57
   0   3  -1  225.47    5.83
   0  -3   0    4.52    0.69
   0   3   0    4.62    0.67
   0   3   0    5.32    0.59
   0  -3   0    4.90    0.58
   0  -3   0    5.07    0.69
   0  -3   0    5.21    0.69
   0   3   0    4.82    0.68
   0  -3   0    5.20    0.71
   0   3   0    4.82    0.69
   0   3   0    4.72    0.68
   0  -3   0    4.80    0.74
   0   3   0    5.72    0.72
   0  -3   0    3.80    0.63
   0  -3   0    5.06    0.77
   0   3   0    5.09    0.75
   0  -3  -1   34.28    1.96
   0   3   1   39.94    2.05
   0   3   1   37.19    1.65
   0  -3  -1   38.15    2.08
   0   3   1   36.09    2.05
   0  -3  -1   34.71    2.05
   0   3   1   35.70    2.02
   0   3   1   38.77    1.94
   0  -3  -1   33.02    1.84
   0  -3  -1   34.83    2.20
   0   3   1   37.08    2.05
   0   3   1   39.13    2.01
   0  -3  -1   33.90    1.96
   0   3   2    6.70    0.85
   0   3   2    8.03    0.94
   0   3   2    7.63    0.94
   0  -3  -2    6.61    0.88
   0   3   2    7.35    0.75
   0   3   2    8.48    0.99
   0  -3  -2    7.63    0.86
   0   3   2    7.29    0.84
   0   3   2    7.25    0.92
   0  -3  -2    6.94    1.05
   0  -3  -2    6.44    0.92
   0   3   2    5.80    0.90
   0  -3  -2    6.08    0.87
   0  -3  -2    7.07    0.93
   0   3   3   15.93    1.47
   0   3   3   13.97    1.27
   0  -3  -3   13.85    1.41
   0   3   3   15.74    1.42
   0   3   3   13.63    1.54
   0  -3  -3   17.41    1.56
   0   3   3   15.98    1.46
   0  -3  -3   13.76    1.21
   0  -3  -3   14.41    1.48
   0   3   3   15.35    1.28
   0  -3  -3   15.27    1.63
   0   3   3   16.68    1.53
   0   3   4    3.32    0.67
   0   3   4    2.45    0.61
   0  -3  -4    2.98    0.69
   0  -3  -4    1.93    0.56
   0  -3  -4    3.19    0.81
   0   3   4    3.39    0.75
   0   3   4    2.88    0.58
   0  -3  -4    2.56    0.54
   0  -3  -4    3.81    0.84
   0   3   4    2.59    0.63
   0  -3  -4    2.57    0.64
   0   3   4    3.23    0.73
   0   3   5    2.28    0.66
   0  -3  -5    1.72    0.61
   0  -3  -5    2.41    0.70
   0   3   5    1.80    0.62
   0  -3  -5    1.54    0.67
   0  -3  -5    1.46    0.45
   0   3   5    1.48    0.44
   0   3   5    1.90    0.52
   0  -3  -5    1.70    0.53
   0  -3  -5    1.35    0.56
   0   3   5    2.04    0.58
   0   3   6   21.91    2.22
   0  -3  -6   24.98    2.27
   0  -3  -6   23.92    2.29
   0   3   6   23.97    2.16
   0   3   6   26.14    2.03
   0  -3  -6   22.84    2.31
   0   3   6   25.21    2.30
   0   3   6   24.18    1.85
   0  -3  -6   24.68    2.25
   0  -3  -6   24.69    2.42
   0  -3  -6   23.54    2.36
   0   3   6   24.53    2.37
   0   3   7  101.30    5.26
   0  -3  -7  102.15    5.01
   0  -3  -7  109.08    5.25
   0   3   7  104.55    4.96
   0   3   7  100.84    4.48
   0   3   7   93.82    3.37
   0  -3  -7   99.69    5.11
   0   3   7   96.68    4.93
   0   3   7  103.15    4.14
   0  -3  -7  102.15    4.88
   0  -3  -7  103.42    5.30
   0   3   7  102.37    5.28
   0  -3  -7  100.55    5.30
   0   3   8  185.02    7.80
   0  -3  -8  183.37    7.30
   0  -3  -8  193.43    7.63
   0   3   8  190.91    7.32
   0   3   8  185.87    6.66
   0  -3  -8  190.41    7.53
   0   3   8  173.60    4.92
   0   3   8  182.40    6.05
   0  -3  -8  180.54    7.03
   0   3   8  179.07    7.25
   0  -3  -8  181.64    7.58
   0   3   8  187.20    7.73
   0  -3  -8  180.01    7.67
   0   3   9    4.70    0.72
   0   3   9    3.77    1.17
   0  -3  -9    5.05    1.22
   0  -3  -9    3.94    1.07
   0   3   9    4.43    1.14
   0   3   9    4.13    0.96
   0  -3  -9    4.79    1.20
   0  -3  -9    5.88    1.24
   0  -3  -9    4.19    1.07
   0   3   9    3.94    1.17
   0   3   9    6.37    1.40
   0  -3  -9    3.29    1.11
   0   3  10   64.56    5.08
   0  -3 -10   58.11    4.38
   0   3  10   65.24    4.23
   0   3  10   58.21    2.55
   0  -3 -10   72.20    4.80
   0  -3 -10   61.22    4.30
   0  -3 -10   73.23    4.93
   0   3  10   61.10    4.58
   0   3  10   65.56    4.92
   0   3  11   50.11    4.53
   0  -3 -11   55.22    4.35
   0   3  11   45.73    3.72
   0   3  11   44.76    4.10
   0  -3 -11   44.00    3.95
   0   3  11   45.30    4.52
   0   3  12   85.08    6.22
   0  -3 -12   89.52    5.96
   0   3  12   88.87    5.55
   0   3  12   85.01    6.02
   0  -3 -12   89.82    5.99
   0   3  12   82.06    6.39
   0   3  13   90.04    6.78
   0   3  13   89.72    5.97
   0  -3 -13   99.87    6.49
   0   3  13   91.88    6.58
   0   3  13   92.80    7.11
   0  -3 -13  101.49    6.55
   0   3  14  111.03    6.85
   0  -3 -14  117.97    7.49
   0   3  14  107.38    7.41
   0   3  14  118.25    8.54
   0  -3 -14  126.53    7.59
   0   3  15    2.83    1.34
   0   3  15    5.81    1.77
   0  -4  18    0.58    0.75
   0  -4  17    1.64    1.18
   0  -4  17    1.10    0.63
   0  -4  17    0.00    0.51
   0  -4  16   28.89    3.14
   0   4 -16   32.17    3.76
   0  -4  16   27.36    3.92
   0  -4  16   29.61    4.09
   0   4 -16   28.28    3.56
   0  -4  16   25.94    3.43
   0   4 -16   24.17    2.40
   0  -4  16   27.35    3.71
   0  -4  15   47.83    3.98
   0   4 -15   47.83    4.43
   0  -4  15   47.56    4.88
   0  -4  15   47.75    4.41
   0  -4  15   51.19    5.19
   0   4 -15   46.54    4.51
   0   4 -15   39.54    2.98
   0  -4  15   43.02    4.56
   0  -4  14   20.23    2.54
   0   4 -14   20.10    2.79
   0  -4  14   20.98    3.04
   0  -4  14   17.47    2.98
   0   4 -14   23.44    2.28
   0   4 -14   19.69    2.81
   0  -4  14   19.64    2.74
   0   4 -14   19.08    1.96
   0  -4  14   16.97    2.79
   0  -4  13   52.58    3.94
   0   4 -13   48.51    4.17
   0  -4  13   50.72    4.55
   0  -4  13   52.60    4.84
   0  -4  13   47.30    4.12
   0   4 -13   52.04    3.37
   0   4 -13   50.79    4.29
   0   4 -13   44.87    2.95
   0  -4  13   42.02    4.11
   0   4 -12    0.34    0.32
   0  -4  12    0.80    0.48
   0   4 -12    1.09    0.74
   0  -4  12    0.23    0.38
   0  -4  12    0.01    0.35
   0   4 -12    0.56    0.47
   0  -4  12    0.58    0.68
   0   4 -12    0.55    0.44
   0   4 -12    0.56    0.58
   0   4 -12    0.22    0.33
   0  -4  12    0.14    0.29
   0  -4  11   98.23    5.19
   0   4 -11  103.93    5.97
   0  -4  11   97.32    5.75
   0  -4  11  100.43    5.57
   0   4 -11   98.71    5.66
   0  -4  11   99.43    5.96
   0   4 -11   99.00    5.40
   0  -4  11   94.78    5.61
   0   4 -11  103.25    4.61
   0   4 -11   93.06    5.24
   0   4 -11   94.74    3.75
   0   4 -11  103.45    5.40
   0  -4  11   84.57    5.19
   0   4 -11   99.35    5.23
   0  -4  10   23.56    2.45
   0   4 -10   21.98    2.60
   0   4 -10   24.36    2.52
   0  -4  10   23.35    2.67
   0  -4  10   24.27    2.65
   0   4 -10   24.39    2.69
   0  -4  10   23.35    2.74
   0  -4  10   25.86    2.68
   0   4 -10   22.25    2.43
   0   4 -10   22.81    2.11
   0  -4  10   20.71    1.79
   0   4 -10   23.54    1.71
   0   4 -10   25.77    2.59
   0   4 -10   23.14    2.41
   0  -4  10   20.09    2.40
   0   4  -9    1.32    0.55
   0  -4   9    1.28    0.64
   0   4  -9    1.85    0.68
   0  -4   9    1.31    0.68
   0  -4   9    0.90    0.54
   0   4  -9    1.12    0.57
   0   4  -9    1.23    0.68
   0  -4   9    1.55    0.60
   0  -4   9    1.13    0.58
   0  -4   9    1.23    0.39
   0   4  -9    1.55    0.43
   0   4  -9    1.76    0.63
   0  -4   9    1.08    0.56
   0  -4   8  306.82    8.99
   0  -4   8  293.21    9.33
   0   4  -8  294.67    9.04
   0  -4   8  299.76    9.51
   0  -4   8  310.07    9.29
   0   4  -8  289.69    8.68
   0   4  -8  286.78    8.79
   0  -4   8  290.06    9.05
   0   4  -8  292.94    8.15
   0   4  -8  276.61    6.46
   0  -4   8  269.06    6.45
   0   4  -8  301.83    8.55
   0  -4   8  261.30    8.43
   0  -4   7  429.44   10.84
   0  -4   7  412.05   11.05
   0   4  -7  434.66   10.92
   0  -4   7  435.71   11.26
   0  -4   7  424.57   10.98
   0   4  -7  413.43   10.69
   0   4  -7  405.67   10.34
   0   4  -7  425.10   10.12
   0   4  -7  403.59   10.45
   0  -4   7  417.48   10.81
   0  -4   7  394.57    8.05
   0   4  -7  383.30    8.08
   0  -4   7  375.80   10.14
   0   4  -7  430.88   10.27
   0  -4   6   71.20    3.82
   0   4  -6   65.95    3.45
   0   4  -6   72.12    3.79
   0  -4   6   65.87    3.75
   0   4  -6   67.98    3.07
   0  -4   6   69.51    3.80
   0   4  -6   65.67    3.59
   0  -4   6   69.36    3.81
   0  -4   6   70.33    3.72
   0   4  -6   71.38    3.52
   0   4  -6   69.12    3.57
   0  -4   6   65.96    2.42
   0  -4   6   61.44    3.35
   0   4  -6   72.00    3.45
   0  -4   5   56.50    3.37
   0   4  -5   56.40    3.07
   0   4  -5   56.23    2.97
   0  -4   5   55.56    3.11
   0  -4   5   56.51    3.29
   0   4  -5   53.80    2.57
   0   4  -5   55.53    3.18
   0   4  -5   55.23    3.10
   0  -4   5   56.14    3.23
   0   4  -5   57.21    3.21
   0   4  -5   57.04    3.13
   0  -4   5   58.63    3.23
   0  -4   5   61.38    3.45
   0  -4   5   57.12    2.22
   0   4  -5   58.75    2.91
   0  -4   5   52.45    2.97
   0   4  -4  212.70    6.41
   0  -4   4  225.17    6.93
   0   4  -4  212.71    6.09
   0  -4   4  222.53    6.34
   0   4  -4  220.03    6.56
   0   4  -4  207.25    5.36
   0  -4   4  217.28    6.63
   0  -4   4  212.89    6.33
   0   4  -4  208.92    6.16
   0   4  -4  216.32    6.50
   0  -4   4  215.31    6.43
   0   4  -4  222.06    6.50
   0  -4   4  205.48    6.51
   0  -4   4  212.37    5.18
   0   4  -4  233.36    6.15
   0  -4   3   71.41    3.25
   0   4  -3   72.06    3.15
   0   4  -3   69.54    2.71
   0   4  -3   77.34    3.47
   0  -4   3   72.18    3.44
   0  -4   3   74.90    2.87
   0   4  -3   70.11    3.39
   0  -4   3   71.68    3.18
   0   4  -3   72.63    3.13
   0  -4   3   70.79    3.36
   0   4  -3   71.62    3.33
   0  -4   3   71.27    3.45
   0   4  -3   76.11    3.32
   0   4  -3   69.65    3.39
   0  -4   3   70.08    3.63
   0   4  -3   84.49    3.33
   0   4  -2  223.35    5.62
   0   4  -2  236.44    6.46
   0  -4   2  238.61    5.68
   0  -4   2  226.83    6.44
   0   4  -2  241.04    5.95
   0  -4   2  217.78    5.87
   0  -4   2  235.52    6.64
   0   4  -2  241.19    6.43
   0  -4   2  233.32    6.55
   0   4  -2  238.35    6.52
   0   4  -2  249.85    6.42
   0  -4   2  240.92    7.05
   0   4  -2  223.20    6.55
   0   4  -2  226.45    6.08
   0  -4   2  232.77    6.23
   0   4  -1  260.56    6.04
   0  -4   1  246.76    6.07
   0   4  -1  255.02    6.57
   0  -4   1  261.43    6.65
   0  -4   1  253.03    6.80
   0  -4   1  231.46    6.84
   0   4  -1  258.46    6.76
   0   4  -1  262.77    6.81
   0  -4   1  251.41    6.79
   0  -4   1  270.08    6.26
   0   4  -1  266.03    6.84
   0  -4   1  267.02    7.38
   0   4  -1  268.82    6.65
   0   4  -1  252.97    6.95
   0  -4   0  460.29   10.10
   0  -4   0  484.00    9.81
   0   4   0  480.77   10.08
   0  -4   0  428.30    8.93
   0   4   0  485.65    9.09
   0  -4   0  470.49   10.00
   0   4   0  462.04   10.02
   0  -4   0  417.13   10.17
   0  -4   0  463.13    9.99
   0   4   0  484.94   10.25
   0   4   0  475.99   10.00
   0  -4   0  464.74   10.34
   0   4   0  483.91    9.95
   0   4   0  463.59   10.28
   0  -4   0  437.97   10.00
   0  -4   0  480.43   10.60
   0  -4  -1  105.48    4.09
   0   4   1  112.99    4.14
   0   4   1  114.52    3.49
   0  -4  -1  110.04    4.16
   0   4   1  102.25    4.13
   0  -4  -1  104.67    4.25
   0   4   1  114.68    4.02
   0  -4  -1  106.71    3.97
   0   4   1  111.46    4.22
   0  -4  -1  113.32    4.57
   0  -4  -1   97.48    3.98
   0   4   1  111.36    4.09
   0   4   1  108.89    4.16
   0   4   2   99.60    4.02
   0  -4  -2   87.36    3.92
   0   4   2   98.51    3.97
   0  -4  -2   93.50    3.93
   0   4   2  101.04    3.99
   0   4   2  102.70    3.36
   0   4   2   91.60    4.06
   0  -4  -2   96.52    4.05
   0   4   2   98.76    4.11
   0  -4  -2   87.23    4.05
   0   4   2   99.95    3.76
   0  -4  -2   94.70    3.73
   0  -4  -2   98.18    4.46
   0   4   2   98.84    4.10
   0   4   3    6.47    1.00
   0  -4  -3    5.96    1.03
   0   4   3    6.66    1.02
   0   4   3    6.40    0.84
   0   4   3    5.90    0.90
   0  -4  -3    5.61    0.87
   0   4   3    6.29    1.01
   0  -4  -3    5.64    1.04
   0  -4  -3    6.24    1.18
   0   4   3    6.29    1.01
   0  -4  -3    6.52    1.05
   0   4   3    6.07    1.11
   0  -4  -3    5.40    0.96
   0   4   3    6.11    0.97
   0   4   4  112.10    4.80
   0  -4  -4  110.80    4.79
   0   4   4  114.43    4.42
   0   4   4  116.49    4.74
   0  -4  -4  122.58    5.11
   0  -4  -4  108.67    4.22
   0   4   4  115.63    4.28
   0  -4  -4  111.56    4.91
   0   4   4  113.55    4.90
   0  -4  -4  121.14    5.51
   0   4   4  120.20    5.08
   0   4   5  116.97    4.46
   0   4   5  113.28    5.16
   0  -4  -5  107.78    4.96
   0   4   5  119.21    5.00
   0  -4  -5  114.41    5.37
   0  -4  -5  119.18    5.26
   0   4   5  111.84    4.31
   0  -4  -5  105.38    4.20
   0  -4  -5  109.47    5.02
   0   4   5  108.45    4.97
   0  -4  -5  110.92    5.51
   0   4   5  113.50    5.24
   0   4   6   22.79    1.90
   0  -4  -6   21.56    2.27
   0   4   6   19.38    2.16
   0  -4  -6   20.78    2.26
   0   4   6   20.59    2.08
   0  -4  -6   20.44    2.36
   0  -4  -6   19.97    2.18
   0  -4  -6   20.81    1.79
   0   4   6   18.83    2.11
   0   4   6   21.15    1.84
   0  -4  -6   21.44    2.42
   0   4   6   21.17    2.28
   0   4   7  206.88    8.04
   0   4   7  205.30    6.33
   0  -4  -7  205.76    7.79
   0  -4  -7  216.42    8.18
   0   4   7  215.65    7.70
   0   4   7  205.45    6.82
   0  -4  -7  210.39    8.21
   0  -4  -7  203.48    7.66
   0   4   7  206.29    7.80
   0   4   7  199.58    6.48
   0  -4  -7  206.23    8.33
   0   4   7  208.13    8.20
   0   4   8    0.69    0.37
   0   4   8    0.51    0.52
   0   4   8    0.59    0.59
   0  -4  -8    0.70    0.51
   0  -4  -8    0.31    0.34
   0   4   8    0.33    0.49
   0  -4  -8    0.66    0.67
   0  -4  -8    0.37    0.45
   0  -4  -8    0.53    0.67
   0   4   8    0.12    0.31
   0   4   8    0.72    0.67
   0   4   9    1.27    0.44
   0   4   9    0.30    0.45
   0   4   9    1.44    0.63
   0   4   9    1.30    0.69
   0  -4  -9    0.90    0.46
   0   4   9    1.60    0.73
   0  -4  -9    0.78    0.53
   0  -4  -9    0.20    0.25
   0   4   9    1.30    0.88
   0  -4  -9    0.66    0.54
   0   4  10   53.31    3.81
   0   4  10   57.79    4.78
   0  -4 -10   51.98    4.38
   0   4  10   48.79    2.49
   0   4  10   52.47    4.33
   0  -4 -10   58.60    4.63
   0   4  10   53.74    4.70
   0   4  11   24.04    3.13
   0  -4 -11   26.87    3.16
   0   4  11   25.02    2.71
   0  -4 -11   26.57    3.23
   0   4  11   27.70    3.24
   0   4  11   23.26    3.27
   0   4  12   14.60    2.65
   0  -4 -12   15.11    2.47
   0  -4 -12   13.10    2.36
   0   4  12   12.57    1.97
   0   4  12   12.67    2.36
   0   4  12   12.03    2.49
   0   4  13    6.57    1.89
   0  -4 -13    4.74    1.56
   0   4  13    7.31    1.77
   0   4  13    4.11    1.33
   0   4  13    4.90    1.75
   0  -4 -13    6.36    1.67
   0   4  14   70.94    6.13
   0   4  14   78.86    5.64
   0  -5  18    1.64    0.75
   0  -5  17   16.09    2.82
   0  -5  17   12.76    2.74
   0   5 -16   78.28    5.98
   0  -5  16   75.80    6.60
   0  -5  16   90.57    7.37
   0   5 -16   77.04    6.02
   0  -5  16   87.45    6.41
   0  -5  16   71.60    6.16
   0  -5  16   92.79    6.01
   0  -5  15  189.38    8.66
   0  -5  15  174.54    9.64
   0  -5  15  179.88    9.07
   0  -5  15  201.19   10.55
   0   5 -15  182.35    8.92
   0   5 -15  187.19    7.36
   0   5 -15  179.45    8.94
   0   5 -15  142.38    5.62
   0  -5  15  157.61    8.92
   0  -5  14  125.08    6.78
   0   5 -14  113.26    6.74
   0  -5  14  102.50    7.05
   0  -5  14  119.77    7.13
   0  -5  14  118.95    7.85
   0   5 -14  111.05    6.81
   0   5 -14  117.13    5.59
   0   5 -14  100.37    4.35
   0  -5  14   98.70    6.67
   0  -5  13   13.36    2.23
   0   5 -13   13.77    1.85
   0   5 -13   11.07    2.09
   0  -5  13   13.85    2.50
   0  -5  13   15.70    2.66
   0   5 -13   10.01    2.01
   0  -5  13   14.71    2.42
   0   5 -13   13.34    1.49
   0  -5  13   12.09    2.22
   0  -5  12    1.26    0.73
   0   5 -12    0.28    0.40
   0   5 -12    0.35    0.40
   0  -5  12    1.11    0.82
   0  -5  12    0.13    0.14
   0   5 -12    0.67    0.55
   0  -5  12    1.51    0.82
   0   5 -12    0.75    0.56
   0   5 -12    1.01    0.71
   0  -5  12    1.39    0.79
   0   5 -12    0.67    0.41
   0   5 -11    1.00    0.45
   0   5 -11    1.11    0.60
   0  -5  11    1.83    0.81
   0  -5  11    1.92    0.95
   0   5 -11    2.24    0.97
   0   5 -11    1.70    0.80
   0  -5  11    0.09    0.26
   0  -5  11    1.24    0.83
   0  -5  11    1.19    0.72
   0   5 -11    1.35    0.49
   0   5 -11    1.52    0.72
   0   5 -11    1.16    0.64
   0  -5  11    1.54    0.74
   0  -5  10   95.30    5.37
   0   5 -10   84.75    4.91
   0  -5  10   85.71    5.39
   0  -5  10   89.92    5.54
   0   5 -10   86.69    5.21
   0  -5  10   90.77    5.39
   0   5 -10   88.84    5.05
   0  -5  10   85.43    5.25
   0   5 -10   91.18    4.61
   0   5 -10   80.21    3.21
   0   5 -10   90.03    4.82
   0  -5  10   75.83    4.83
   0  -5   9   42.30    3.48
   0   5  -9   39.08    3.14
   0   5  -9   36.22    2.67
   0  -5   9   37.98    3.37
   0   5  -9   39.42    3.28
   0  -5   9   44.23    3.69
   0   5  -9   42.84    3.07
   0   5  -9   43.91    3.37
   0  -5   9   38.01    3.29
   0  -5   9   39.81    3.41
   0   5  -9   36.14    2.04
   0  -5   9   34.27    1.96
   0  -5   9   35.32    3.08
   0   5  -9   42.08    3.11
   0   5  -8    0.69    0.46
   0   5  -8    0.54    0.53
   0   5  -8    0.26    0.30
   0  -5   8    0.33    0.45
   0  -5   8   -0.13    0.44
   0   5  -8    0.13    0.27
   0  -5   8   -0.04    0.22
   0   5  -8    0.66    0.47
   0  -5   8    0.21    0.35
   0  -5   8    0.32    0.24
   0   5  -8    0.35    0.46
   0  -5   8    0.65    0.46
   0   5  -8    0.26    0.31
   0  -5   8    0.35    0.64
   0  -5   7   22.56    2.42
   0   5  -7   22.36    2.18
   0   5  -7   21.75    2.27
   0  -5   7   19.25    2.23
   0   5  -7   23.22    1.85
   0  -5   7   21.15    2.28
   0   5  -7   20.59    2.23
   0  -5   7   22.65    2.32
   0   5  -7   23.82    2.35
   0   5  -7   24.28    2.22
   0  -5   7   23.97    2.48
   0  -5   7   22.02    1.43
   0  -5   7   18.78    2.05
   0   5  -7   24.84    2.20
   0   5  -6   76.00    3.99
   0  -5   6   79.81    4.46
   0   5  -6   70.51    3.77
   0  -5   6   68.48    3.97
   0  -5   6   71.85    4.19
   0   5  -6   77.73    4.20
   0   5  -6   72.05    3.28
   0  -5   6   77.93    4.20
   0   5  -6   74.93    4.03
   0   5  -6   72.42    4.06
   0   5  -6   76.57    4.07
   0  -5   6   74.06    4.07
   0  -5   6   79.42    4.37
   0  -5   6   67.75    2.75
   0   5  -6   76.48    3.73
   0  -5   6   63.08    3.65
   0   5  -5    8.74    1.32
   0  -5   5    9.83    1.58
   0   5  -5    9.23    1.25
   0  -5   5    8.39    1.32
   0   5  -5    8.37    1.36
   0  -5   5    9.69    1.46
   0   5  -5    8.86    1.06
   0  -5   5    8.45    1.28
   0   5  -5    8.86    1.27
   0  -5   5    9.40    1.38
   0   5  -5   11.01    1.39
   0  -5   5    7.63    1.35
   0   5  -5    8.61    1.36
   0  -5   5    8.42    0.99
   0   5  -5    9.30    1.22
   0  -5   4    0.11    0.15
   0   5  -4    0.17    0.22
   0   5  -4    0.32    0.23
   0  -5   4    0.00    0.16
   0   5  -4    0.13    0.26
   0  -5   4    0.23    0.10
   0  -5   4    0.43    0.22
   0   5  -4    0.58    0.35
   0  -5   4    0.23    0.28
   0   5  -4    0.31    0.21
   0  -5   4    0.54    0.38
   0   5  -4    0.15    0.13
   0   5  -4    0.61    0.43
   0  -5   4    0.47    0.40
   0   5  -4    0.27    0.27
   0   5  -4   -0.02    0.22
   0  -5   3  116.67    4.63
   0   5  -3  111.38    4.39
   0  -5   3  108.31    4.71
   0   5  -3  104.79    3.87
   0  -5   3  116.51    4.06
   0   5  -3  116.09    4.77
   0   5  -3  112.01    4.25
   0   5  -3  109.96    4.70
   0  -5   3  112.54    4.38
   0  -5   3  110.50    4.77
   0   5  -3  119.48    4.69
   0  -5   3  111.88    4.85
   0   5  -3  105.46    4.69
   0  -5   3  116.46    5.20
   0   5  -3  117.69    4.65
   0   5  -3  131.03    4.70
   0  -5   2  307.43    7.27
   0   5  -2  306.82    8.17
   0  -5   2  277.72    7.97
   0   5  -2  269.32    7.07
   0  -5   2  269.65    7.22
   0   5  -2  297.15    7.27
   0  -5   2  299.75    8.36
   0  -5   2  291.56    8.18
   0   5  -2  288.63    7.92
   0   5  -2  290.40    8.10
   0   5  -2  289.45    8.26
   0   5  -2  307.91    7.92
   0  -5   2  304.90    8.83
   0  -5   2  284.77    7.80
   0   5  -2  283.10    7.63
   0  -5   1  162.55    5.09
   0   5  -1  177.96    5.10
   0  -5   1  182.54    5.89
   0   5  -1  169.32    5.64
   0   5  -1  183.12    6.02
   0  -5   1  158.88    6.00
   0   5  -1  179.73    5.93
   0  -5   1  170.71    5.87
   0  -5   1  191.36    5.53
   0  -5   1  169.37    5.85
   0   5  -1  186.77    6.02
   0   5  -1  178.81    5.70
   0  -5   1  181.66    6.45
   0   5  -1  174.14    6.06
   0  -5   0   67.16    3.53
   0   5   0   74.86    3.59
   0  -5   0   73.30    3.40
   0   5   0   75.77    3.03
   0  -5   0   63.94    2.87
   0   5   0   68.12    3.48
   0  -5   0   75.85    3.65
   0   5   0   76.09    3.70
   0   5   0   74.02    3.56
   0  -5   0   66.99    3.67
   0  -5   0   70.14    3.53
   0  -5   0   71.59    3.81
   0   5   0   71.55    3.66
   0   5   0   71.70    3.46
   0  -5   0   59.87    3.42
   0  -5  -1  110.22    4.65
   0  -5  -1  102.83    4.52
   0   5   1  116.83    4.63
   0   5   1  115.60    3.83
   0  -5  -1  117.50    4.76
   0   5   1  108.57    4.63
   0   5   1  114.50    4.50
   0  -5  -1  101.55    4.66
   0  -5  -1  110.37    4.49
   0   5   1  114.24    4.75
   0  -5  -1  112.86    5.12
   0   5   1  114.58    4.73
   0   5   1  114.80    4.56
   0  -5  -1   99.03    4.51
   0   5   2  131.58    5.13
   0  -5  -2  110.92    4.89
   0   5   2  127.30    5.08
   0   5   2  134.35    5.12
   0  -5  -2  118.86    4.96
   0   5   2  127.07    4.16
   0  -5  -2  131.73    5.27
   0   5   2  124.67    5.25
   0   5   2  128.01    4.84
   0   5   2  129.78    5.25
   0  -5  -2  125.20    4.84
   0  -5  -2  114.02    5.11
   0  -5  -2  136.02    5.81
   0   5   2  135.27    5.26
   0   5   3  199.62    6.78
   0   5   3  204.84    6.66
   0  -5  -3  185.06    6.66
   0   5   3  209.52    6.80
   0  -5  -3  188.46    6.64
   0   5   3  208.23    5.72
   0   5   3  188.73    7.03
   0  -5  -3  210.10    7.14
   0   5   3  203.05    6.97
   0   5   3  203.70    6.37
   0  -5  -3  185.33    6.92
   0  -5  -3  196.53    6.31
   0  -5  -3  201.28    7.62
   0   5   3  199.56    7.00
   0  -5  -4  132.16    5.72
   0   5   4  144.96    5.48
   0   5   4  146.77    5.91
   0   5   4  137.66    6.09
   0  -5  -4  145.44    6.07
   0   5   4  151.59    5.85
   0   5   4  147.21    4.86
   0  -5  -4  133.25    5.15
   0   5   4  144.65    5.28
   0   5   4  137.84    5.88
   0  -5  -4  135.36    5.94
   0  -5  -4  141.67    6.50
   0   5   4  141.74    5.96
   0  -5  -5  369.89   10.82
   0   5   5  383.46   10.99
   0   5   5  387.49    9.95
   0  -5  -5  400.08   11.27
   0   5   5  397.36   10.76
   0   5   5  408.58    9.50
   0  -5  -5  397.42   11.65
   0  -5  -5  372.47    9.70
   0   5   5  380.97   10.97
   0  -5  -5  376.24   11.00
   0   5   5  384.80    9.78
   0  -5  -5  393.68   11.99
   0   5   5  401.99   11.36
   0   5   6   70.21    4.52
   0   5   6   70.13    3.70
   0  -5  -6   67.06    4.39
   0  -5  -6   70.93    4.53
   0   5   6   77.58    4.39
   0  -5  -6   69.50    4.70
   0   5   6   69.04    3.64
   0  -5  -6   66.57    3.60
   0  -5  -6   69.95    4.47
   0   5   6   71.41    4.45
   0  -5  -6   71.15    4.92
   0   5   6   75.14    4.70
   0   5   7    1.41    0.69
   0   5   7    1.22    0.60
   0   5   7    1.73    0.77
   0  -5  -7    0.49    0.58
   0  -5  -7    1.78    0.81
   0  -5  -7    0.42    0.59
   0  -5  -7    0.71    0.67
   0  -5  -7    1.08    0.67
   0   5   7    1.11    0.59
   0   5   7    0.91    0.58
   0   5   8    9.86    1.46
   0   5   8    8.96    1.74
   0  -5  -8   11.09    1.96
   0  -5  -8    9.99    1.82
   0  -5  -8    8.77    1.74
   0   5   8    9.68    1.75
   0   5   8    8.31    1.72
   0  -5  -8    8.21    1.87
   0   5   9    2.73    1.10
   0   5   9    3.93    1.05
   0   5   9    5.04    1.34
   0  -5  -9    2.22    0.97
   0  -5  -9    3.90    1.25
   0   5   9    3.41    1.01
   0   5   9    3.45    0.78
   0   5  10   19.15    2.79
   0  -5 -10   20.05    2.82
   0   5  10   16.58    2.11
   0   5  10   17.64    2.55
   0  -5 -10   17.35    2.60
   0   5  10   16.26    2.69
   0   5  11   19.54    2.88
   0  -5 -11   21.66    3.03
   0   5  11   18.38    2.36
   0   5  11   17.67    2.71
   0  -5 -11   18.24    2.78
   0   5  11   19.83    3.03
   0   5  12    1.25    0.88
   0  -5 -12    0.78    0.62
   0   5  12    1.39    1.03
   0  -5 -12    0.90    0.83
   0   5  12    1.22    1.00
   0   5  12    1.74    0.90
   0   5  13   13.76    2.69
   0  -6  17   16.62    3.06
   0  -6  17    2.98    1.88
   0   6 -16   52.46    4.91
   0  -6  16   45.20    5.20
   0  -6  16   42.09    5.22
   0   6 -16   45.97    4.76
   0  -6  16   53.60    5.27
   0  -6  16   55.21    5.06
   0  -6  16   40.22    4.74
   0   6 -15   26.18    3.28
   0  -6  15   24.10    3.68
   0  -6  15   24.74    3.84
   0   6 -15   25.87    3.47
   0  -6  15   31.54    3.87
   0  -6  15   25.85    3.49
   0  -6  15   28.98    3.56
   0  -6  14  128.80    7.34
   0   6 -14  113.54    6.74
   0  -6  14  113.74    7.54
   0   6 -14  108.23    5.98
   0  -6  14  126.94    8.14
   0   6 -14  112.66    6.93
   0   6 -14  115.04    5.90
   0  -6  14  120.85    7.45
   0  -6  14   97.50    6.62
   0  -6  13   83.96    5.89
   0   6 -13   77.09    5.38
   0  -6  13   72.23    5.81
   0   6 -13   73.75    4.71
   0  -6  13   84.93    6.33
   0   6 -13   74.66    5.49
   0   6 -13   82.32    4.91
   0  -6  13   86.87    6.08
   0   6 -13   52.66    2.87
   0  -6  13   62.44    5.18
   0   6 -12    2.97    1.18
   0  -6  12    4.54    1.44
   0   6 -12    5.46    1.26
   0  -6  12    4.76    1.57
   0   6 -12    3.86    1.23
   0  -6  12    4.99    1.53
   0   6 -12    4.10    1.16
   0  -6  12    5.59    1.64
   0  -6  12    3.57    1.30
   0   6 -12    4.27    1.21
   0   6 -11   29.88    3.10
   0   6 -11   32.87    2.82
   0  -6  11   29.83    3.48
   0  -6  11   35.01    3.75
   0   6 -11   34.39    3.02
   0   6 -11   32.19    3.27
   0  -6  11   34.08    3.61
   0  -6  11   40.19    3.89
   0   6 -11   33.36    3.07
   0  -6  11   26.92    3.10
   0   6 -10   32.53    3.07
   0   6 -10   31.72    2.61
   0  -6  10   30.91    3.39
   0  -6  10   31.77    3.42
   0   6 -10   27.41    3.14
   0   6 -10   29.65    3.02
   0  -6  10   28.71    3.10
   0   6 -10   34.91    3.05
   0  -6  10   34.42    3.47
   0   6 -10   30.44    2.91
   0  -6  10   26.29    2.96
   0  -6  10   34.60    3.48
   0  -6   9  317.13   10.74
   0   6  -9  289.44    9.50
   0  -6   9  271.88   10.14
   0   6  -9  284.09    8.33
   0   6  -9  309.41   10.23
   0   6  -9  300.35    9.92
   0  -6   9  310.34   10.65
   0   6  -9  314.34    9.63
   0  -6   9  275.23    9.92
   0   6  -9  288.98    9.78
   0  -6   9  323.42   10.78
   0  -6   9  232.21    6.29
   0   6  -9  297.35    9.20
   0  -6   9  248.08    9.22
   0  -6   8   70.19    4.76
   0   6  -8   61.50    3.96
   0   6  -8   67.97    4.45
   0  -6   8   57.63    4.28
   0   6  -8   62.43    3.42
   0  -6   8   65.56    4.42
   0   6  -8   62.47    4.18
   0   6  -8   62.28    3.99
   0   6  -8   67.76    4.27
   0  -6   8   63.44    4.29
   0  -6   8   68.36    4.58
   0  -6   8   57.69    2.58
   0   6  -8   67.63    3.92
   0  -6   8   48.74    3.69
   0   6  -7   11.47    1.68
   0  -6   7   13.31    2.05
   0   6  -7   13.46    1.78
   0  -6   7   11.70    1.80
   0   6  -7   11.39    1.81
   0   6  -7   14.61    1.53
   0  -6   7   12.36    1.89
   0  -6   7   11.89    1.80
   0   6  -7   13.11    1.82
   0   6  -7   14.58    1.94
   0  -6   7   13.50    1.91
   0  -6   7   12.84    1.93
   0   6  -7   12.82    1.79
   0  -6   7   11.26    1.16
   0   6  -7   13.67    1.70
   0  -6   6    0.83    0.59
   0   6  -6    1.57    0.70
   0  -6   6    0.64    0.48
   0   6  -6    0.88    0.44
   0   6  -6    0.57    0.52
   0  -6   6    0.17    0.23
   0  -6   6    0.45    0.34
   0   6  -6    0.42    0.39
   0   6  -6    1.38    0.53
   0   6  -6    0.83    0.47
   0  -6   6    0.91    0.51
   0   6  -6    0.96    0.61
   0  -6   6    0.86    0.53
   0   6  -6    1.12    0.56
   0   6  -6    0.69    0.45
   0  -6   6    0.93    0.38
   0  -6   5   15.19    2.14
   0   6  -5   11.88    1.64
   0  -6   5   12.21    1.67
   0   6  -5   14.64    1.71
   0   6  -5   13.81    1.83
   0  -6   5   13.92    1.86
   0   6  -5   11.99    1.33
   0  -6   5   12.68    1.67
   0   6  -5   12.68    1.63
   0  -6   5   11.58    1.68
   0   6  -5   12.74    1.74
   0  -6   5   11.48    1.68
   0   6  -5   15.22    1.73
   0  -6   5    9.71    1.35
   0   6  -5   14.88    1.66
   0   6  -4   36.48    2.66
   0  -6   4   34.26    2.82
   0   6  -4   35.70    2.86
   0  -6   4   35.00    2.38
   0   6  -4   34.99    2.29
   0  -6   4   34.25    2.84
   0  -6   4   35.75    2.65
   0   6  -4   37.67    2.61
   0   6  -4   39.32    3.00
   0  -6   4   37.47    2.90
   0  -6   4   36.53    2.96
   0   6  -4   39.75    2.85
   0   6  -4   40.11    2.87
   0  -6   4   37.00    3.22
   0   6  -4   37.14    2.91
   0   6  -4   40.57    2.76
   0   6  -3   35.70    2.59
   0  -6   3   34.81    2.73
   0   6  -3   32.74    2.29
   0  -6   3   31.35    2.66
   0  -6   3   33.76    2.34
   0   6  -3   37.00    2.82
   0   6  -3   34.04    2.78
   0  -6   3   33.85    2.45
   0   6  -3   36.04    2.45
   0  -6   3   34.80    2.82
   0   6  -3   37.92    2.77
   0  -6   3   36.91    2.93
   0   6  -3   36.36    2.70
   0  -6   3   38.16    3.20
   0   6  -3   38.01    2.96
   0   6  -3   40.79    2.75
   0  -6   2   34.63    2.34
   0  -6   2   33.44    2.69
   0   6  -2   37.01    2.77
   0   6  -2   35.06    2.32
   0  -6   2   31.52    2.28
   0  -6   2   35.92    2.85
   0   6  -2   36.86    2.81
   0   6  -2   38.29    2.81
   0  -6   2   34.75    2.78
   0   6  -2   35.07    2.59
   0  -6   2   35.45    2.69
   0  -6   2   39.40    3.20
   0   6  -2   34.88    2.79
   0   6  -2   37.18    2.63
   0   6  -1   56.93    3.46
   0  -6   1   53.02    3.42
   0  -6   1   57.28    3.12
   0   6  -1   58.33    2.91
   0  -6   1   48.62    2.78
   0   6  -1   56.18    3.33
   0  -6   1   55.65    3.43
   0   6  -1   57.03    3.43
   0  -6   1   45.63    3.40
   0   6  -1   56.78    3.42
   0  -6   1   55.95    3.50
   0  -6   1   54.61    3.49
   0   6  -1   57.35    3.60
   0   6  -1   56.79    3.31
   0  -6   0  235.36    7.09
   0   6   0  230.58    7.33
   0  -6   0  208.44    7.23
   0   6   0  222.21    6.11
   0  -6   0  184.41    5.89
   0   6   0  212.41    7.11
   0  -6   0  220.11    7.32
   0   6   0  225.12    7.22
   0  -6   0  215.25    7.20
   0  -6   0  187.62    7.31
   0   6   0  208.64    7.26
   0  -6   0  216.57    7.68
   0   6   0  216.03    7.42
   0  -6   0  184.48    6.96
   0   6   0  221.12    7.11
   0  -6  -1   62.58    3.78
   0   6   1   68.83    3.79
   0  -6  -1   74.12    3.97
   0   6   1   74.37    3.22
   0   6   1   64.79    3.86
   0  -6  -1   69.48    3.96
   0  -6  -1   68.04    3.80
   0   6   1   71.99    4.03
   0   6   1   71.00    3.81
   0  -6  -1   57.59    3.82
   0  -6  -1   70.54    4.39
   0   6   1   69.85    3.82
   0   6   1   68.84    3.94
   0  -6  -1   59.42    3.77
   0   6   2    0.44    0.35
   0  -6  -2   -0.07    0.23
   0   6   2    0.64    0.46
   0  -6  -2    0.65    0.33
   0   6   2    0.39    0.26
   0  -6  -2    0.19    0.34
   0   6   2    0.46    0.40
   0   6   2    0.26    0.42
   0  -6  -2    0.34    0.29
   0  -6  -2    0.68    0.32
   0   6   2    0.35    0.42
   0  -6  -2    0.64    0.33
   0  -6  -2    0.57    0.54
   0   6   2    0.35    0.38
   0   6   2    0.35    0.21
   0   6   3  124.27    5.63
   0   6   3  127.09    5.51
   0  -6  -3  114.15    5.51
   0  -6  -3  121.80    5.65
   0   6   3  129.86    5.62
   0   6   3  137.87    4.68
   0   6   3  130.89    5.95
   0  -6  -3  128.39    5.90
   0   6   3  134.13    5.41
   0   6   3  122.38    5.77
   0  -6  -3  112.05    5.63
   0  -6  -3  123.43    5.29
   0  -6  -3  133.32    6.57
   0   6   3  134.22    5.93
   0   6   4  267.71    8.47
   0  -6  -4  247.97    8.86
   0   6   4  260.24    8.86
   0  -6  -4  288.28    9.47
   0   6   4  267.19    9.34
   0   6   4  285.73    8.97
   0   6   4  280.19    7.46
   0   6   4  270.08    8.25
   0  -6  -4  264.23    9.22
   0  -6  -4  255.16    8.15
   0   6   4  280.59    9.33
   0  -6  -4  282.60   10.21
   0   6   4  258.19    9.08
   0   6   5   29.46    2.86
   0  -6  -5   26.30    2.90
   0   6   5   16.45    1.90
   0   6   5   32.44    2.84
   0  -6  -5   26.67    3.03
   0  -6  -5   32.38    3.03
   0   6   5    9.49    1.46
   0  -6  -5   29.37    2.53
   0   6   5   35.15    3.11
   0  -6  -5   28.28    2.99
   0  -6  -5   32.62    3.34
   0   6   5   32.03    3.00
   0   6   6   97.15    5.57
   0  -6  -6   82.39    5.39
   0  -6  -6  100.15    5.82
   0   6   6   74.99    4.62
   0  -6  -6   99.84    5.88
   0   6   6  100.10    5.56
   0  -6  -6   92.37    4.63
   0  -6  -6   85.23    5.48
   0  -6  -6  104.33    6.18
   0   6   6   94.37    5.64
   0   6   7  120.34    6.63
   0   6   7  116.85    5.10
   0  -6  -7  120.17    6.82
   0   6   7  119.38    6.38
   0  -6  -7  107.18    5.06
   0  -6  -7  114.64    6.89
   0   6   7  110.41    6.30
   0   6   8    4.55    1.22
   0   6   8    4.37    1.11
   0  -6  -8    4.29    1.33
   0   6   8    4.39    1.38
   0  -6  -8    3.61    1.28
   0   6   8    4.78    1.28
   0   6   9   31.41    3.63
   0   6   9   30.81    2.83
   0  -6  -9   31.31    3.74
   0   6   9   28.58    2.30
   0   6   9   31.26    3.43
   0  -6  -9   35.41    3.95
   0   6   9   33.89    3.68
   0   6  10   31.52    3.73
   0  -6 -10   28.25    3.58
   0   6  10   27.69    2.76
   0  -6 -10   34.17    4.00
   0   6  10   33.91    3.67
   0   6  10   30.49    3.68
   0   6  11   40.24    4.37
   0   6  11   32.71    3.19
   0   6  11   38.92    4.44
   0  -6 -11   36.91    4.24
   0   6  11   36.02    3.98
   0  -6 -11   36.90    4.18
   0   6  12   51.74    4.96
   0   6  12   14.86    3.37
   0   7 -17    2.61    1.06
   0  -7  17    2.53    1.44
   0   7 -16    5.57    1.54
   0  -7  16   10.95    2.41
   0  -7  16   10.81    2.46
   0  -7  16    6.71    1.95
   0   7 -15    0.91    0.71
   0  -7  15    1.16    0.94
   0   7 -15    1.62    0.92
   0  -7  15    0.19    0.68
   0   7 -15    1.16    1.08
   0  -7  15    2.73    1.46
   0  -7  15    2.49    1.34
   0  -7  15    2.06    1.23
   0   7 -14    1.89    1.03
   0   7 -14    2.38    0.96
   0  -7  14    2.49    1.31
   0  -7  14    1.87    1.02
   0   7 -14    2.39    1.12
   0  -7  14    3.22    1.36
   0  -7  14    1.82    1.01
   0  -7  14    3.38    1.31
   0   7 -13   11.29    2.24
   0   7 -13   12.81    1.94
   0  -7  13   11.33    2.40
   0  -7  13   10.83    2.49
   0   7 -13   13.59    2.57
   0  -7  13   14.99    2.65
   0  -7  13   16.28    2.84
   0  -7  13    9.07    1.97
   0   7 -12   11.97    2.22
   0  -7  12   11.54    2.26
   0   7 -12   11.71    1.80
   0  -7  12   13.29    2.54
   0   7 -12   12.63    2.28
   0  -7  12   12.95    2.43
   0  -7  12   12.96    2.52
   0  -7  12    8.28    2.00
   0   7 -11    4.11    1.27
   0  -7  11    3.49    1.32
   0   7 -11    3.36    0.94
   0  -7  11    3.87    1.40
   0   7 -11    3.57    1.26
   0  -7  11    4.18    1.46
   0   7 -11    5.13    1.21
   0  -7  11    4.10    1.31
   0   7 -11    3.12    0.97
   0  -7  11    3.86    1.29
   0   7 -10   67.47    4.71
   0   7 -10   71.45    4.08
   0  -7  10   65.38    5.12
   0   7 -10   67.28    4.78
   0  -7  10   74.84    5.39
   0   7 -10   68.51    4.95
   0   7 -10   73.53    4.73
   0  -7  10   76.15    5.45
   0  -7  10   82.40    5.77
   0  -7  10   65.61    4.76
   0   7 -10   71.12    4.57
   0   7  -9   37.41    3.33
   0  -7   9   42.06    3.91
   0   7  -9   38.25    2.83
   0   7  -9   40.92    3.73
   0   7  -9   40.32    3.60
   0  -7   9   42.18    3.84
   0   7  -9   43.04    3.56
   0   7  -9   37.63    3.59
   0  -7   9   39.84    3.65
   0  -7   9   42.78    3.90
   0  -7   9   37.06    3.40
   0   7  -9   41.44    3.27
   0  -7   9   45.86    4.15
   0  -7   8  161.86    7.89
   0  -7   8  124.23    6.57
   0   7  -8  140.84    6.39
   0   7  -8  158.21    7.18
   0  -7   8  141.57    7.11
   0   7  -8  139.22    5.42
   0   7  -8  150.90    6.69
   0  -7   8  148.26    7.00
   0   7  -8  153.76    6.79
   0   7  -8  145.79    6.81
   0  -7   8  140.66    6.88
   0  -7   8  162.61    7.60
   0   7  -8  155.27    6.35
   0   7  -7   51.59    3.89
   0  -7   7   63.02    4.80
   0   7  -7   57.16    3.88
   0  -7   7   52.43    3.94
   0   7  -7   52.44    3.11
   0   7  -7   56.23    4.14
   0  -7   7   50.82    4.12
   0  -7   7   58.63    4.15
   0   7  -7   54.73    4.06
   0   7  -7   49.49    3.73
   0  -7   7   51.49    4.00
   0   7  -7   57.23    4.06
   0  -7   7   59.24    4.42
   0   7  -7   54.71    3.93
   0  -7   7   51.41    2.82
   0   7  -7   56.36    3.66
   0  -7   6    2.27    0.97
   0   7  -6    1.59    0.69
   0  -7   6    1.04    0.56
   0   7  -6    0.72    0.45
   0   7  -6    0.75    0.44
   0  -7   6    0.89    0.53
   0   7  -6    0.48    0.15
   0  -7   6    1.06    0.59
   0   7  -6    0.78    0.53
   0  -7   6    0.64    0.39
   0  -7   6    0.91    0.43
   0   7  -6    0.85    0.57
   0   7  -6    0.53    0.42
   0   7  -6    1.12    0.53
   0  -7   6    0.99    0.49
   0   7  -5  109.19    5.46
   0   7  -5  119.12    5.81
   0  -7   5  122.00    6.46
   0   7  -5  106.99    5.14
   0  -7   5   98.82    5.40
   0  -7   5  109.99    4.68
   0   7  -5  106.16    4.46
   0   7  -5  115.09    5.69
   0  -7   5  103.72    5.58
   0   7  -5  109.55    5.68
   0   7  -5  112.59    5.19
   0  -7   5  106.52    5.27
   0  -7   5  104.56    5.52
   0  -7   5  114.42    5.91
   0   7  -5  108.70    5.34
   0  -7   5  109.16    4.71
   0   7  -5  119.15    5.28
   0   7  -4    7.96    1.40
   0  -7   4    8.11    1.58
   0   7  -4    9.76    1.54
   0   7  -4    8.32    1.37
   0  -7   4    5.68    1.26
   0   7  -4    7.52    1.37
   0  -7   4    7.16    1.40
   0  -7   4    7.81    1.17
   0  -7   4    7.46    1.28
   0   7  -4    7.26    1.28
   0   7  -4    7.01    1.12
   0  -7   4    6.87    1.35
   0   7  -4    9.00    1.53
   0  -7   4    9.10    1.65
   0   7  -4    9.05    1.47
   0   7  -4    8.36    1.36
   0  -7   3    4.87    1.15
   0   7  -3    3.34    0.90
   0  -7   3    2.31    0.81
   0   7  -3    3.65    1.06
   0  -7   3    3.40    0.79
   0   7  -3    3.37    0.84
   0  -7   3    3.49    0.89
   0  -7   3    2.87    0.86
   0   7  -3    5.13    1.04
   0  -7   3    4.43    1.12
   0   7  -3    3.57    0.98
   0   7  -3    4.09    0.99
   0  -7   3    4.47    1.25
   0   7  -3    2.98    0.82
   0   7  -3    3.40    0.96
   0   7  -2  354.81   10.13
   0  -7   2  348.15   10.47
   0   7  -2  389.71   10.83
   0  -7   2  393.09    9.82
   0  -7   2  331.74   10.40
   0   7  -2  366.16    9.30
   0  -7   2  318.80    9.16
   0  -7   2  373.95   11.09
   0  -7   2  361.83   10.79
   0   7  -2  385.12   10.83
   0   7  -2  363.97   10.66
   0  -7   2  349.50   10.25
   0  -7   2  388.21   11.75
   0   7  -2  380.29   11.08
   0   7  -2  367.99   10.27
   0  -7   1    7.47    1.42
   0   7  -1    8.67    1.32
   0   7  -1    8.54    1.34
   0   7  -1    9.00    1.41
   0  -7   1    7.65    1.42
   0  -7   1    9.15    1.36
   0  -7   1    8.14    1.18
   0   7  -1    8.64    1.19
   0  -7   1    8.00    1.51
   0  -7   1    8.19    1.49
   0   7  -1    9.04    1.47
   0  -7   1    6.82    1.52
   0   7  -1    9.23    1.45
   0  -7   1   10.34    1.67
   0   7  -1    8.63    1.44
   0   7   0  237.39    8.12
   0  -7   0  247.65    7.80
   0  -7   0  208.67    7.86
   0   7   0  229.67    6.67
   0   7   0  226.44    7.93
   0  -7   0  219.26    7.95
   0  -7   0  191.51    7.99
   0  -7   0  222.77    7.96
   0   7   0  231.45    8.16
   0   7   0  234.66    7.99
   0  -7   0  235.34    8.59
   0  -7   0  194.58    7.78
   0   7   0  222.07    8.13
   0   7   0  222.98    7.72
   0  -7  -1   -0.27    0.36
   0   7   1    0.62    0.48
   0  -7  -1    0.83    0.49
   0   7   1    0.86    0.42
   0  -7  -1    0.68    0.49
   0   7   1    0.53    0.14
   0   7   1    0.49    0.29
   0  -7  -1    0.80    0.57
   0   7   1    1.14    0.52
   0  -7  -1    1.58    0.97
   0  -7  -1    0.57    0.57
   0   7   1    1.25    0.54
   0   7   1    0.88    0.58
   0  -7  -1    0.28    0.46
   0  -7  -2    0.63    0.63
   0   7   2    0.96    0.56
   0   7   2    0.97    0.46
   0  -7  -2    0.81    0.65
   0  -7  -2    1.30    0.62
   0   7   2    0.63    0.33
   0   7   2    1.08    0.55
   0  -7  -2    0.77    0.54
   0   7   2    1.38    0.64
   0  -7  -2    0.80    0.74
   0  -7  -2    0.88    0.63
   0   7   2    1.01    0.61
   0   7   2    0.82    0.47
   0  -7  -2    0.57    0.57
   0   7   2    1.02    0.69
   0   7   3   80.72    4.61
   0   7   3   85.61    4.88
   0  -7  -3   63.12    4.51
   0  -7  -3   77.76    4.83
   0   7   3   81.99    4.96
   0   7   3   85.36    4.77
   0  -7  -3   80.13    4.86
   0  -7  -3   81.96    5.07
   0  -7  -3   79.07    4.52
   0   7   3   77.85    4.37
   0  -7  -3   67.40    4.83
   0   7   3   84.56    5.00
   0  -7  -3   91.48    5.66
   0   7   3   84.46    4.90
   0  -7  -4   50.75    4.22
   0   7   4   68.85    4.55
   0   7   4   66.39    4.28
   0  -7  -4   66.36    4.63
   0   7   4   66.32    4.70
   0  -7  -4   60.24    3.94
   0   7   4   68.97    4.53
   0  -7  -4   58.08    4.49
   0  -7  -4   70.45    5.06
   0   7   4   65.43    4.53
   0   7   5   95.34    5.44
   0  -7  -5   88.22    5.79
   0   7   5   92.90    5.48
   0  -7  -5   86.48    4.73
   0  -7  -5   97.98    6.28
   0   7   5   95.77    5.61
   0   7   6    1.46    0.79
   0  -7  -6    2.15    0.89
   0  -7  -6    0.77    0.62
   0  -7  -6    1.20    0.70
   0   7   6    0.81    0.75
   0   7   6    1.85    0.83
   0   7   7   12.61    2.14
   0   7   7   10.22    1.47
   0  -7  -7    9.75    2.12
   0  -7  -7    7.65    1.42
   0   7   7   10.57    2.00
   0  -7  -7    9.53    2.09
   0   7   7   10.05    1.89
   0   7   8    2.41    1.18
   0  -7  -8    2.53    1.30
   0   7   8    4.04    1.07
   0  -7  -8    3.81    1.41
   0   7   8    3.26    1.17
   0   7   8    3.69    1.18
   0   7   9   32.46    3.83
   0   7   9   28.46    2.78
   0   7   9   34.87    3.84
   0   7   9   30.54    3.54
   0  -7  -9   30.94    3.94
   0  -7  -9   33.45    3.95
   0   7  10  104.03    7.05
   0  -7 -10  111.03    7.51
   0   7  10  113.60    7.46
   0   7  11   10.32    2.52
   0  -8  17   -0.06    0.32
   0   8 -17    1.15    0.76
   0   8 -16    1.69    0.96
   0  -8  16    0.00    0.93
   0  -8  16    0.89    1.09
   0  -8  16    1.79    1.21
   0   8 -15    3.88    1.42
   0  -8  15    2.61    1.51
   0   8 -15    3.64    1.24
   0  -8  15    1.76    1.21
   0   8 -15    2.20    1.00
   0  -8  15    2.90    1.20
   0  -8  15    3.35    1.48
   0  -8  15    2.16    1.07
   0   8 -14    2.52    1.15
   0   8 -14    3.92    1.15
   0  -8  14    5.22    1.97
   0  -8  14    4.80    1.75
   0   8 -14    3.86    1.53
   0  -8  14    5.89    1.91
   0  -8  14    6.46    1.97
   0  -8  14    3.88    1.36
   0   8 -13    3.74    1.22
   0  -8  13    5.30    1.74
   0  -8  13    4.05    1.55
   0   8 -13    3.58    1.11
   0   8 -13    4.11    1.54
   0  -8  13    3.80    1.51
   0  -8  13    3.22    1.32
   0  -8  13    2.94    1.31
   0   8 -12    1.30    0.96
   0  -8  12    0.44    0.44
   0   8 -12    0.46    0.61
   0  -8  12    1.40    1.08
   0   8 -12    0.90    0.58
   0  -8  12    1.46    1.01
   0  -8  12    0.49    0.96
   0  -8  12    0.62    0.56
   0  -8  11    1.34    0.97
   0   8 -11    1.26    0.68
   0  -8  11    2.43    1.12
   0   8 -11    0.43    0.44
   0  -8  11    2.43    1.13
   0  -8  11    2.38    1.16
   0   8 -11    0.63    0.58
   0  -8  10    0.11    0.33
   0   8 -10    0.78    0.55
   0  -8  10    1.32    0.90
   0   8 -10    0.00    0.56
   0  -8  10    0.89    0.78
   0  -8  10    0.55    0.81
   0   8 -10    0.58    0.53
   0   8  -9  144.72    7.02
   0   8  -9  147.07    5.93
   0  -8   9  143.83    7.85
   0   8  -9  151.32    7.31
   0  -8   9  170.02    8.11
   0   8  -9  153.81    7.60
   0  -8   9  163.37    8.33
   0   8  -9  146.87    7.20
   0  -8   9  172.87    8.82
   0   8  -9  118.21    6.07
   0  -8   8   82.87    5.55
   0   8  -8   83.73    5.13
   0   8  -8   85.92    4.34
   0  -8   8   81.80    5.66
   0   8  -8   85.14    5.26
   0  -8   8   94.15    5.77
   0   8  -8   82.87    5.48
   0   8  -8   73.19    5.12
   0   8  -8   92.58    5.47
   0  -8   8   97.36    6.26
   0   8  -8   92.32    5.09
   0  -8   8  109.24    6.82
   0   8  -7    1.24    0.54
   0   8  -7    0.71    0.36
   0  -8   7    0.69    0.69
   0   8  -7    0.84    0.45
   0  -8   7    0.24    0.50
   0   8  -7    0.53    0.69
   0  -8   7    1.85    0.92
   0   8  -7    0.78    0.53
   0   8  -7    0.85    0.50
   0  -8   7    0.72    0.53
   0  -8   7    0.87    0.58
   0  -8   7    0.88    0.67
   0   8  -7    1.39    0.70
   0   8  -7    0.28    0.42
   0   8  -7    0.41    0.32
   0   8  -6   17.22    2.19
   0  -8   6   13.82    2.15
   0  -8   6   17.12    2.35
   0   8  -6   15.56    1.77
   0   8  -6   15.73    2.32
   0   8  -6   15.88    2.08
   0  -8   6   15.91    2.18
   0  -8   6   15.32    2.17
   0   8  -6   17.18    2.27
   0   8  -6   18.20    2.37
   0  -8   6   17.49    2.56
   0   8  -6   17.68    2.13
   0   8  -6   17.96    2.41
   0   8  -6   16.54    2.26
   0  -8   6   19.26    2.77
   0   8  -5    0.65    0.65
   0   8  -5    0.11    0.35
   0  -8   5    0.94    0.82
   0  -8   5    0.45    0.17
   0   8  -5    0.80    0.67
   0  -8   5    1.65    0.80
   0   8  -5    1.09    0.61
   0  -8   5    0.36    0.08
   0   8  -5    1.62    0.69
   0   8  -5    1.10    0.59
   0  -8   5    1.48    0.68
   0  -8   5    0.71    0.66
   0  -8   5    1.10    0.74
   0   8  -5    1.39    0.86
   0   8  -5    1.45    0.77
   0   8  -5    0.47    0.39
   0   8  -4  475.31   13.67
   0   8  -4  469.20   12.88
   0  -8   4  523.23   15.22
   0  -8   4  445.60   13.02
   0   8  -4  468.81   12.68
   0  -8   4  444.30   13.40
   0   8  -4  493.69   13.62
   0  -8   4  482.18   11.82
   0   8  -4  477.44   12.13
   0  -8   4  426.59   12.08
   0   8  -4  490.54   13.62
   0  -8   4  448.26   13.46
   0  -8   4  504.94   14.20
   0   8  -4  453.99   13.08
   0  -8   4  483.24   12.68
   0   8  -4  529.74   13.25
   0  -8   3  231.78    9.53
   0   8  -3  218.01    8.07
   0   8  -3  221.00    8.68
   0  -8   3  213.61    8.31
   0   8  -3  207.66    7.87
   0  -8   3  230.66    7.44
   0   8  -3  217.91    8.43
   0  -8   3  202.87    8.40
   0   8  -3  226.77    8.52
   0  -8   3  195.03    7.26
   0   8  -3  215.80    7.28
   0  -8   3  211.18    8.62
   0  -8   3  226.47    8.82
   0   8  -3  214.41    8.30
   0  -8   3  206.88    7.79
   0   8  -3  242.06    8.40
   0  -8   2   10.90    1.86
   0   8  -2   12.25    1.74
   0   8  -2    9.99    1.54
   0  -8   2   10.00    1.71
   0   8  -2   11.45    1.86
   0   8  -2   10.02    1.39
   0  -8   2    9.01    1.41
   0  -8   2   12.17    1.64
   0  -8   2   12.95    2.02
   0  -8   2   10.93    1.84
   0   8  -2   14.02    1.97
   0  -8   2   13.19    2.03
   0   8  -2   11.27    1.79
   0   8  -2   12.08    1.97
   0  -8   1  147.70    6.69
   0   8  -1  154.05    6.53
   0   8  -1  162.81    6.94
   0  -8   1  139.28    6.66
   0  -8   1  161.10    6.29
   0  -8   1  125.42    5.27
   0  -8   1  144.65    6.98
   0   8  -1  155.15    6.87
   0   8  -1  162.53    6.87
   0  -8   1  157.47    6.99
   0  -8   1  149.09    7.08
   0   8  -1  159.10    7.08
   0   8  -1  151.70    6.53
   0   8   0    6.26    1.30
   0  -8   0    4.88    1.30
   0  -8   0    4.99    1.13
   0   8   0    5.30    1.15
   0  -8   0    5.09    1.18
   0   8   0    5.27    1.25
   0  -8   0    6.08    1.52
   0   8   0    5.64    1.29
   0  -8   0    2.57    1.19
   0   8   0    6.45    1.27
   0   8   0    5.80    1.27
   0  -8   0    5.33    1.31
   0   8   1   94.96    5.43
   0  -8  -1   77.12    5.34
   0   8   1  106.45    5.53
   0   8   1  107.19    5.63
   0  -8  -1   89.40    5.08
   0  -8  -1   89.19    5.39
   0  -8  -1   95.87    5.54
   0   8   1  104.80    5.58
   0  -8  -1   67.74    5.31
   0   8   1   96.14    5.21
   0  -8  -1  101.08    5.51
   0   8   1  100.02    5.65
   0  -8  -1  104.67    6.15
   0   8   1  100.44    5.41
   0  -8  -2    1.64    0.93
   0   8   2    2.14    0.83
   0   8   2    2.07    0.80
   0  -8  -2    1.93    0.88
   0  -8  -2    1.76    0.77
   0   8   2    0.50    0.53
   0  -8  -2    2.82    0.97
   0   8   2    2.96    0.97
   0  -8  -2    2.90    1.19
   0   8   2    2.92    0.94
   0  -8  -2    2.14    0.92
   0   8   2    3.07    1.03
   0   8   2    2.92    0.95
   0  -8  -3    0.51    0.43
   0   8   3    0.17    0.29
   0   8   3    0.40    0.48
   0   8   3    0.34    0.49
   0  -8  -3    1.36    0.81
   0  -8  -3    1.06    0.79
   0   8   3    0.59    0.53
   0  -8  -3    0.04    0.10
   0   8   3    0.48    0.48
   0   8   4  119.20    6.60
   0   8   4  122.49    6.65
   0  -8  -4  117.82    6.02
   0   8   4  114.74    6.48
   0  -8  -4  122.13    7.45
   0   8   4  122.91    6.46
   0  -8  -5    1.47    1.04
   0   8   5    1.47    0.95
   0  -8  -5    1.11    0.81
   0  -8  -5    0.70    0.56
   0   8   5    1.69    0.92
   0   8   5    1.50    0.61
   0   8   6   55.19    4.71
   0  -8  -6   40.41    4.67
   0  -8  -6   49.46    3.84
   0   8   6   51.05    4.48
   0  -8  -6   56.89    5.06
   0   8   6   55.67    4.59
   0   8   7    1.03    0.93
   0   8   7    0.56    0.64
   0  -8  -7    0.81    0.72
   0  -8  -7    0.82    0.57
   0   8   7    1.54    0.95
   0   8   7    1.09    0.72
   0  -8  -7    0.68    1.14
   0   8   8    2.61    1.04
   0  -8  -8    4.87    1.62
   0   8   8    2.94    1.17
   0   8   8    4.16    1.53
   0  -8  -8    3.28    1.42
   0  -8  -9    1.71    1.09
   0   8   9    2.86    1.34
   0   8   9    1.53    1.21
   0  -9  16    1.50    1.15
   0   9 -16    1.07    0.72
   0  -9  15   33.65    4.41
   0   9 -15   36.65    3.58
   0  -9  14    3.73    1.72
   0   9 -14    4.73    1.26
   0  -9  14    6.28    2.14
   0   9 -14    4.01    1.58
   0  -9  14    5.96    2.07
   0   9 -14    6.44    1.80
   0  -9  14    9.12    2.51
   0  -9  13    6.45    1.88
   0  -9  13    6.02    1.96
   0   9 -13    5.64    1.40
   0   9 -13    8.17    2.03
   0  -9  13    6.97    2.08
   0  -9  13    9.12    2.42
   0   9 -13    7.79    1.77
   0   9 -12    2.64    1.06
   0  -9  12    4.94    1.80
   0   9 -12    3.19    0.99
   0  -9  12    3.77    1.54
   0   9 -12    3.51    1.33
   0  -9  12    3.71    1.63
   0   9 -12    3.91    1.33
   0  -9  12    5.22    1.63
   0   9 -11    1.42    1.04
   0  -9  11    1.51    1.03
   0  -9  11    2.17    1.19
   0   9 -11    1.70    0.73
   0   9 -11    0.55    0.41
   0  -9  11    1.13    0.64
   0   9 -11    1.16    0.71
   0  -9  11    2.39    1.16
   0   9 -10   -0.13    0.64
   0  -9  10    0.56    0.61
   0   9 -10    0.66    0.54
   0  -9  10    0.79    0.64
   0   9 -10    0.41    0.50
   0  -9  10    0.12    0.67
   0   9 -10    0.57    0.72
   0  -9  10    1.25    0.75
   0  -9   9   17.64    2.81
   0   9  -9   17.13    2.03
   0  -9   9   19.65    2.78
   0   9  -9   15.84    2.43
   0  -9   9   21.84    3.19
   0   9  -9   19.17    2.65
   0  -9   9   25.32    3.57
   0  -9   8   82.13    5.55
   0   9  -8   80.10    5.14
   0  -9   8   83.93    6.08
   0   9  -8   74.84    5.22
   0   9  -8   79.06    4.30
   0  -9   8   75.73    5.66
   0   9  -8   85.30    5.56
   0  -9   8   84.16    6.43
   0  -9   7    2.30    0.93
   0   9  -7    1.53    0.68
   0   9  -7    0.24    0.34
   0  -9   7    2.63    1.06
   0   9  -7    1.99    0.78
   0  -9   7    2.10    1.03
   0   9  -7    2.52    1.00
   0  -9   7    3.74    1.44
   0   9  -7    1.85    0.89
   0   9  -6   12.87    2.14
   0  -9   6   15.47    2.64
   0  -9   6   11.36    2.19
   0  -9   6   12.61    2.00
   0   9  -6   10.44    1.55
   0   9  -6   11.66    1.93
   0  -9   6    9.51    1.89
   0  -9   6   14.24    2.44
   0  -9   6   10.36    1.74
   0   9  -6   12.26    2.03
   0   9  -6    4.41    1.13
   0  -9   5    3.75    1.46
   0   9  -5    4.61    1.27
   0  -9   5    3.48    1.15
   0  -9   5    4.36    1.15
   0   9  -5    3.02    0.84
   0  -9   5    2.06    0.89
   0  -9   5    2.83    1.16
   0  -9   5    4.35    1.12
   0   9  -5    2.35    1.01
   0   9  -5    2.15    0.89
   0   9  -4    3.68    1.02
   0  -9   4    5.28    1.46
   0  -9   4    5.41    1.25
   0  -9   4    3.79    1.07
   0   9  -4    3.84    1.01
   0  -9   4    5.19    1.44
   0  -9   4    7.22    1.49
   0   9  -4    4.03    1.15
   0   9  -4    4.22    1.04
   0   9  -3  168.80    7.38
   0   9  -3  139.67    7.13
   0  -9   3  155.06    7.67
   0  -9   3  155.34    6.54
   0   9  -3  172.41    7.39
   0  -9   3  149.93    7.32
   0  -9   3  182.93    8.29
   0   9  -3  173.79    7.73
   0  -9   3  174.87    7.46
   0   9  -3  175.82    7.50
   0   9  -2  116.82    6.32
   0  -9   2  108.27    6.35
   0   9  -2  117.07    6.36
   0  -9   2  102.39    5.14
   0   9  -2  115.57    6.35
   0  -9   2  123.83    6.70
   0   9  -2  124.61    6.30
   0  -9   2  121.57    6.57
   0  -9   2   99.31    6.04
   0   9  -2  122.09    6.25
   0  -9   1    1.70    0.86
   0   9  -1    1.64    0.92
   0  -9   1    1.15    0.85
   0   9  -1    2.04    0.96
   0  -9   1    0.97    0.30
   0   9  -1    1.42    0.72
   0   9  -1    1.33    0.60
   0   9  -1    1.13    0.71
   0  -9   1    1.54    0.79
   0  -9   0   17.43    2.38
   0  -9   0   19.81    2.67
   0   9   0   19.47    2.50
   0  -9   0   17.78    2.87
   0   9   0   16.88    2.35
   0   9   0   21.29    2.60
   0   9   1    2.11    0.99
   0   9   1    2.66    0.93
   0  -9  -1    2.20    0.97
   0  -9  -1    1.74    0.73
   0   9   1    2.83    1.04
   0  -9  -1    1.12    0.82
   0   9   1    2.31    0.91
   0   9   2   66.75    4.83
   0   9   2   63.13    4.82
   0  -9  -2   63.28    4.90
   0  -9  -2   63.55    4.69
   0   9   2   66.16    4.92
   0  -9  -2   71.53    5.61
   0   9   2   71.63    4.92
   0   9   3   78.30    5.28
   0   9   3   79.64    5.50
   0   9   3   74.36    5.39
   0  -9  -3   76.61    5.15
   0  -9  -3   70.14    5.24
   0  -9  -3   84.98    6.09
   0   9   3   76.95    5.39
   0   9   4   14.63    2.44
   0  -9  -4   12.81    2.04
   0   9   4   14.32    2.30
   0  -9  -4   14.48    2.69
   0   9   4   14.90    2.33
   0   9   4   14.67    2.29
   0   9   5    2.31    1.28
   0  -9  -5    3.63    1.27
   0  -9  -5    2.71    1.70
   0  -9  -5    2.91    1.26
   0   9   5    3.29    1.17
   0   9   5    2.30    1.14
   0   9   6    1.64    1.02
   0  -9  -6    1.83    0.88
   0  -9  -6    1.55    1.05
   0   9   6    1.16    0.89
   0  -9  -6    1.79    1.01
   0   9   6    2.93    1.23
   0   9   7   15.09    2.82
   0  -9  -7   19.46    3.45
   0  -9  -7   15.76    2.37
   0   9   7   22.59    3.19
   0   9   7   21.72    3.07
   0   9   8   18.03    2.87
   0 -10  14   11.78    2.96
   0  10 -14   10.20    1.85
   0 -10  13    1.07    0.85
   0 -10  13    1.75    1.26
   0  10 -13    1.34    0.78
   0  10 -13    0.40    0.79
   0  10 -13    0.84    0.88
   0  10 -12   49.01    3.81
   0 -10  12   55.26    5.75
   0 -10  12   55.64    5.55
   0  10 -12   56.69    5.29
   0 -10  12   69.65    6.40
   0  10 -12   45.52    4.60
   0 -10  12   73.54    6.83
   0  10 -12   51.45    4.61
   0 -10  11   56.25    5.39
   0  10 -11   53.03    4.64
   0 -10  11   58.94    5.75
   0  10 -11   46.22    4.49
   0  10 -11   44.55    3.49
   0 -10  11   48.31    5.26
   0 -10  11   64.92    6.18
   0 -10  10    4.25    1.63
   0  10 -10    3.76    1.03
   0 -10  10    3.76    1.45
   0  10 -10    3.14    1.34
   0 -10  10    2.80    1.38
   0  10 -10    3.87    1.43
   0 -10  10    4.43    1.58
   0  10 -10    3.86    1.43
   0 -10   9    7.67    2.05
   0 -10   9    8.59    2.04
   0  10  -9    8.63    1.51
   0  10  -9    7.06    1.57
   0 -10   9   11.35    2.41
   0  10  -9    7.61    2.01
   0 -10   9    5.52    1.26
   0  10  -9    7.95    1.98
   0 -10   9    9.65    2.32
   0 -10   8    1.33    1.07
   0  10  -8    1.15    0.68
   0 -10   8    0.97    0.83
   0  10  -8    0.65    0.63
   0 -10   8    1.58    1.21
   0 -10   8    1.67    0.69
   0  10  -8    1.43    1.00
   0  10  -8    1.58    0.93
   0 -10   8    1.41    0.99
   0 -10   7    8.58    1.99
   0 -10   7    7.03    1.82
   0  10  -7    7.43    1.42
   0  10  -7    9.31    1.87
   0 -10   7    9.13    2.12
   0 -10   7    6.17    1.51
   0  10  -7    5.56    1.57
   0 -10   7   11.12    2.40
   0  10  -7    7.83    1.85
   0 -10   6    8.85    2.01
   0 -10   6    9.14    1.83
   0  10  -6   10.63    1.91
   0 -10   6    9.63    2.10
   0  10  -6    8.56    1.94
   0 -10   6    9.50    1.90
   0  10  -6   11.10    2.10
   0 -10   5    5.22    1.60
   0 -10   5    4.65    1.22
   0  10  -5    4.86    1.40
   0 -10   5    5.72    1.58
   0  10  -5    5.04    1.45
   0 -10   5    3.75    1.32
   0  10  -5    4.16    1.53
   0 -10   4    0.06    0.25
   0  10  -4    0.35    0.54
   0  10  -4    0.50    0.58
   0 -10   4    0.18    0.65
   0 -10   4   -0.04    0.35
   0  10  -4    0.48    0.70
   0 -10   4   -0.01    0.39
   0 -10   3    3.84    1.09
   0  10  -3    4.20    1.31
   0  10  -3    4.31    1.31
   0 -10   3    4.72    1.50
   0  10  -3    4.73    1.46
   0 -10   3    6.33    1.56
   0 -10   3    4.00    1.31
   0 -10   2   33.49    3.69
   0 -10   2   31.18    2.94
   0 -10   2   37.99    4.01
   0  10  -2   37.26    3.78
   0  10  -2   42.03    3.80
   0 -10   2   39.44    4.06
   0  10  -2   38.92    3.82
   0  10  -1   27.75    3.31
   0 -10   1   27.75    3.39
   0 -10   1   31.55    3.62
   0  10  -1   33.02    3.62
   0 -10   1   29.72    3.81
   0  10  -1   31.40    3.30
   0  10   0   11.24    2.10
   0  10   0   11.41    2.07
   0 -10   0   12.83    2.26
   0 -10   0   10.25    2.03
   0  10   0   10.93    1.99
   0 -10   0   11.59    2.47
   0  10   0   10.90    2.02
   0  10   1    1.00    0.89
   0  10   1    1.55    0.66
   0 -10  -1    0.64    0.73
   0 -10  -1    0.93    0.87
   0 -10  -1    0.95    0.51
   0  10   1    0.78    0.75
   0  10   1    0.80    0.51
   0  10   2    4.51    1.34
   0  10   2    5.06    1.52
   0 -10  -2    3.31    1.32
   0 -10  -2    4.11    1.37
   0 -10  -2    4.06    1.49
   0  10   2    3.90    1.42
   0  10   2    4.37    1.34
   0  10   3   75.17    5.53
   0  10   3   75.40    5.81
   0 -10  -3   69.04    5.21
   0  10   3   64.08    5.32
   0 -10  -3   63.44    5.34
   0 -10  -3   79.53    6.50
   0  10   3   69.11    5.42
   0  10   4  113.00    7.31
   0  10   4  107.53    7.09
   0 -10  -4  104.88    6.45
   0 -10  -4  107.34    7.87
   0  10   4  119.88    7.08
   0  10   5    5.79    1.83
   0 -10  -5    5.84    2.23
   0 -10  -5    5.14    1.55
   0  10   5    5.48    1.68
   0  10   5    8.16    1.99
   0  10   6    4.47    1.50
   0 -11  12   13.61    2.82
   0  11 -12    4.04    1.80
   0 -11  11   90.47    6.99
   0  11 -11   74.53    5.64
   0  11 -11   60.85    4.34
   0 -11  11   50.25    6.05
   0  11 -11   82.83    6.39
   0  11 -10   28.43    2.82
   0 -11  10   28.74    4.07
   0 -11  10   35.11    4.26
   0  11 -10   30.11    3.53
   0 -11  10   35.82    4.70
   0  11 -10   27.91    3.68
   0 -11  10   41.22    5.09
   0  11 -10   36.93    4.25
   0 -11   9   10.42    2.49
   0  11  -9    7.52    1.46
   0 -11   9    8.95    2.20
   0  11  -9   10.61    2.12
   0 -11   9   10.36    2.51
   0  11  -9    8.22    2.21
   0 -11   9   13.91    2.99
   0  11  -9    9.13    2.13
   0 -11   8   21.90    3.46
   0 -11   8   22.24    3.41
   0  11  -8   26.88    3.33
   0 -11   8   33.66    4.27
   0  11  -8   24.14    3.34
   0 -11   8   18.31    2.64
   0  11  -8   28.25    3.49
   0 -11   7   14.95    2.78
   0 -11   7   10.33    2.15
   0  11  -7   15.85    2.47
   0 -11   7   14.07    2.82
   0  11  -7   12.04    2.48
   0 -11   7   11.95    2.21
   0  11  -7   15.88    2.69
   0 -11   6   11.05    2.44
   0 -11   6   12.64    2.26
   0  11  -6   12.47    2.23
   0 -11   6   14.71    2.81
   0  11  -6    9.31    2.25
   0 -11   6   10.84    1.96
   0  11  -6   11.07    2.15
   0 -11   5    6.08    1.53
   0  11  -5    8.92    1.94
   0  11  -5    9.35    2.00
   0 -11   5    8.54    2.13
   0  11  -5    6.45    1.88
   0 -11   5    7.98    1.73
   0 -11   5    6.91    1.93
   0 -11   4    5.60    1.39
   0  11  -4    8.35    1.94
   0  11  -4    5.80    1.50
   0 -11   4    7.29    1.96
   0 -11   4    8.77    1.85
   0  11  -4    6.55    1.91
   0 -11   4    4.85    1.56
   0 -11   3    1.01    0.58
   0 -11   3    1.39    1.00
   0 -11   3    0.39    0.55
   0 -11   3   -0.65    0.52
   0  11  -3    0.62    0.65
   0  11  -3    0.56    0.58
   0  11  -3    0.84    0.82
   0 -11   2    0.81    0.81
   0 -11   2    1.47    0.98
   0  11  -2    0.66    1.03
   0 -11   2    0.77    0.73
   0  11  -2    0.98    0.75
   0  11  -2    1.27    0.97
   0 -11   1    1.81    1.10
   0 -11   1    2.39    1.12
   0 -11   1    3.26    1.39
   0  11  -1    1.42    1.09
   0  11  -1    1.46    0.94
   0  11  -1    1.74    0.99
   0  11   0    3.09    1.35
   0  11   0    4.08    1.40
   0 -11   0    2.84    1.17
   0 -11   0    3.77    1.26
   0 -11   0    4.27    1.69
   0  11   0    3.18    1.32
   0  11   0    3.63    1.51
   0  11   1   11.34    2.12
   0  11   1    7.15    1.73
   0 -11  -1    8.15    2.04
   0 -11  -1    6.83    1.91
   0  11   1    8.44    1.98
   0 -11  -1    8.09    2.02
   0  11   1    8.27    2.12
   0  11   2    2.10    1.04
   0  11   2    1.27    1.08
   0 -11  -2    1.21    0.91
   0 -11  -2    1.78    0.97
   0 -11  -2    1.99    1.13
   0  11   2    0.00    0.78
   0  11   2    1.26    0.76
   0  11   3    2.30    1.03
   0  11   3    2.56    1.16
   0  11   3    3.02    1.26
   0 -11  -3    2.07    1.08
   0 -11  -4   52.67    4.86
   0  11   4   51.53    4.97
   0 -12  11    3.65    1.73
   0 -12  10   23.55    3.61
   0  12  -9    6.98    2.03
   0 -12   9    9.25    2.35
   0  12  -9   12.64    2.41
   0  12  -8    1.66    1.19
   0 -12   8    1.79    0.95
   0  12  -8    1.61    0.89
   0 -12   7    1.83    1.17
   0  12  -7    1.13    0.74
   0 -12   7    1.34    1.06
   0  12  -7    1.03    0.75
   0 -12   6    5.69    1.58
   0  12  -6    4.69    1.48
   0  12  -6    5.29    1.45
   0 -12   6    6.34    2.01
   0 -12   6    6.10    1.61
   0 -12   6    6.19    2.00
   0 -12   5   25.12    3.03
   0  12  -5   25.66    3.50
   0  12  -5   24.90    3.24
   0 -12   5   28.70    4.06
   0 -12   5   29.82    3.51
   0 -12   5   23.59    3.60
   0 -12   4   59.78    5.72
   0 -12   4   58.58    4.59
   0 -12   4   66.19    6.13
   0  12  -4   59.74    5.29
   0 -12   4   65.97    5.51
   0  12  -4   64.06    5.31
   0 -12   3   26.70    3.80
   0  12  -3   20.77    3.19
   0  12  -3   24.37    3.38
   0 -12   3   23.25    3.35
   0 -12   3   21.44    3.42
   0 -12   2    2.88    1.58
   0  12  -2    1.46    1.06
   0  12  -2    0.19    0.71
   0 -12   2    2.47    1.32
   0 -12   2    2.26    1.36
   0 -12   1    4.91    1.72
   0 -12   1    7.13    1.92
   0  12  -1    9.20    2.08
   0  12  -1    5.69    1.72
   0 -12   1    7.14    2.17
   0  12  -1    3.49    1.50
   0 -12   0    1.38    1.07
   0  12   0    2.99    1.32
   0  12   0    0.90    0.95
   0 -12   0    2.86    1.30
   0  12   0    2.45    1.36
   0 -12   0    2.36    1.21
   0 -12  -1    6.06    1.83
   0  12   1    1.81    1.24
   0 -12  -2    2.87    1.39
   0 -13   9    0.00    0.13
   0 -13   3    5.94    2.03
   0 -13   2    3.02    1.26
  -1  13   0    0.00    0.12
  -1  13  -1    2.02    1.26
  -1  13  -1    2.52    1.02
   1 -13   2    7.36    2.54
  -1  13  -2    4.99    1.54
  -1  13  -2    6.57    1.78
   1 -13   3   18.71    3.28
  -1  13  -3   12.60    2.45
  -1  13  -3   14.77    2.65
  -1  13  -4   18.80    2.89
   1 -13   4   22.58    3.61
  -1  13  -5    4.82    1.70
   1 -13   5    5.99    1.89
  -1  13  -6    4.67    1.58
  -1  13  -7    0.19    0.74
   1 -13  10    0.00    0.59
  -1  12   3    2.19    0.98
   1 -12  -2    2.77    1.41
   1 -12  -2    3.25    1.42
  -1  12   2    2.31    1.22
  -1  12   2    2.80    1.56
   1 -12  -1   27.79    3.54
   1 -12  -1   24.69    3.46
  -1  12   1   24.36    3.59
  -1  12   1   28.41    3.41
  -1  12   0   11.26    2.16
  -1  12   0    9.80    2.24
   1 -12   0   12.50    2.42
   1 -12   0   14.28    2.63
   1 -12   0   16.63    3.18
  -1  12   0    9.89    2.23
  -1  12  -1    1.77    1.21
  -1  12  -1    0.63    0.65
   1 -12   1    1.35    1.08
   1 -12   1    0.93    0.82
   1 -12   1    1.76    1.32
  -1  12  -1    1.67    1.10
  -1  12  -2    2.08    1.06
  -1  12  -2    1.90    0.94
   1 -12   2    2.13    1.21
   1 -12   2    1.58    1.09
   1 -12   2    2.73    1.41
  -1  12  -2    2.70    1.37
   1 -12   3    4.77    1.43
  -1  12  -3    4.54    1.50
  -1  12  -3    3.79    1.29
  -1  12  -3    2.69    1.26
   1 -12   3    5.72    1.87
   1 -12   3    2.72    1.30
   1 -12   4   34.04    4.11
  -1  12  -4   42.99    4.35
  -1  12  -4   40.62    4.47
   1 -12   4   41.07    4.54
   1 -12   4   44.86    4.60
  -1  12  -4   39.42    4.13
   1 -12   5   62.40    5.62
   1 -12   5   58.20    4.40
  -1  12  -5   62.72    5.29
   1 -12   5   67.55    5.99
  -1  12  -5   61.68    5.52
   1 -12   5   67.49    5.78
  -1  12  -5   63.10    5.11
   1 -12   6    6.44    1.82
   1 -12   6    6.11    1.56
  -1  12  -6    6.43    1.66
  -1  12  -6    7.48    1.81
   1 -12   6    8.21    2.16
  -1  12  -6    7.23    1.93
   1 -12   6    7.54    1.87
   1 -12   6    9.10    2.47
   1 -12   7    1.28    1.09
   1 -12   7    2.06    1.01
  -1  12  -7    0.10    0.45
   1 -12   7    1.52    0.91
  -1  12  -7    0.12    0.82
   1 -12   7    1.93    1.04
   1 -12   7    0.27    1.01
  -1  12  -7    0.47    0.85
   1 -12   8    1.46    1.21
   1 -12   8    1.31    0.97
  -1  12  -8    1.26    1.04
   1 -12   8    2.60    1.39
  -1  12  -8    0.23    0.96
  -1  12  -8    1.14    0.72
  -1  12  -9    5.73    1.72
  -1  12  -9    4.05    1.23
   1 -12   9    4.41    1.54
   1 -12   9    0.87    1.30
  -1  12  -9    6.80    1.96
  -1  12 -10   32.90    4.08
   1 -12  10   31.83    4.17
  -1  12 -10   29.10    3.28
   1 -12  11   18.12    3.18
  -1  12 -11   14.33    2.35
  -1  11   6    0.00    0.43
  -1  11   5    4.80    1.37
  -1  11   4   17.44    2.73
  -1  11   4   14.88    2.87
   1 -11  -3    4.23    1.38
  -1  11   3    6.25    1.86
  -1  11   3    7.01    1.68
   1 -11  -3    6.23    1.99
  -1  11   3    5.11    1.76
   1 -11  -2    4.62    1.57
   1 -11  -2    5.77    1.57
  -1  11   2    7.80    2.01
  -1  11   2    5.13    1.45
  -1  11   2    5.52    1.70
   1 -11  -2    6.19    2.06
  -1  11   2    5.23    1.73
   1 -11  -1    1.45    0.83
   1 -11  -1    1.84    0.85
  -1  11   1    1.78    0.99
  -1  11   1    2.66    0.99
   1 -11  -1    4.18    1.48
  -1  11   1    0.73    0.52
  -1  11   1    2.19    1.12
   1 -11   0    2.85    1.21
   1 -11   0    3.11    1.27
  -1  11   0    2.23    1.00
  -1  11   0    3.82    1.23
   1 -11   0    4.72    1.71
  -1  11   0    2.37    1.15
  -1  11   0    2.77    1.13
   1 -11   1    8.38    1.94
   1 -11   1   16.19    2.65
  -1  11  -1   14.83    2.32
  -1  11  -1   13.33    2.28
  -1  11  -1   11.16    2.28
   1 -11   1   14.55    2.95
  -1  11  -1   14.51    2.32
  -1  11  -2    1.93    0.96
  -1  11  -2    3.40    1.06
   1 -11   2    1.59    0.98
  -1  11  -2    3.06    1.25
   1 -11   2    3.41    1.52
   1 -11   2    2.96    1.13
   1 -11   3   12.14    1.71
  -1  11  -3   14.70    2.39
  -1  11  -3   15.65    2.28
   1 -11   3   13.47    2.41
   1 -11   3   16.03    2.78
  -1  11  -3   11.77    2.46
   1 -11   3   10.74    2.10
   1 -11   4   11.67    1.80
  -1  11  -4   11.35    2.19
  -1  11  -4   13.61    2.18
   1 -11   4   11.58    2.34
   1 -11   4   13.93    2.54
  -1  11  -4   12.78    2.47
   1 -11   4   11.38    2.32
   1 -11   5   62.48    5.27
   1 -11   5   59.69    4.34
  -1  11  -5   65.47    5.10
  -1  11  -5   55.94    5.18
   1 -11   5   67.11    5.66
   1 -11   5   62.02    5.20
   1 -11   5   73.56    6.37
  -1  11  -5   62.11    4.75
   1 -11   6  129.30    6.88
  -1  11  -6  136.49    7.54
  -1  11  -6  129.71    7.74
   1 -11   6  144.78    8.61
   1 -11   6  136.96    8.05
  -1  11  -6  134.78    7.20
   1 -11   7    0.03    0.53
  -1  11  -7    1.37    0.85
   1 -11   7    1.16    0.77
  -1  11  -7    1.36    0.75
   1 -11   7    1.27    0.80
  -1  11  -7    0.97    0.86
   1 -11   7    0.71    0.86
  -1  11  -7    0.40    0.60
   1 -11   8    3.59    1.52
  -1  11  -8    4.13    1.30
   1 -11   8    5.49    1.67
  -1  11  -8    5.95    1.62
   1 -11   8    6.63    2.01
  -1  11  -8    6.12    1.67
   1 -11   8    8.81    2.43
  -1  11  -8    4.33    1.48
   1 -11   9    0.24    0.68
  -1  11  -9    0.96    0.72
   1 -11   9    0.71    0.69
  -1  11  -9    0.72    0.78
   1 -11   9    1.61    1.09
  -1  11  -9    1.00    0.80
  -1  11  -9    0.28    0.51
   1 -11   9    0.53    0.85
   1 -11  10   51.76    5.05
  -1  11 -10   40.57    4.28
  -1  11 -10   39.93    4.29
   1 -11  10   59.39    5.86
  -1  11 -10   46.46    3.87
   1 -11  10   44.62    4.93
   1 -11  10   60.80    6.36
  -1  11 -10   54.10    4.93
   1 -11  11   80.99    6.52
  -1  11 -11   72.47    5.74
  -1  11 -11   65.07    5.46
   1 -11  11   61.53    6.12
  -1  11 -11   72.97    5.89
   1 -11  11   71.52    6.50
  -1  11 -11   58.68    4.54
  -1  11 -12    1.63    0.96
  -1  11 -12    2.30    1.06
   1 -11  12    1.97    1.26
  -1  11 -13    0.95    0.70
   1 -11  13    0.00    0.72
  -1  11 -14    2.27    1.02
  -1  10   7   11.39    2.21
  -1  10   6    0.80    0.76
  -1  10   6    0.34    0.91
   1 -10  -5    1.89    1.30
   1 -10  -5    0.90    0.75
  -1  10   5    0.32    0.32
   1 -10  -5    1.33    1.04
  -1  10   5    0.74    0.66
  -1  10   5    2.33    1.09
   1 -10  -4   18.37    2.49
  -1  10   4   20.84    2.92
   1 -10  -4   23.51    3.61
  -1  10   4   23.91    3.25
  -1  10   4   21.21    2.79
  -1  10   4   19.82    2.99
  -1  10   3   50.02    4.17
   1 -10  -3   40.37    3.97
  -1  10   3   47.52    4.54
   1 -10  -3   47.33    4.01
  -1  10   3   54.57    4.82
   1 -10  -3   55.67    5.38
  -1  10   3   47.70    4.31
   1 -10  -2   14.33    2.33
   1 -10  -2   18.55    2.56
  -1  10   2   19.21    2.74
  -1  10   2   21.26    2.59
  -1  10   2   21.11    2.92
   1 -10  -2   20.53    3.39
  -1  10   2   21.58    2.79
   1 -10  -1    0.95    0.85
   1 -10  -1    0.81    0.73
  -1  10   1    0.24    0.50
  -1  10   1    0.45    0.74
  -1  10   1    0.45    0.47
   1 -10  -1    2.38    1.22
  -1  10   1    1.23    0.89
   1 -10   0    1.57    0.95
   1 -10   0    1.18    0.69
  -1  10   0    0.61    0.55
  -1  10   0    1.13    0.84
   1 -10   0    2.99    1.27
  -1  10   0    1.16    0.73
  -1  10   0    0.68    0.81
   1 -10   1   13.90    2.25
  -1  10  -1   15.85    2.37
  -1  10  -1   15.33    2.17
   1 -10   1   10.84    2.04
   1 -10   1   16.98    2.81
  -1  10  -1   14.53    2.32
  -1  10  -1   15.40    2.08
  -1  10  -2   65.23    4.81
   1 -10   2   54.05    3.38
   1 -10   2   55.31    4.53
   1 -10   2   60.37    4.75
  -1  10  -2   65.93    4.98
   1 -10   2   56.27    5.20
  -1  10  -2   65.02    4.54
  -1  10  -3    7.33    1.56
  -1  10  -3    6.62    1.56
   1 -10   3    6.32    1.19
   1 -10   3    6.58    1.61
   1 -10   3    8.31    1.83
  -1  10  -3    7.42    1.76
   1 -10   3    6.83    1.68
   1 -10   3    7.16    1.77
  -1  10  -4   11.43    1.96
  -1  10  -4    9.92    1.88
   1 -10   4    8.15    1.41
   1 -10   4    6.79    1.63
   1 -10   4    9.95    1.97
  -1  10  -4    7.24    1.68
   1 -10   4    7.82    1.88
  -1  10  -5    0.71    0.63
   1 -10   5    1.72    0.84
   1 -10   5    3.00    1.13
   1 -10   5    2.06    0.90
  -1  10  -5    2.08    0.95
   1 -10   5    1.72    0.98
  -1  10  -5    2.27    1.08
  -1  10  -6    9.22    1.90
  -1  10  -6    8.15    1.52
   1 -10   6    8.58    1.59
   1 -10   6    9.02    1.98
   1 -10   6    7.93    1.92
  -1  10  -6    9.21    1.90
   1 -10   6    7.74    2.02
  -1  10  -6    8.27    1.78
  -1  10  -7   18.84    2.63
   1 -10   7   17.84    2.52
  -1  10  -7   18.44    2.29
   1 -10   7   13.57    2.38
   1 -10   7   19.26    2.95
  -1  10  -7   16.09    2.57
  -1  10  -7   17.01    2.62
   1 -10   7   23.99    3.57
  -1  10  -8    0.80    0.73
   1 -10   8    0.73    0.62
  -1  10  -8    0.41    0.45
   1 -10   8    0.75    0.74
   1 -10   8    1.17    0.92
  -1  10  -8   -0.02    0.35
  -1  10  -8    0.69    0.67
   1 -10   8    0.99    0.42
  -1  10  -9    4.42    1.36
  -1  10  -9    3.31    1.13
   1 -10   9    4.92    1.61
   1 -10   9    5.32    1.61
   1 -10   9    3.26    1.40
  -1  10  -9    5.12    1.41
  -1  10  -9    4.43    1.56
   1 -10   9    7.34    2.06
   1 -10  10   43.68    4.48
   1 -10  10   36.25    4.30
  -1  10 -10   33.50    3.31
  -1  10 -10   32.52    3.66
   1 -10  10   43.48    4.77
   1 -10  10   46.71    5.27
  -1  10 -10   37.44    3.94
  -1  10 -11   27.27    3.39
   1 -10  11   27.56    3.86
  -1  10 -11   28.10    3.04
   1 -10  11   32.52    3.91
   1 -10  11   29.80    3.99
  -1  10 -11   26.97    3.32
   1 -10  11   35.76    4.68
  -1  10 -12   22.44    3.10
   1 -10  12   26.34    3.89
  -1  10 -12   20.19    2.62
   1 -10  12   26.75    3.77
  -1  10 -12   21.37    3.27
   1 -10  12   26.38    3.85
  -1  10 -12   22.34    3.10
   1 -10  12   30.82    4.36
  -1  10 -13    1.00    0.74
   1 -10  13    0.76    1.07
  -1  10 -13    1.41    0.97
   1 -10  13    0.95    0.88
  -1  10 -13    0.62    0.84
   1 -10  13    0.95    1.00
  -1  10 -13    0.70    0.61
   1 -10  13    1.16    1.45
  -1  10 -14    4.07    1.60
   1 -10  14    7.29    2.39
  -1  10 -14    5.32    1.46
  -1  10 -15    1.54    0.93
  -1  10 -16    0.00    0.41
  -1   9   9    6.61    1.94
  -1   9   8   24.58    3.25
   1  -9  -7   12.03    2.63
  -1   9   7   13.55    2.32
   1  -9  -7    8.61    2.32
  -1   9   7   13.27    2.34
  -1   9   7   15.58    2.73
   1  -9  -6   11.84    2.64
  -1   9   6   12.49    2.18
   1  -9  -6   11.43    1.75
   1  -9  -6   14.65    2.74
  -1   9   6   12.22    2.29
  -1   9   6   15.17    2.55
  -1   9   5   47.91    4.23
   1  -9  -5   39.03    4.75
  -1   9   5   52.73    4.61
   1  -9  -5   42.81    3.49
   1  -9  -5   49.90    5.15
  -1   9   5   50.90    4.24
   1  -9  -4   18.56    2.26
  -1   9   4   18.77    2.56
   1  -9  -4   22.79    3.27
  -1   9   4   21.20    2.77
  -1   9   4   19.77    2.56
  -1   9   4   22.01    2.87
  -1   9   3   80.56    4.96
  -1   9   3   80.49    5.59
   1  -9  -3   69.25    4.83
   1  -9  -3   78.20    4.76
  -1   9   3   77.91    5.47
   1  -9  -3   83.49    6.10
  -1   9   3   86.42    5.31
  -1   9   2  174.57    7.41
   1  -9  -2  159.27    7.39
  -1   9   2  174.78    8.25
   1  -9  -2  166.61    7.28
  -1   9   2  171.82    8.18
   1  -9  -2  179.74    9.25
  -1   9   2  174.43    7.61
  -1   9   1   27.00    2.72
   1  -9  -1   24.72    2.76
  -1   9   1   26.03    2.97
  -1   9   1   27.90    3.02
   1  -9  -1   23.78    2.64
   1  -9  -1   30.26    3.65
  -1   9   1   25.11    2.64
  -1   9   0    4.40    1.11
  -1   9   0    0.33    0.41
   1  -9   0    3.58    1.08
   1  -9   0    2.92    1.00
  -1   9   0    4.29    1.17
  -1   9   0    3.78    1.07
   1  -9   0    5.39    1.32
   1  -9   0    2.94    1.23
  -1   9   0    3.42    1.05
  -1   9   0    4.88    1.11
   1  -9   1    0.83    0.61
  -1   9  -1    1.06    0.63
   1  -9   1    1.65    0.78
   1  -9   1    0.91    0.40
  -1   9  -1    2.43    0.99
   1  -9   1    0.95    0.56
  -1   9  -1    1.43    0.69
  -1   9  -1    1.29    0.75
   1  -9   1    2.29    0.95
  -1   9  -1    2.39    0.96
   1  -9   1    1.33    0.84
  -1   9  -1    0.34    0.45
   1  -9   2  229.31    7.35
  -1   9  -2  249.22    9.44
  -1   9  -2  259.49    9.60
   1  -9   2  240.51    9.64
  -1   9  -2  251.63    9.61
   1  -9   2  266.83    9.80
   1  -9   2  287.90   11.01
  -1   9  -2  263.78    8.95
  -1   9  -2  262.38    9.72
   1  -9   2  238.18    9.22
   1  -9   2  212.08    8.33
  -1   9  -2  269.01    9.63
   1  -9   3   72.29    4.89
  -1   9  -3   77.83    5.01
   1  -9   3   74.38    4.02
  -1   9  -3   76.82    4.97
  -1   9  -3   78.33    4.95
   1  -9   3   76.84    5.16
   1  -9   3   79.70    5.24
  -1   9  -3   81.64    5.11
  -1   9  -3   74.50    4.56
  -1   9  -3   78.70    5.06
   1  -9   3   93.20    6.07
   1  -9   4    0.24    0.42
  -1   9  -4    0.20    0.32
   1  -9   4    0.57    0.48
   1  -9   4    0.23    0.25
  -1   9  -4    0.95    0.79
   1  -9   4    0.47    0.60
   1  -9   4    0.85    0.55
  -1   9  -4    0.85    0.67
  -1   9  -4    0.52    0.42
  -1   9  -4    0.00    0.03
  -1   9  -4    0.61    0.49
   1  -9   4    1.90    1.23
   1  -9   5    6.27    1.60
  -1   9  -5    8.22    1.63
   1  -9   5    9.50    1.52
  -1   9  -5    7.26    1.53
  -1   9  -5    8.03    1.70
   1  -9   5    7.68    1.67
   1  -9   5    2.35    0.86
   1  -9   5    6.84    1.63
  -1   9  -5    7.03    1.58
  -1   9  -5    9.43    1.77
   1  -9   5    9.86    2.07
  -1   9  -5    7.91    1.60
  -1   9  -6    1.56    0.82
  -1   9  -6    0.78    0.51
   1  -9   6    1.39    0.64
   1  -9   6    0.87    0.69
  -1   9  -6    0.89    0.67
   1  -9   6    1.20    0.85
  -1   9  -6    0.37    0.53
   1  -9   6    1.83    1.04
  -1   9  -6    0.19    0.30
   1  -9   7   24.57    2.76
  -1   9  -7   20.05    2.36
   1  -9   7   19.81    2.81
   1  -9   7   20.42    2.98
  -1   9  -7   23.28    2.77
  -1   9  -7   20.45    2.58
   1  -9   7   25.82    3.45
  -1   9  -7   22.19    2.71
  -1   9  -8   11.54    1.99
   1  -9   8   10.36    1.93
  -1   9  -8   11.23    1.77
   1  -9   8    9.44    2.07
   1  -9   8    9.36    2.14
  -1   9  -8   12.28    2.07
   1  -9   8   13.26    2.64
  -1   9  -9    5.77    1.55
   1  -9   9    8.12    1.92
  -1   9  -9    5.70    1.30
   1  -9   9    7.70    1.72
   1  -9   9    9.23    2.09
  -1   9  -9    7.98    1.77
   1  -9   9   10.27    2.12
  -1   9 -10    7.40    1.71
   1  -9  10    8.79    2.09
  -1   9 -10    6.99    1.46
   1  -9  10    9.08    1.96
  -1   9 -10    7.12    1.91
   1  -9  10    9.41    2.17
  -1   9 -10    5.96    1.57
   1  -9  10    8.43    2.01
   1  -9  11   31.63    4.01
  -1   9 -11   31.54    3.08
   1  -9  11   33.70    3.88
  -1   9 -11   28.08    3.67
  -1   9 -11   29.72    3.32
   1  -9  11   36.50    4.24
   1  -9  11   39.03    4.63
  -1   9 -11   27.65    3.40
  -1   9 -12   19.34    2.84
   1  -9  12   19.04    3.20
  -1   9 -12   19.92    2.51
   1  -9  12   18.97    3.04
  -1   9 -12   19.34    3.12
   1  -9  12   21.88    3.45
  -1   9 -12   18.56    2.69
   1  -9  12   26.16    3.87
  -1   9 -13   13.85    2.53
   1  -9  13   13.92    2.83
   1  -9  13   15.82    2.92
  -1   9 -13   11.74    2.02
  -1   9 -13   12.52    2.57
   1  -9  13   16.31    3.08
  -1   9 -13   13.64    2.35
   1  -9  13   15.80    3.26
   1  -9  14    2.38    1.22
  -1   9 -14    0.12    0.51
   1  -9  14    2.09    1.39
   1  -9  14    1.47    1.21
  -1   9 -14    0.83    0.69
   1  -9  14    0.41    0.75
  -1   9 -14   -0.20    0.55
   1  -9  14    1.65    0.98
  -1   9 -14    1.00    0.95
  -1   9 -15   34.20    3.61
   1  -9  15   28.35    3.86
  -1   9 -16   17.68    2.75
   1  -9  16   28.44    4.40
   1  -9  16   20.86    3.38
  -1   8  10    3.72    1.49
  -1   8   9    0.81    1.19
  -1   8   9    1.28    1.04
  -1   8   9    0.32    0.69
   1  -8  -9    1.55    0.92
  -1   8   8    1.06    1.03
   1  -8  -8    1.68    1.03
  -1   8   8    1.36    1.04
   1  -8  -8    2.59    1.39
  -1   8   8    1.16    0.93
  -1   8   7    4.38    1.36
   1  -8  -7    2.94    0.89
   1  -8  -7    2.11    1.25
   1  -8  -7    2.53    1.16
  -1   8   7    1.25    0.55
  -1   8   7    4.28    1.22
  -1   8   6   23.68    2.84
   1  -8  -6   17.64    3.18
   1  -8  -6   16.98    1.99
  -1   8   6   20.25    2.82
   1  -8  -6   19.83    2.97
  -1   8   6   21.03    2.63
  -1   8   5    6.54    1.47
  -1   8   5    8.09    1.60
  -1   8   5    4.47    0.81
   1  -8  -5    4.79    1.67
   1  -8  -5    4.21    1.12
  -1   8   5    7.39    1.58
   1  -8  -5    5.17    1.40
   1  -8  -5    3.87    1.35
  -1   8   4   29.31    3.12
  -1   8   4   28.18    2.95
   1  -8  -4   25.86    2.48
  -1   8   4   28.94    3.10
   1  -8  -4   23.47    3.26
   1  -8  -4   18.35    2.60
  -1   8   4   30.60    2.95
   1  -8  -3   27.98    3.03
  -1   8   3   35.30    3.03
  -1   8   3   38.26    3.56
   1  -8  -3   38.61    3.53
   1  -8  -3   34.57    3.14
   1  -8  -3   35.18    2.96
  -1   8   3   39.41    3.57
   1  -8  -3   41.63    4.22
  -1   8   3   36.75    3.25
  -1   8   2   75.14    4.48
   1  -8  -2   71.11    4.71
  -1   8   2  102.29    5.18
   1  -8  -2   95.81    5.65
  -1   8   2   29.57    2.81
   1  -8  -2   95.48    5.13
   1  -8  -2   92.52    5.58
  -1   8   2   97.04    5.64
  -1   8   2  106.19    5.82
   1  -8  -2   91.83    4.80
   1  -8  -2   28.26    3.53
   1  -8  -2  103.75    6.45
  -1   8   2   94.96    5.13
  -1   8   1  187.36    7.50
   1  -8  -1  153.97    7.00
  -1   8   1  199.14    7.25
   1  -8  -1  178.55    7.26
   1  -8  -1  212.98    8.13
  -1   8   1  199.03    7.45
  -1   8   1  159.50    6.78
   1  -8  -1  190.00    8.05
  -1   8   1  193.21    7.98
   1  -8  -1  151.99    7.90
   1  -8  -1  186.99    7.28
  -1   8   1  186.97    7.90
   1  -8  -1  184.92    8.70
  -1   8   1  193.06    7.33
  -1   8   0   19.38    2.30
  -1   8   0   23.27    2.25
   1  -8   0   18.29    2.44
  -1   8   0   23.53    2.51
  -1   8   0   22.66    2.40
   1  -8   0   23.75    2.49
   1  -8   0   21.68    2.37
  -1   8   0   19.69    2.29
   1  -8   0   21.42    2.33
  -1   8   0   23.34    2.59
   1  -8   0   21.66    2.70
   1  -8   0   14.07    2.33
  -1   8   0   24.19    2.32
   1  -8   1   91.37    4.86
  -1   8  -1   86.93    4.74
   1  -8   1   76.09    4.58
  -1   8  -1   77.28    4.59
   1  -8   1   69.39    3.33
   1  -8   1   81.39    5.11
   1  -8   1   70.46    5.02
   1  -8   1   84.65    4.79
  -1   8  -1   80.59    4.83
  -1   8  -1   82.46    4.83
  -1   8  -1   85.61    4.47
   1  -8   1   91.52    5.51
   1  -8   1   79.63    5.02
  -1   8  -1   80.94    4.76
   1  -8   2    0.94    0.59
  -1   8  -2    0.42    0.13
  -1   8  -2    0.80    0.45
   1  -8   2    1.03    0.66
  -1   8  -2    0.89    0.50
  -1   8  -2    0.59    0.39
   1  -8   2    1.37    0.60
   1  -8   2   -0.01    0.10
   1  -8   2   -0.04    0.10
  -1   8  -2    0.88    0.57
   1  -8   2    1.18    0.69
  -1   8  -2    1.42    0.64
  -1   8  -2    0.87    0.48
   1  -8   2    1.09    0.80
   1  -8   3  163.83    7.44
  -1   8  -3  182.02    7.34
   1  -8   3  163.62    7.10
  -1   8  -3  177.34    7.28
   1  -8   3  187.65    7.08
  -1   8  -3  167.48    5.92
   1  -8   3  162.41    5.97
  -1   8  -3  181.91    7.43
   1  -8   3  177.47    7.78
  -1   8  -3  187.25    7.49
   1  -8   3  185.67    7.69
  -1   8  -3  180.41    6.85
   1  -8   3  191.62    8.48
  -1   8  -3  179.64    7.49
  -1   8  -3  200.52    6.95
  -1   8  -4  344.40   10.62
   1  -8   4  321.28   10.91
   1  -8   4  320.99   10.59
  -1   8  -4  359.65   10.91
   1  -8   4  349.14   10.18
  -1   8  -4  335.72    9.91
  -1   8  -4  326.73    9.28
  -1   8  -4  352.98   11.00
   1  -8   4  334.33    9.56
   1  -8   4  336.08   11.25
   1  -8   4  355.79   11.32
  -1   8  -4  337.99   10.56
  -1   8  -4  392.66   10.23
   1  -8   4  399.89   12.75
  -1   8  -4  339.57   10.89
  -1   8  -4  350.73   10.27
  -1   8  -5   13.75    1.95
   1  -8   5   12.97    2.15
  -1   8  -5   12.50    1.79
  -1   8  -5   13.14    1.87
   1  -8   5   10.44    1.80
   1  -8   5   11.45    1.60
   1  -8   5   12.96    2.00
  -1   8  -5   11.88    1.87
  -1   8  -5   11.44    1.63
   1  -8   5   12.30    1.64
  -1   8  -5    9.95    1.48
   1  -8   5   12.84    2.00
   1  -8   5   11.84    2.02
  -1   8  -5   12.84    1.87
  -1   8  -5   10.64    1.73
   1  -8   5   11.64    1.69
  -1   8  -5   12.30    1.58
  -1   8  -6    0.94    0.69
  -1   8  -6    0.90    0.46
   1  -8   6    0.85    0.62
   1  -8   6    1.57    0.82
  -1   8  -6    1.63    0.78
   1  -8   6    1.86    0.84
  -1   8  -6    0.88    0.62
  -1   8  -6    1.49    0.63
  -1   8  -6    1.00    0.53
   1  -8   6    2.29    0.83
   1  -8   6    2.00    0.82
   1  -8   6    1.64    0.75
  -1   8  -6    1.44    0.55
   1  -8   6    1.35    0.64
  -1   8  -6    1.53    0.59
  -1   8  -7    1.40    0.74
   1  -8   7    1.48    0.89
  -1   8  -7    1.35    0.66
   1  -8   7    1.00    0.65
  -1   8  -7    1.48    0.77
   1  -8   7    1.50    0.81
   1  -8   7    2.09    0.85
  -1   8  -7    0.85    0.58
  -1   8  -7    1.99    0.72
   1  -8   7    2.11    0.81
   1  -8   7    0.88    0.71
  -1   8  -7    1.97    0.91
  -1   8  -7    1.16    0.44
   1  -8   7    0.08    0.27
  -1   8  -8   48.48    3.91
   1  -8   8   40.31    3.95
  -1   8  -8   47.03    4.11
   1  -8   8   49.83    4.27
  -1   8  -8   46.37    3.31
   1  -8   8   53.14    4.14
  -1   8  -8   45.27    3.72
  -1   8  -8   45.92    3.85
   1  -8   8   33.28    3.57
  -1   8  -8   48.49    3.78
   1  -8   8   53.92    4.57
   1  -8   8   59.75    4.94
  -1   8  -8   20.19    2.16
   1  -8   9   87.25    5.95
  -1   8  -9   91.30    4.98
   1  -8   9  100.27    6.05
  -1   8  -9   91.77    5.57
  -1   8  -9   83.84    5.69
  -1   8  -9   86.56    5.32
   1  -8   9   96.99    6.34
   1  -8   9  109.16    6.81
  -1   8  -9   91.61    5.59
  -1   8 -10    0.22    0.39
   1  -8  10    0.66    0.76
   1  -8  10    0.51    0.58
  -1   8 -10    0.82    0.65
  -1   8 -10    0.30    0.71
   1  -8  10    0.69    0.61
  -1   8 -10    0.52    0.64
   1  -8  10    1.35    0.90
  -1   8 -11    2.51    1.09
   1  -8  11    1.60    1.10
   1  -8  11    1.88    0.99
  -1   8 -11    2.84    1.00
  -1   8 -11    2.10    1.03
   1  -8  11    1.90    1.11
   1  -8  11    2.97    1.13
   1  -8  11    2.76    1.04
  -1   8 -12    1.99    0.89
   1  -8  12    2.61    1.16
   1  -8  12    1.50    1.03
  -1   8 -12    1.52    0.78
  -1   8 -12    1.22    0.92
   1  -8  12    2.86    1.39
   1  -8  12    2.31    1.23
   1  -8  12    1.20    0.94
  -1   8 -13    0.57    0.54
  -1   8 -13    0.70    0.64
   1  -8  13    0.43    0.86
   1  -8  13    1.40    1.00
  -1   8 -13    1.26    0.99
   1  -8  13    0.54    0.91
   1  -8  13    1.13    1.06
   1  -8  13    0.02    0.42
  -1   8 -14    2.97    1.23
   1  -8  14    2.35    1.37
  -1   8 -14    2.22    0.92
   1  -8  14    3.32    1.36
  -1   8 -14    2.02    1.02
   1  -8  14    3.57    1.67
   1  -8  14    4.64    1.66
   1  -8  14    2.28    1.09
  -1   8 -15    5.86    1.66
  -1   8 -15    5.00    1.49
   1  -8  15    3.49    1.70
   1  -8  15    5.35    1.92
   1  -8  15    7.43    2.20
   1  -8  15    7.90    2.16
   1  -8  15    5.29    1.78
  -1   8 -15    3.07    1.39
   1  -8  16   40.13    4.67
  -1   8 -16   43.80    4.19
   1  -8  17   45.72    5.28
   1  -8  17   23.54    3.84
  -1   7  11   29.35    3.73
  -1   7  10   32.41    3.93
   1  -7 -10   36.76    4.16
  -1   7  10   29.88    3.69
  -1   7  10   34.92    3.84
   1  -7 -10   30.96    4.07
  -1   7   9   19.36    2.89
   1  -7  -9   16.74    2.94
   1  -7  -9   20.02    2.98
  -1   7   9   18.52    2.89
  -1   7   9   24.04    3.08
  -1   7   8   12.07    2.14
  -1   7   8    7.65    1.16
   1  -7  -8    8.48    2.12
  -1   7   8   10.39    2.05
   1  -7  -8   13.02    2.43
  -1   7   8   10.25    1.85
  -1   7   7    0.78    0.86
  -1   7   7    0.47    0.49
   1  -7  -7    0.05    0.34
   1  -7  -7    0.86    0.54
   1  -7  -7   -0.19    0.79
  -1   7   7    0.93    0.60
  -1   7   7    0.81    0.76
   1  -7  -7    0.25    0.28
  -1   7   6    0.67    0.41
  -1   7   6    0.50    0.39
   1  -7  -6    1.41    0.93
   1  -7  -6    1.13    0.59
  -1   7   6    1.41    0.87
   1  -7  -6    1.18    0.96
   1  -7  -6    0.47    0.54
  -1   7   6    1.04    0.59
  -1   7   5  273.23    9.79
  -1   7   5  252.74    6.53
   1  -7  -5  265.22   10.52
  -1   7   5  265.69    9.96
   1  -7  -5  265.31    8.04
   1  -7  -5  287.90   11.26
   1  -7  -5  242.79    9.01
  -1   7   5  263.64    9.24
   1  -7  -4   53.77    3.85
  -1   7   4   69.86    4.17
   1  -7  -4   70.84    4.83
   1  -7  -4   67.79    4.66
  -1   7   4   68.84    4.75
  -1   7   4   70.95    4.64
   1  -7  -4   57.87    4.60
   1  -7  -4   60.63    3.55
   1  -7  -4   75.94    5.30
  -1   7   4   68.38    4.39
  -1   7   3   86.13    4.52
   1  -7  -3   73.51    4.40
  -1   7   3   82.00    4.33
   1  -7  -3   75.57    4.28
  -1   7   3   93.45    4.58
   1  -7  -3   95.35    5.29
   1  -7  -3   87.49    5.17
  -1   7   3   90.14    5.23
  -1   7   3   63.59    3.68
   1  -7  -3   77.65    5.04
  -1   7   3   90.04    5.13
   1  -7  -3   82.02    4.15
   1  -7  -3   90.97    5.66
  -1   7   3   91.63    4.78
  -1   7   2    0.77    0.50
   1  -7  -2    0.39    0.51
  -1   7   2    0.62    0.49
   1  -7  -2    0.95    0.54
   1  -7  -2    0.74    0.53
  -1   7   2    0.63    0.30
   1  -7  -2    1.04    0.67
  -1   7   2    0.78    0.48
  -1   7   2    0.91    0.39
   1  -7  -2    0.86    0.58
  -1   7   2    0.20    0.35
   1  -7  -2    0.35    0.56
   1  -7  -2    0.44    0.57
  -1   7   2    0.53    0.50
  -1   7   2    1.34    0.62
  -1   7   1   11.48    1.61
   1  -7  -1    7.64    1.41
  -1   7   1   13.14    1.64
   1  -7  -1   10.24    1.52
   1  -7  -1   12.63    1.76
  -1   7   1   10.40    1.03
  -1   7   1   11.53    1.48
  -1   7   1   13.60    1.84
   1  -7  -1    9.35    1.63
  -1   7   1    9.91    1.45
   1  -7  -1   10.63    1.50
   1  -7  -1   10.15    1.77
   1  -7  -1   12.52    1.99
  -1   7   1   12.73    1.79
  -1   7   1   12.67    1.57
  -1   7   0  173.53    6.39
   1  -7   0  179.47    6.75
   1  -7   0  146.21    6.03
   1  -7   0  162.84    6.31
   1  -7   0  144.26    6.71
  -1   7   0  164.16    6.67
  -1   7   0  159.33    6.22
  -1   7   0  153.66    4.66
  -1   7   0  159.10    6.58
   1  -7   0  158.46    6.77
   1  -7   0  167.97    7.01
  -1   7   0  167.84    6.05
  -1   7   0  157.53    6.38
   1  -7   1   29.95    2.60
  -1   7  -1   37.21    2.81
   1  -7   1   35.21    2.84
  -1   7  -1   30.08    2.00
   1  -7   1   31.16    2.01
  -1   7  -1   30.47    2.63
   1  -7   1   29.24    2.92
   1  -7   1   34.78    2.83
  -1   7  -1   32.99    2.78
  -1   7  -1   34.41    2.84
   1  -7   1   29.17    2.88
  -1   7  -1   32.31    2.78
  -1   7  -1   34.07    2.54
   1  -7   1   39.47    3.34
   1  -7   2  313.97    9.54
   1  -7   2  367.88    9.84
  -1   7  -2  369.69    9.99
  -1   7  -2  330.22    8.18
  -1   7  -2  345.77    9.99
   1  -7   2  319.30    8.19
   1  -7   2  344.34   10.61
  -1   7  -2  345.57   10.10
   1  -7   2  353.34   10.17
   1  -7   2  299.57   10.00
  -1   7  -2  354.96    9.36
   1  -7   2  379.38   11.31
  -1   7  -2  335.86   10.07
  -1   7  -2  343.43   10.04
   1  -7   2  328.27   10.27
   1  -7   3    1.23    0.56
  -1   7  -3    1.75    0.59
  -1   7  -3    1.52    0.66
   1  -7   3    0.92    0.60
  -1   7  -3    1.62    0.73
  -1   7  -3    1.47    0.66
   1  -7   3    2.10    0.76
   1  -7   3    1.41    0.53
  -1   7  -3    1.03    0.45
  -1   7  -3    1.24    0.51
   1  -7   3    1.39    0.52
   1  -7   3    3.61    0.93
   1  -7   3    1.14    0.55
  -1   7  -3    0.76    0.51
  -1   7  -3    2.13    0.68
  -1   7  -3    1.74    0.58
  -1   7  -4   95.14    4.60
  -1   7  -4   94.05    4.96
   1  -7   4  109.37    5.85
   1  -7   4   84.04    4.90
  -1   7  -4   90.18    4.70
  -1   7  -4   88.61    4.39
  -1   7  -4   94.05    4.88
   1  -7   4   97.50    4.63
   1  -7   4   87.22    4.77
  -1   7  -4   89.98    4.12
  -1   7  -4   91.99    4.93
   1  -7   4   94.55    4.38
   1  -7   4   88.63    5.05
   1  -7   4   93.77    5.10
  -1   7  -4   96.11    4.85
   1  -7   4   88.72    4.58
  -1   7  -4  105.70    4.45
   1  -7   5  213.02    8.51
   1  -7   5  177.37    7.49
  -1   7  -5  191.84    7.21
   1  -7   5  203.53    7.02
  -1   7  -5  194.32    7.42
  -1   7  -5  193.65    6.65
   1  -7   5  188.81    7.53
   1  -7   5  197.42    6.96
  -1   7  -5  197.62    7.61
  -1   7  -5  185.76    6.60
   1  -7   5  177.76    7.39
  -1   7  -5  195.07    7.49
  -1   7  -5  196.60    7.24
   1  -7   5  207.73    7.98
   1  -7   5  198.96    6.95
  -1   7  -5  204.12    6.50
   1  -7   6   20.32    2.62
   1  -7   6   16.73    2.19
  -1   7  -6   17.85    2.08
  -1   7  -6   19.90    2.33
  -1   7  -6   19.51    1.99
   1  -7   6   17.64    2.23
  -1   7  -6   19.50    2.11
   1  -7   6   19.22    2.18
  -1   7  -6   21.17    2.37
   1  -7   6   19.26    2.29
  -1   7  -6   21.54    2.21
   1  -7   6   20.88    2.49
   1  -7   6   19.88    1.98
  -1   7  -6   22.56    2.05
   1  -7   7   43.28    3.88
   1  -7   7   34.55    3.26
  -1   7  -7   34.89    3.06
  -1   7  -7   36.94    3.35
   1  -7   7   34.98    3.29
  -1   7  -7   38.06    2.83
  -1   7  -7   31.18    2.94
   1  -7   7   40.88    3.36
   1  -7   7   35.29    3.20
  -1   7  -7   41.16    3.33
  -1   7  -7   38.33    3.31
  -1   7  -7   37.88    3.08
   1  -7   7   37.11    3.47
   1  -7   7   36.03    2.57
  -1   7  -7   40.26    2.82
   1  -7   8   29.42    3.26
   1  -7   8   19.82    2.67
  -1   7  -8   25.39    2.69
  -1   7  -8   21.22    2.62
  -1   7  -8   26.46    2.42
   1  -7   8   21.46    2.69
   1  -7   8   29.50    2.99
  -1   7  -8   22.67    2.52
   1  -7   8   21.80    2.64
  -1   7  -8   23.75    2.67
  -1   7  -8   27.94    2.76
  -1   7  -8   25.24    2.57
   1  -7   8   25.54    2.98
   1  -7   8   22.48    1.97
  -1   7  -8   27.17    2.40
  -1   7  -9  173.11    7.48
   1  -7   9  165.93    7.96
  -1   7  -9  166.31    6.62
   1  -7   9  189.37    8.19
  -1   7  -9  169.08    7.40
  -1   7  -9  173.54    7.43
   1  -7   9  161.24    7.71
  -1   7  -9  168.99    7.62
   1  -7   9  185.78    8.42
   1  -7   9  188.26    8.59
   1  -7   9  146.08    6.64
  -1   7  -9  175.65    6.68
  -1   7 -10  309.13   10.57
  -1   7 -10  312.71    9.64
   1  -7  10  291.48   11.17
   1  -7  10  336.50   11.66
  -1   7 -10  304.93   10.72
  -1   7 -10  305.05   10.86
  -1   7 -10  332.03   10.60
   1  -7  10  348.88   12.08
   1  -7  10  352.40   12.14
   1  -7  10  260.48    9.48
  -1   7 -11    4.87    1.39
   1  -7  11    4.19    1.37
  -1   7 -11    3.73    1.09
   1  -7  11    4.73    1.39
  -1   7 -11    4.77    1.40
   1  -7  11    3.47    1.33
  -1   7 -11    4.83    1.25
   1  -7  11    5.12    1.56
   1  -7  11    3.65    1.17
  -1   7 -12    6.43    1.70
  -1   7 -12    6.37    1.47
   1  -7  12    7.02    1.86
   1  -7  12    7.23    1.87
  -1   7 -12    6.19    1.70
   1  -7  12    7.21    1.86
   1  -7  12    7.27    1.74
   1  -7  12    4.31    1.34
  -1   7 -13   17.75    2.71
   1  -7  13   19.37    3.16
  -1   7 -13   18.88    2.44
   1  -7  13   22.10    3.29
  -1   7 -13   16.25    2.81
   1  -7  13   22.32    3.26
   1  -7  13   25.43    3.41
   1  -7  13   14.00    2.43
  -1   7 -14    5.01    1.47
  -1   7 -14    4.88    1.35
   1  -7  14    6.68    1.85
   1  -7  14    4.95    1.66
  -1   7 -14    4.14    1.47
   1  -7  14    5.07    1.72
   1  -7  14    5.90    1.88
   1  -7  14    3.76    1.41
  -1   7 -14    2.94    0.79
  -1   7 -15   56.46    5.08
  -1   7 -15   57.08    4.65
   1  -7  15   59.95    5.87
   1  -7  15   62.00    6.13
   1  -7  15   55.91    5.44
   1  -7  15   50.41    4.93
   1  -7  15   63.56    5.88
  -1   7 -15   52.45    5.05
   1  -7  16   36.77    4.57
   1  -7  16   41.23    4.63
   1  -7  16   30.83    3.97
  -1   7 -16   31.83    3.64
   1  -7  17   13.20    2.61
   1  -7  17    9.85    2.37
  -1   6  12  107.69    7.65
  -1   6  12  109.80    7.74
  -1   6  11   40.39    4.46
   1  -6 -11   41.00    4.53
  -1   6  11   35.98    4.12
   1  -6 -11   40.26    4.37
  -1   6  11   41.12    4.27
  -1   6  10   88.87    6.47
  -1   6  10   81.42    4.44
   1  -6 -10   90.26    6.52
   1  -6 -10   93.91    6.69
  -1   6  10   84.56    6.06
  -1   6  10   84.84    6.16
  -1   6   9   86.41    6.03
  -1   6   9   79.35    4.16
   1  -6  -9   87.79    6.31
  -1   6   9   93.68    6.16
   1  -6  -9   95.26    6.52
  -1   6   9   93.40    6.01
  -1   6   8   19.11    2.63
   1  -6  -8   17.58    2.67
  -1   6   8   16.70    1.72
   1  -6  -8   22.10    2.95
  -1   6   8   17.46    2.39
  -1   6   8   18.79    2.49
   1  -6  -8   14.83    2.20
  -1   6   7    4.59    1.16
  -1   6   7    4.43    0.84
   1  -6  -7    5.33    1.49
  -1   6   7    5.56    1.34
   1  -6  -7    5.54    1.48
   1  -6  -7    3.51    1.10
  -1   6   7    4.43    1.20
   1  -6  -6   77.71    4.70
  -1   6   6   82.72    4.85
   1  -6  -6   85.03    5.30
  -1   6   6   83.66    3.43
   1  -6  -6   87.80    5.49
   1  -6  -6   75.23    5.21
  -1   6   6   88.75    5.28
   1  -6  -6   79.72    3.69
   1  -6  -6   96.48    5.83
  -1   6   6   86.01    5.15
   1  -6  -5   83.22    4.58
  -1   6   5   68.16    3.55
  -1   6   5   91.19    4.72
   1  -6  -5   98.00    5.42
  -1   6   5  100.77    4.63
  -1   6   5   39.77    2.23
  -1   6   5   88.97    3.30
   1  -6  -5   90.39    5.38
   1  -6  -5   87.16    5.24
   1  -6  -5   88.73    3.90
  -1   6   5   23.84    2.19
  -1   6   5   92.56    5.22
   1  -6  -5   98.84    5.86
  -1   6   5   93.52    5.10
  -1   6   4  159.72    5.85
  -1   6   4  182.75    6.64
   1  -6  -4  155.91    6.34
  -1   6   4  186.31    6.43
  -1   6   4  177.41    4.71
  -1   6   4  176.86    7.41
   1  -6  -4  182.93    7.40
  -1   6   4  174.73    7.24
   1  -6  -4  170.43    7.26
   1  -6  -4  167.54    5.68
  -1   6   4  169.67    5.78
   1  -6  -4  184.15    7.91
  -1   6   4  171.88    6.82
  -1   6   3   28.09    2.31
  -1   6   3   25.31    2.16
   1  -6  -3   23.47    2.26
  -1   6   3   28.28    2.25
   1  -6  -3   29.69    2.77
   1  -6  -3   24.99    2.23
  -1   6   3   28.33    1.57
   1  -6  -3   26.42    2.69
  -1   6   3   27.48    2.66
   1  -6  -3   27.21    2.12
   1  -6  -3   22.99    2.50
  -1   6   3   27.66    2.14
  -1   6   3   29.56    2.65
   1  -6  -3   27.10    2.83
  -1   6   3   28.72    2.48
   1  -6  -2    1.10    0.46
  -1   6   2    1.37    0.54
   1  -6  -2    1.46    0.57
  -1   6   2    1.54    0.59
   1  -6  -2    1.43    0.67
  -1   6   2    1.09    0.31
  -1   6   2    0.49    0.12
   1  -6  -2    1.27    0.63
  -1   6   2    1.63    0.53
   1  -6  -2    1.20    0.50
  -1   6   2    1.29    0.56
   1  -6  -2    1.34    0.64
  -1   6   2    1.66    0.62
   1  -6  -2    0.99    0.64
  -1   6   2    1.65    0.51
   1  -6  -1    0.07    0.24
   1  -6  -1    0.18    0.28
  -1   6   1    0.51    0.41
   1  -6  -1    0.36    0.38
  -1   6   1    0.40    0.32
   1  -6  -1    0.17    0.40
  -1   6   1    0.42    0.23
   1  -6  -1    0.15    0.32
  -1   6   1    0.77    0.62
  -1   6   1    0.30    0.33
   1  -6  -1    0.47    0.39
  -1   6   1    0.82    0.49
  -1   6   1    0.83    0.40
   1  -6  -1    0.05    0.37
  -1   6   1    1.36    0.57
  -1   6   0    0.80    0.33
   1  -6   0    0.72    0.44
  -1   6   0    0.89    0.38
   1  -6   0    0.97    0.32
  -1   6   0    0.47    0.23
   1  -6   0    2.00    0.64
  -1   6   0    0.63    0.34
   1  -6   0    0.61    0.40
  -1   6   0    0.32    0.23
   1  -6   0    0.73    0.44
  -1   6   0    0.87    0.46
   1  -6   0    0.66    0.44
  -1   6   0    0.56    0.47
   1  -6   0    1.11    0.56
   1  -6   0    0.60    0.40
  -1   6  -1  103.24    4.40
   1  -6   1   98.26    4.49
   1  -6   1   92.53    4.25
  -1   6  -1   92.36    4.31
  -1   6  -1   92.94    3.32
   1  -6   1   91.33    3.39
   1  -6   1   97.77    4.43
   1  -6   1   86.74    4.65
  -1   6  -1   97.47    4.54
  -1   6  -1   94.84    4.52
  -1   6  -1   97.09    4.04
   1  -6   1  109.21    5.17
   1  -6   1   95.50    4.62
  -1   6  -1   98.06    4.60
   1  -6   2   77.36    3.76
  -1   6  -2   69.47    3.62
   1  -6   2   64.74    3.59
  -1   6  -2   77.34    3.82
  -1   6  -2   69.43    3.80
   1  -6   2   69.38    3.08
  -1   6  -2   69.35    3.00
   1  -6   2   67.20    4.02
   1  -6   2   75.23    3.93
  -1   6  -2   72.78    3.87
   1  -6   2   65.46    4.00
  -1   6  -2   75.72    3.58
  -1   6  -2   72.18    3.90
   1  -6   2   70.82    4.19
  -1   6  -2   74.00    3.90
   1  -6   2   70.71    3.95
  -1   6  -3  151.23    5.80
   1  -6   3  152.33    6.03
  -1   6  -3  148.57    5.52
  -1   6  -3  159.14    5.86
   1  -6   3  145.83    5.72
   1  -6   3  164.44    5.72
   1  -6   3  151.24    5.12
  -1   6  -3  148.69    4.96
  -1   6  -3  154.30    5.97
   1  -6   3  148.41    6.10
  -1   6  -3  153.99    5.78
   1  -6   3  159.55    6.15
  -1   6  -3  171.35    5.39
  -1   6  -3  159.69    5.58
   1  -6   3  167.85    6.68
  -1   6  -3  149.11    5.93
   1  -6   4   17.34    2.14
   1  -6   4   15.73    1.92
  -1   6  -4   16.39    1.82
  -1   6  -4   15.83    1.65
  -1   6  -4   17.59    1.91
   1  -6   4   14.78    1.82
   1  -6   4   17.31    1.77
  -1   6  -4   15.99    1.58
  -1   6  -4   15.45    1.88
   1  -6   4   16.43    1.66
   1  -6   4   17.75    2.00
  -1   6  -4   15.64    1.79
   1  -6   4   15.92    1.92
  -1   6  -4   20.09    1.96
   1  -6   4   15.33    1.74
  -1   6  -4   19.87    1.66
  -1   6  -5    7.01    1.27
   1  -6   5    6.74    1.37
   1  -6   5    5.73    1.24
  -1   6  -5    6.33    1.18
  -1   6  -5    6.92    1.28
   1  -6   5    5.28    1.00
   1  -6   5    5.47    1.11
  -1   6  -5    5.49    1.01
   1  -6   5    5.73    1.07
  -1   6  -5    6.38    1.08
   1  -6   5    5.99    1.19
   1  -6   5    7.49    1.37
  -1   6  -5    8.42    1.31
  -1   6  -5    6.51    0.96
   1  -6   5    5.98    1.06
  -1   6  -6    7.13    1.28
   1  -6   6    7.92    1.53
  -1   6  -6    7.47    1.30
   1  -6   6    4.91    1.23
  -1   6  -6    6.12    1.32
   1  -6   6    7.52    1.35
   1  -6   6    6.59    1.21
  -1   6  -6    5.41    1.12
  -1   6  -6    6.69    1.12
   1  -6   6    7.04    1.30
  -1   6  -6    6.54    1.26
   1  -6   6    6.92    1.35
  -1   6  -6    6.38    1.08
   1  -6   6    6.47    1.04
  -1   6  -6    6.86    1.05
  -1   6  -7    1.69    0.69
   1  -6   7    1.57    0.70
   1  -6   7    0.71    0.59
  -1   6  -7    1.62    0.71
   1  -6   7    1.40    0.56
  -1   6  -7    1.35    0.56
  -1   6  -7    1.45    0.72
  -1   6  -7    1.05    0.53
   1  -6   7    1.73    0.72
   1  -6   7    1.99    0.76
   1  -6   7    1.61    0.52
  -1   6  -7    1.65    0.55
   1  -6   7    0.58    0.46
   1  -6   7    1.96    0.69
  -1   6  -7    1.34    0.59
   1  -6   8   56.26    4.16
  -1   6  -8   48.86    3.84
   1  -6   8   48.23    3.82
  -1   6  -8   50.89    3.29
   1  -6   8   52.63    3.86
  -1   6  -8   44.65    3.52
   1  -6   8   51.22    4.01
  -1   6  -8   52.93    3.70
  -1   6  -8   53.43    3.80
  -1   6  -8   52.11    3.62
   1  -6   8   49.11    3.75
   1  -6   8   51.68    2.87
   1  -6   8   45.64    3.26
  -1   6  -8   55.25    3.27
   1  -6   9  245.74    9.29
   1  -6   9  231.52    9.16
  -1   6  -9  227.54    7.77
   1  -6   9  243.19    9.33
   1  -6   9  251.95    9.29
  -1   6  -9  232.15    8.62
  -1   6  -9  235.86    8.60
  -1   6  -9  244.07    8.41
  -1   6  -9  234.21    8.65
   1  -6   9  235.10    8.93
   1  -6   9  209.13    6.59
   1  -6   9  199.43    7.60
  -1   6  -9  228.03    7.51
   1  -6  10   79.76    5.22
  -1   6 -10   68.56    4.20
   1  -6  10   72.31    5.09
   1  -6  10   76.66    5.19
  -1   6 -10   73.26    4.86
   1  -6  10   72.16    5.05
  -1   6 -10   73.43    4.71
  -1   6 -10   76.52    4.56
  -1   6 -10   74.77    4.76
   1  -6  10   71.34    4.86
  -1   6 -10   62.82    3.53
   1  -6  10   58.60    4.06
  -1   6 -10   71.14    4.20
   1  -6  11   39.34    3.72
  -1   6 -11   38.10    3.78
  -1   6 -11   36.91    3.50
  -1   6 -11   36.91    3.18
   1  -6  11   32.79    3.58
   1  -6  11   40.07    3.86
   1  -6  11   42.06    4.04
  -1   6 -11   40.19    3.59
  -1   6 -11   40.30    3.29
  -1   6 -11   28.83    2.45
  -1   6 -11   32.59    3.00
   1  -6  11   33.35    3.20
  -1   6 -12   21.31    2.40
   1  -6  12   22.03    2.88
  -1   6 -12   25.69    2.99
  -1   6 -12   22.94    2.61
   1  -6  12   20.65    2.97
   1  -6  12   24.27    3.24
  -1   6 -12   22.29    2.89
   1  -6  12   23.73    3.17
  -1   6 -12   18.43    2.00
   1  -6  12   20.93    2.69
  -1   6 -13    3.84    1.29
  -1   6 -13    5.01    1.22
   1  -6  13    5.80    1.71
   1  -6  13    6.39    1.74
  -1   6 -13    3.06    1.31
   1  -6  13    3.94    1.27
  -1   6 -13    3.20    0.92
   1  -6  13    4.95    1.45
  -1   6 -13    5.02    1.24
   1  -6  13    4.02    1.51
   1  -6  14   68.26    5.31
  -1   6 -14   54.64    4.36
   1  -6  14   53.76    5.19
   1  -6  14   58.31    5.25
   1  -6  14   65.55    5.80
  -1   6 -14   61.30    4.94
  -1   6 -14   52.61    4.76
  -1   6 -14   46.46    3.30
   1  -6  14   46.71    4.52
   1  -6  15   44.87    4.46
  -1   6 -15   38.66    3.84
   1  -6  15   41.15    4.74
   1  -6  15   41.91    4.49
   1  -6  15   40.83    4.90
  -1   6 -15   35.65    3.99
  -1   6 -15   37.46    4.10
  -1   6 -15   30.44    2.74
   1  -6  15   33.32    4.02
  -1   6 -16   34.79    4.08
  -1   6 -16   47.61    4.41
   1  -6  16   52.87    5.61
   1  -6  16   35.16    4.96
   1  -6  16   51.66    5.20
   1  -6  16   39.95    4.46
  -1   6 -16   46.67    4.78
   1  -6  16   60.62    5.22
   1  -6  17   15.43    3.04
   1  -6  17   13.08    2.61
   1  -6  17   13.31    2.71
  -1   5  13   15.81    2.81
   1  -5 -13    6.83    1.84
  -1   5  13   15.65    2.90
  -1   5  12    1.16    0.77
  -1   5  12    0.15    0.77
   1  -5 -12    0.55    0.75
   1  -5 -12    0.86    0.81
  -1   5  12   -0.09    0.45
  -1   5  12    0.10    0.77
  -1   5  11   56.48    3.91
  -1   5  11   64.03    5.31
   1  -5 -11   57.04    5.05
   1  -5 -11   68.42    5.37
  -1   5  11   62.82    5.23
  -1   5  11   61.03    5.11
  -1   5  10   20.66    2.22
  -1   5  10   23.74    3.08
   1  -5 -10   24.83    3.21
  -1   5  10   22.66    2.98
   1  -5 -10   22.71    2.98
  -1   5  10   23.36    3.08
   1  -5  -9    1.84    0.97
  -1   5   9    4.01    1.38
  -1   5   9    4.84    1.29
  -1   5   9    3.82    0.94
   1  -5  -9    5.04    1.49
   1  -5  -9    4.57    1.33
  -1   5   9    2.84    0.97
  -1   5   9    3.07    0.51
  -1   5   8  183.89    8.14
  -1   5   8  162.28    5.86
   1  -5  -8  196.06    8.52
  -1   5   8  182.27    8.16
   1  -5  -8  169.27    7.80
   1  -5  -8  186.76    8.47
   1  -5  -8  170.12    7.46
  -1   5   8  183.82    7.95
  -1   5   7   46.43    3.63
   1  -5  -7   44.13    3.40
   1  -5  -7   47.29    3.82
  -1   5   7   41.64    2.55
   1  -5  -7   51.38    4.07
   1  -5  -7   44.63    3.68
  -1   5   7   47.21    3.77
   1  -5  -7   47.42    4.02
  -1   5   7   47.93    3.75
   1  -5  -6  355.34   10.27
  -1   5   6  332.38    8.33
  -1   5   6  373.73   10.63
   1  -5  -6  383.27   11.46
  -1   5   6  388.56   10.00
  -1   5   6  338.42    8.22
   1  -5  -6  370.31   11.43
   1  -5  -6  336.48    8.22
  -1   5   6  361.43   11.20
   1  -5  -6  377.17   11.23
  -1   5   6  362.95    8.53
   1  -5  -6  387.68   11.95
  -1   5   6  374.43   11.13
   1  -5  -5  205.36    7.16
  -1   5   5  199.43    6.07
  -1   5   5  218.07    7.46
   1  -5  -5  234.86    8.28
  -1   5   5  230.45    7.09
  -1   5   5  213.50    5.67
  -1   5   5  227.43    5.69
   1  -5  -5  225.64    8.41
   1  -5  -5  225.56    8.14
  -1   5   5  222.16    6.17
  -1   5   5  220.89    8.04
   1  -5  -5  210.77    6.00
   1  -5  -5  239.82    8.83
  -1   5   5  225.54    7.90
  -1   5   4   56.70    3.33
   1  -5  -4   53.29    3.25
  -1   5   4   50.18    2.79
  -1   5   4   59.39    3.17
  -1   5   4   60.40    2.36
   1  -5  -4   57.42    3.74
  -1   5   4   54.25    3.74
  -1   5   4   54.28    3.58
  -1   5   4   57.29    2.82
   1  -5  -4   51.48    2.68
   1  -5  -4   55.47    3.69
   1  -5  -4   56.87    3.96
  -1   5   4   57.64    3.47
  -1   5   3  101.85    4.21
   1  -5  -3  111.85    4.55
  -1   5   3  116.12    4.55
   1  -5  -3  114.46    4.52
  -1   5   3  120.12    4.48
  -1   5   3  119.46    3.28
  -1   5   3  112.64    5.28
   1  -5  -3  119.25    5.28
   1  -5  -3  111.99    5.20
  -1   5   3  112.29    5.12
  -1   5   3  115.56    4.18
   1  -5  -3  111.07    4.06
   1  -5  -3  127.85    5.78
  -1   5   3  121.85    4.91
   1  -5  -2    3.88    0.76
  -1   5   2    5.12    0.88
  -1   5   2    4.78    0.79
   1  -5  -2    4.88    0.88
   1  -5  -2    5.11    1.01
  -1   5   2    4.67    0.53
  -1   5   2    4.80    0.81
  -1   5   2    4.12    0.86
   1  -5  -2    5.06    0.98
   1  -5  -2    4.22    0.76
  -1   5   2    4.47    0.78
   1  -5  -2    4.49    1.01
  -1   5   2    6.22    1.07
  -1   5   2    6.03    0.96
   1  -5  -1   10.57    1.47
  -1   5   1   13.29    1.32
   1  -5  -1   10.48    1.23
  -1   5   1   12.31    0.86
  -1   5   1   13.05    1.57
   1  -5  -1   12.96    1.55
   1  -5  -1   11.30    1.25
   1  -5  -1    9.71    1.42
  -1   5   1   11.56    1.29
  -1   5   1   13.07    1.51
  -1   5   1   13.13    1.27
  -1   5   1   11.43    1.33
   1  -5  -1    9.49    1.26
   1  -5  -1   11.42    1.44
  -1   5   1   13.43    1.34
  -1   5   0   44.27    1.83
   1  -5   0   39.99    1.81
  -1   5   0   44.79    2.57
   1  -5   0   44.73    2.77
  -1   5   0   48.45    2.63
   1  -5   0   42.67    2.51
   1  -5   0   44.28    2.57
  -1   5   0   40.11    2.63
   1  -5   0   40.91    2.83
   1  -5   0   45.87    2.93
   1  -5   0   37.97    2.47
  -1   5   0   42.80    2.62
  -1   5   0   46.52    2.44
   1  -5   0   44.58    2.83
  -1   5   0   44.38    2.80
   1  -5   1    0.27    0.21
  -1   5  -1    0.65    0.29
   1  -5   1    0.71    0.38
  -1   5  -1    1.09    0.45
   1  -5   1    0.58    0.25
   1  -5   1    0.47    0.18
  -1   5  -1   -0.07    0.02
  -1   5  -1    0.77    0.29
  -1   5  -1    1.34    0.49
   1  -5   1    0.29    0.10
   1  -5   1    0.87    0.49
  -1   5  -1    1.23    0.41
  -1   5  -1    1.43    0.43
  -1   5  -1    1.16    0.49
   1  -5   1    1.50    0.68
   1  -5   2  114.44    4.44
  -1   5  -2  127.34    4.61
  -1   5  -2  110.84    4.35
   1  -5   2  120.18    4.49
  -1   5  -2  114.24    3.73
   1  -5   2  113.48    3.79
  -1   5  -2  117.76    4.60
   1  -5   2  116.50    4.83
   1  -5   2  111.22    4.71
  -1   5  -2  121.97    4.61
   1  -5   2  124.57    4.76
  -1   5  -2  116.04    4.66
  -1   5  -2  132.05    4.39
   1  -5   2  123.10    5.10
   1  -5   2  119.17    4.75
  -1   5  -2  118.25    4.64
   1  -5   3   61.44    3.35
  -1   5  -3   58.31    3.17
  -1   5  -3   62.57    3.25
   1  -5   3   65.40    3.20
   1  -5   3   55.94    3.12
  -1   5  -3   57.60    2.96
  -1   5  -3   53.12    3.13
   1  -5   3   59.56    2.86
  -1   5  -3   54.91    2.68
   1  -5   3   60.21    3.37
   1  -5   3   60.00    3.35
  -1   5  -3   59.52    3.11
  -1   5  -3   71.15    2.92
  -1   5  -3   57.20    3.25
   1  -5   3   64.10    3.64
   1  -5   4  176.40    6.47
  -1   5  -4  171.07    5.87
   1  -5   4  180.53    6.22
  -1   5  -4  184.18    6.15
   1  -5   4  183.82    5.82
  -1   5  -4  165.59    5.49
   1  -5   4  162.54    5.93
   1  -5   4  181.84    5.73
  -1   5  -4  164.49    5.41
   1  -5   4  182.97    6.29
  -1   5  -4  171.25    5.99
   1  -5   4  180.15    6.36
  -1   5  -4  183.98    5.85
   1  -5   4  175.43    5.56
  -1   5  -4  191.81    5.26
   1  -5   5  117.76    5.26
   1  -5   5  101.33    4.69
  -1   5  -5  108.08    4.63
  -1   5  -5  106.82    4.26
   1  -5   5  106.12    4.82
  -1   5  -5  108.80    4.84
  -1   5  -5  105.17    4.46
   1  -5   5  112.50    5.05
   1  -5   5  110.81    4.67
  -1   5  -5  109.92    4.83
  -1   5  -5  106.49    4.66
   1  -5   5  111.35    4.89
  -1   5  -5  113.83    4.56
   1  -5   5  108.09    4.14
  -1   5  -5  116.42    4.07
   1  -5   6   42.46    3.16
  -1   5  -6   35.99    2.69
   1  -5   6   35.92    2.84
   1  -5   6   37.96    2.97
  -1   5  -6   39.17    2.58
  -1   5  -6   37.83    2.92
   1  -5   6   33.30    2.83
   1  -5   6   39.82    2.92
  -1   5  -6   35.97    2.69
  -1   5  -6   38.59    2.88
  -1   5  -6   39.56    2.79
   1  -5   6   38.31    2.86
   1  -5   6   34.57    2.30
   1  -5   6   32.15    2.37
  -1   5  -6   39.50    2.40
  -1   5  -7    1.17    0.46
  -1   5  -7    1.43    0.57
   1  -5   7    1.47    0.66
  -1   5  -7    1.14    0.65
   1  -5   7    1.14    0.59
   1  -5   7    1.37    0.61
  -1   5  -7    0.92    0.41
   1  -5   7    1.58    0.75
  -1   5  -7    0.89    0.48
   1  -5   7    1.51    0.54
   1  -5   7    0.57    0.26
  -1   5  -7    0.92    0.37
   1  -5   7    1.33    0.60
  -1   5  -7    1.02    0.50
  -1   5  -8    9.60    1.44
   1  -5   8   12.56    1.80
  -1   5  -8   10.05    1.61
   1  -5   8    9.71    1.66
  -1   5  -8   10.32    1.44
  -1   5  -8    8.41    1.51
   1  -5   8    9.99    1.64
  -1   5  -8   11.61    1.64
   1  -5   8    9.87    1.58
   1  -5   8   10.42    1.71
  -1   5  -8   10.15    1.28
   1  -5   8    8.88    1.35
  -1   5  -8    9.81    1.36
   1  -5   8    9.95    1.22
   1  -5   9  245.62    8.76
  -1   5  -9  247.25    8.87
   1  -5   9  228.23    8.79
  -1   5  -9  225.11    7.68
  -1   5  -9  237.18    8.59
   1  -5   9  254.92    9.10
   1  -5   9  247.44    9.06
  -1   5  -9  239.52    8.33
  -1   5  -9  237.46    8.29
   1  -5   9  223.47    8.44
  -1   5  -9  237.91    7.89
   1  -5   9  212.31    6.62
  -1   5  -9  222.73    6.62
   1  -5   9  204.48    7.49
  -1   5  -9  235.17    7.48
   1  -5  10   99.44    5.51
  -1   5 -10   98.96    5.68
  -1   5 -10   90.02    5.13
   1  -5  10   89.92    5.51
  -1   5 -10   93.69    4.87
   1  -5  10   94.73    5.84
   1  -5  10   89.16    5.44
  -1   5 -10   94.43    5.48
   1  -5  10   89.61    5.35
  -1   5 -10  101.28    4.96
  -1   5 -10   96.45    5.25
   1  -5  10   81.60    3.98
  -1   5 -10   86.52    4.01
  -1   5 -10   96.89    4.83
   1  -5  10   82.57    4.75
  -1   5 -11    1.00    0.62
  -1   5 -11    0.83    0.67
   1  -5  11    1.85    0.86
   1  -5  11    0.63    0.67
  -1   5 -11    0.46    0.42
   1  -5  11    0.87    0.65
  -1   5 -11    0.32    0.33
   1  -5  11    1.20    0.64
   1  -5  11    0.68    0.50
  -1   5 -11    0.67    0.43
  -1   5 -11    0.25    0.27
  -1   5 -11    0.77    0.63
   1  -5  11    0.52    0.59
   1  -5  12   34.40    3.42
  -1   5 -12   37.84    3.58
   1  -5  12   35.08    3.78
   1  -5  12   37.77    3.76
   1  -5  12   38.18    3.96
  -1   5 -12   41.76    3.26
  -1   5 -12   37.69    3.52
  -1   5 -12   36.67    3.34
  -1   5 -12   31.50    2.62
   1  -5  12   31.87    3.32
  -1   5 -12   33.66    3.12
  -1   5 -13    7.51    1.67
   1  -5  13    7.09    1.79
   1  -5  13    5.70    1.56
  -1   5 -13    6.26    1.45
   1  -5  13    5.16    1.49
   1  -5  13    8.10    1.75
  -1   5 -13    7.20    1.40
   1  -5  13    4.84    1.38
  -1   5 -13    4.42    1.14
  -1   5 -14    5.03    1.53
   1  -5  14    3.50    1.34
   1  -5  14    6.33    1.72
  -1   5 -14    4.15    1.28
   1  -5  14    5.26    1.42
   1  -5  14    3.55    1.27
  -1   5 -14    3.20    0.96
  -1   5 -14    2.52    0.91
   1  -5  14    6.10    1.65
   1  -5  15   84.06    5.68
  -1   5 -15   76.10    5.69
   1  -5  15   76.73    6.32
   1  -5  15   87.55    6.98
   1  -5  15   87.74    6.34
  -1   5 -15   79.40    5.95
  -1   5 -15   64.21    4.40
  -1   5 -15   66.83    4.27
   1  -5  15   73.50    5.86
  -1   5 -16   12.41    2.46
   1  -5  16   12.44    2.85
   1  -5  16   13.44    2.94
   1  -5  16   14.19    2.74
  -1   5 -16   13.68    2.52
  -1   5 -16    9.77    1.65
   1  -5  16   10.75    2.31
   1  -5  16   15.42    2.55
   1  -5  17   34.26    4.36
   1  -5  17   41.12    4.75
   1  -5  18    7.35    2.42
  -1   4  14    7.04    2.14
   1  -4 -14    5.92    1.68
  -1   4  13    2.03    0.76
  -1   4  13    4.05    1.49
   1  -4 -13    4.65    1.52
  -1   4  13    2.87    1.31
   1  -4 -13    2.62    1.11
  -1   4  13    3.62    1.40
  -1   4  12   72.55    4.78
  -1   4  12   81.19    6.27
   1  -4 -12   87.54    6.10
  -1   4  12   84.56    6.35
   1  -4 -12   84.14    5.99
  -1   4  12   84.42    6.43
  -1   4  11   23.58    2.52
  -1   4  11   27.44    3.42
   1  -4 -11   27.12    3.26
  -1   4  11   25.37    3.21
   1  -4 -11   28.51    3.31
  -1   4  11   21.58    3.17
  -1   4  10   79.97    4.48
  -1   4  10   89.64    5.91
   1  -4 -10   88.04    5.72
   1  -4 -10   88.23    5.72
  -1   4  10   79.13    5.52
  -1   4  10   82.46    5.79
   1  -4 -10   77.14    5.10
  -1   4   9    7.33    1.64
   1  -4  -9    7.58    1.46
  -1   4   9    9.78    1.74
  -1   4   9    9.24    1.40
   1  -4  -9   10.62    1.86
   1  -4  -9   10.72    1.85
   1  -4  -9    7.52    1.52
  -1   4   9    9.22    1.72
  -1   4   9    7.65    0.61
   1  -4  -8   35.11    3.07
  -1   4   8   35.60    3.35
  -1   4   8   25.88    1.47
   1  -4  -8   41.20    3.45
  -1   4   8   34.46    2.75
  -1   4   8   35.97    2.59
   1  -4  -8   41.21    3.51
  -1   4   8   36.52    1.62
  -1   4   8   34.11    3.27
   1  -4  -8   40.54    3.35
   1  -4  -8   40.93    3.55
  -1   4   8   38.87    3.41
   1  -4  -8   34.74    3.31
  -1   4   7   89.48    3.16
  -1   4   7   97.85    5.25
   1  -4  -7  102.22    4.99
   1  -4  -7  108.88    5.59
  -1   4   7  109.02    4.80
  -1   4   7   96.40    4.08
   1  -4  -7  109.96    5.73
   1  -4  -7  108.46    5.46
  -1   4   7  101.66    3.72
  -1   4   7   96.13    5.33
   1  -4  -7  109.04    5.70
  -1   4   7  106.10    5.51
   1  -4  -7  104.75    5.53
  -1   4   6   10.82    1.03
  -1   4   6   13.16    1.63
   1  -4  -6   12.42    1.57
   1  -4  -6   14.19    1.87
  -1   4   6   13.24    1.51
  -1   4   6   12.51    1.28
   1  -4  -6   11.05    1.77
  -1   4   6   13.50    1.19
  -1   4   6   14.91    1.88
   1  -4  -6   12.11    1.67
   1  -4  -6   13.86    1.89
   1  -4  -6   12.60    1.76
  -1   4   6   14.31    1.81
   1  -4  -5  159.58    5.74
  -1   4   5  157.92    5.83
  -1   4   5  139.81    4.38
   1  -4  -5  175.23    6.60
  -1   4   5  166.79    5.52
  -1   4   5  153.06    4.50
   1  -4  -5  154.46    6.56
  -1   4   5  159.51    6.26
  -1   4   5  164.67    4.63
   1  -4  -5  154.63    4.46
   1  -4  -5  168.11    6.34
   1  -4  -5  173.58    6.85
  -1   4   5  168.57    6.31
   1  -4  -5  161.04    6.28
  -1   4   4  690.57   13.96
   1  -4  -4  671.45   13.83
  -1   4   4  717.85   13.48
  -1   4   4  666.09   11.88
   1  -4  -4  724.34   15.12
  -1   4   4  672.61   15.22
  -1   4   4  703.63   12.43
  -1   4   4  687.07   14.91
   1  -4  -4  666.56   12.25
   1  -4  -4  696.80   15.03
   1  -4  -4  720.33   15.74
  -1   4   4  737.81   14.73
  -1   4   3   57.73    2.86
  -1   4   3   51.09    2.53
   1  -4  -3   54.07    2.83
  -1   4   3   59.92    2.75
  -1   4   3   60.16    2.01
   1  -4  -3   63.45    3.41
  -1   4   3   55.77    3.36
   1  -4  -3   54.32    2.39
  -1   4   3   55.96    3.19
   1  -4  -3   57.83    3.31
  -1   4   3   56.01    2.43
   1  -4  -3   54.23    3.42
  -1   4   3   59.57    3.05
  -1   4   2   39.95    2.65
   1  -4  -2   44.59    2.73
  -1   4   2   45.79    1.51
   1  -4  -2   40.02    2.19
  -1   4   2   42.94    2.20
  -1   4   2   46.66    2.73
   1  -4  -2   41.41    2.06
  -1   4   2   42.63    2.11
   1  -4  -2   42.55    2.71
  -1   4   2   43.07    2.26
   1  -4  -2   40.39    2.24
   1  -4  -2   41.64    2.35
  -1   4   2   37.64    2.15
  -1   4   2   44.10    2.46
  -1   4   1   38.63    2.46
   1  -4  -1   42.76    2.56
  -1   4   1   43.01    1.41
   1  -4  -1   40.48    2.13
   1  -4  -1   41.02    2.51
  -1   4   1   40.76    2.08
  -1   4   1   38.11    2.03
   1  -4  -1   38.92    2.50
  -1   4   1   42.02    2.51
   1  -4  -1   38.63    2.03
   1  -4  -1   36.30    2.04
  -1   4   1   40.42    2.06
   1  -4  -1   41.15    2.38
  -1   4   1   38.17    2.19
  -1   4   1   43.84    2.25
   1  -4   0  100.15    3.50
   1  -4   0  110.13    4.04
  -1   4   0  110.87    3.63
  -1   4   0  106.46    3.99
   1  -4   0  102.41    4.04
   1  -4   0  106.23    3.65
  -1   4   0  100.23    2.60
  -1   4   0  102.51    3.61
   1  -4   0   97.58    2.61
   1  -4   0  106.93    4.05
  -1   4   0  104.66    4.02
  -1   4   0   98.21    3.72
  -1   4   0  107.05    3.41
   1  -4   0   92.57    3.40
   1  -4   0  110.51    4.07
  -1   4  -1  437.95    9.49
   1  -4   1  423.34    9.03
   1  -4   1  468.51    9.59
  -1   4  -1  457.89    9.19
  -1   4  -1  414.31    7.88
   1  -4   1  428.77    7.99
  -1   4  -1  432.22    9.27
   1  -4   1  421.41    9.63
  -1   4  -1  443.11    9.53
   1  -4   1  442.02    9.39
   1  -4   1  445.02    9.70
  -1   4  -1  441.90    9.62
   1  -4   1  457.25    9.96
  -1   4  -1  417.73    9.39
  -1   4  -1  459.71    8.80
  -1   4  -2  302.64    7.24
   1  -4   2  317.96    7.37
  -1   4  -2  316.79    7.39
   1  -4   2  299.32    7.33
  -1   4  -2  301.20    7.50
   1  -4   2  305.61    6.66
  -1   4  -2  290.03    6.49
   1  -4   2  314.09    7.84
  -1   4  -2  306.55    7.62
   1  -4   2  306.61    7.61
   1  -4   2  301.01    7.55
  -1   4  -2  316.07    7.45
   1  -4   2  309.84    7.99
  -1   4  -2  310.45    7.56
   1  -4   2  317.33    7.71
   1  -4   3   58.41    3.14
   1  -4   3   56.31    2.90
  -1   4  -3   55.96    2.83
   1  -4   3   56.83    2.73
  -1   4  -3   59.64    2.91
  -1   4  -3   50.86    2.59
   1  -4   3   55.59    2.84
  -1   4  -3   51.30    2.47
   1  -4   3   57.90    2.64
   1  -4   3   59.01    3.04
   1  -4   3   57.70    3.00
  -1   4  -3   54.86    2.88
  -1   4  -3   63.13    2.82
   1  -4   3   56.44    2.70
  -1   4  -3   60.90    2.37
   1  -4   4   57.74    3.16
  -1   4  -4   54.57    2.87
   1  -4   4   53.78    2.94
   1  -4   4   52.90    2.93
  -1   4  -4   53.76    2.97
  -1   4  -4   52.93    2.66
  -1   4  -4   48.35    2.61
   1  -4   4   54.37    2.82
   1  -4   4   48.91    2.96
  -1   4  -4   53.63    2.91
  -1   4  -4   53.89    2.91
   1  -4   4   54.80    2.93
  -1   4  -4   56.67    2.76
   1  -4   4   57.20    2.65
  -1   4  -4   56.37    2.38
   1  -4   4   46.49    2.34
   1  -4   5  187.26    6.24
  -1   4  -5  177.01    5.96
  -1   4  -5  169.86    5.42
   1  -4   5  170.13    5.96
   1  -4   5  165.21    5.98
  -1   4  -5  170.38    5.72
   1  -4   5  186.12    5.95
  -1   4  -5  183.68    5.85
   1  -4   5  177.90    5.98
  -1   4  -5  178.65    5.89
   1  -4   5  178.21    5.90
  -1   4  -5  171.27    5.67
  -1   4  -5  157.18    5.01
   1  -4   5  175.96    5.03
   1  -4   5  159.71    4.97
  -1   4  -5  185.76    5.05
   1  -4   6   92.71    4.35
  -1   4  -6   89.98    4.11
  -1   4  -6   83.80    3.77
   1  -4   6   81.70    4.21
  -1   4  -6   84.12    4.20
   1  -4   6   93.46    4.37
   1  -4   6   93.90    4.50
  -1   4  -6   89.39    3.99
  -1   4  -6   90.49    4.15
   1  -4   6   87.25    4.13
  -1   4  -6   85.32    3.50
   1  -4   6   86.82    3.43
   1  -4   6   81.68    3.59
  -1   4  -6   91.16    3.60
   1  -4   7    8.47    1.30
  -1   4  -7   10.01    1.37
  -1   4  -7   10.68    1.36
   1  -4   7   10.12    1.58
   1  -4   7    9.19    1.44
  -1   4  -7    9.18    1.46
  -1   4  -7   10.77    1.40
  -1   4  -7   11.09    1.45
   1  -4   7   11.11    1.48
   1  -4   7    9.85    1.52
  -1   4  -7    9.06    1.12
   1  -4   7    8.58    1.19
  -1   4  -7   10.19    1.28
   1  -4   7    8.32    1.06
   1  -4   8   13.11    1.68
  -1   4  -8   11.57    1.72
  -1   4  -8   12.81    1.68
   1  -4   8   12.16    1.78
  -1   4  -8    9.33    1.50
   1  -4   8   12.18    1.79
   1  -4   8   12.43    1.65
  -1   4  -8   12.31    1.60
  -1   4  -8   13.02    1.52
   1  -4   8   11.91    1.73
   1  -4   8   12.29    1.36
  -1   4  -8   10.94    1.30
   1  -4   8   10.80    1.44
  -1   4  -8   11.97    1.47
  -1   4  -9   29.13    2.88
   1  -4   9   30.26    2.69
   1  -4   9   28.12    2.86
  -1   4  -9   26.48    2.75
   1  -4   9   31.30    2.90
   1  -4   9   29.03    2.90
  -1   4  -9   25.57    2.50
   1  -4   9   26.26    2.64
  -1   4  -9   28.84    2.60
  -1   4  -9   28.27    2.38
  -1   4  -9   28.38    2.13
   1  -4   9   27.64    2.15
   1  -4   9   25.43    2.38
  -1   4  -9   30.17    2.47
  -1   4 -10   34.09    3.21
   1  -4  10   33.26    2.97
   1  -4  10   27.46    2.97
  -1   4 -10   29.40    3.02
   1  -4  10   34.81    3.34
   1  -4  10   31.39    3.05
  -1   4 -10   32.95    2.96
  -1   4 -10   34.21    2.65
  -1   4 -10   36.14    3.03
   1  -4  10   28.37    2.85
  -1   4 -10   33.85    2.88
  -1   4 -10   31.66    2.35
   1  -4  10   29.17    2.34
  -1   4 -10   33.31    2.80
   1  -4  10   28.12    2.70
   1  -4  11   90.57    5.07
  -1   4 -11   92.53    5.76
  -1   4 -11   93.96    5.33
   1  -4  11   89.52    5.69
   1  -4  11   88.13    5.39
  -1   4 -11   89.85    5.52
   1  -4  11   93.92    5.87
  -1   4 -11   93.45    5.24
   1  -4  11   85.30    5.40
  -1   4 -11   96.58    4.65
  -1   4 -11   97.23    5.13
  -1   4 -11   89.42    4.21
   1  -4  11   85.20    5.06
  -1   4 -11   91.95    5.06
   1  -4  12   14.35    2.02
  -1   4 -12   12.89    1.73
  -1   4 -12   15.71    2.27
   1  -4  12   14.35    2.38
   1  -4  12   11.67    2.27
  -1   4 -12   12.22    1.97
   1  -4  12   12.43    2.14
  -1   4 -12   10.78    1.81
  -1   4 -12   12.92    1.73
   1  -4  12   11.68    2.01
  -1   4 -12   13.97    1.99
  -1   4 -13    8.95    1.71
   1  -4  13    9.40    1.93
   1  -4  13    9.30    2.06
  -1   4 -13    8.63    1.76
   1  -4  13    7.97    1.87
  -1   4 -13    7.44    1.35
   1  -4  13    8.72    1.62
   1  -4  13    8.30    1.78
  -1   4 -13    6.58    1.32
  -1   4 -14    0.88    0.77
   1  -4  14    0.53    0.84
   1  -4  14    1.18    0.62
  -1   4 -14    0.55    0.68
   1  -4  14    0.25    0.67
   1  -4  14    0.93    0.70
  -1   4 -14    0.13    0.26
   1  -4  14    0.77    0.46
  -1   4 -14    0.61    0.55
   1  -4  15   63.02    4.65
   1  -4  15   57.58    5.48
   1  -4  15   62.52    5.73
   1  -4  15   62.10    5.17
  -1   4 -15   60.98    5.05
  -1   4 -15   59.56    5.10
  -1   4 -15   60.40    3.96
  -1   4 -15   50.00    3.80
   1  -4  15   50.84    4.83
   1  -4  16   57.43    4.56
  -1   4 -16   57.51    5.17
   1  -4  16   58.53    5.70
   1  -4  16   54.94    5.77
   1  -4  16   58.42    5.23
  -1   4 -16   58.20    5.19
  -1   4 -16   48.20    3.85
   1  -4  16   55.66    5.24
   1  -4  17   10.55    2.31
   1  -4  17    7.86    1.94
   1  -4  18    7.51    1.94
   1  -3 -15   61.87    5.23
  -1   3  15   56.09    4.81
   1  -3 -14    3.41    1.36
  -1   3  14    4.07    1.36
  -1   3  14    1.84    1.22
  -1   3  14    2.71    1.46
   1  -3 -14    3.46    1.29
   1  -3 -13   82.78    5.88
  -1   3  13   70.29    5.00
  -1   3  13   71.60    5.84
   1  -3 -13   77.88    5.52
  -1   3  13   74.20    6.08
  -1   3  12   55.69    4.96
   1  -3 -12   59.39    4.78
  -1   3  12   55.37    4.16
  -1   3  12   59.49    5.04
   1  -3 -12   61.41    4.79
  -1   3  12   50.56    5.07
  -1   3  11  102.53    6.46
  -1   3  11   98.37    5.34
   1  -3 -11  110.78    6.36
   1  -3 -11  106.40    6.17
  -1   3  11  102.96    6.50
  -1   3  11  100.09    6.52
  -1   3  10   35.89    3.58
  -1   3  10   33.25    2.85
   1  -3 -10   38.66    3.51
   1  -3 -10   33.59    3.19
  -1   3  10   33.55    3.54
   1  -3 -10   41.26    3.56
  -1   3  10   32.19    3.52
   1  -3 -10   35.08    3.24
   1  -3  -9    0.69    0.52
  -1   3   9    0.19    0.48
   1  -3  -9    0.42    0.40
  -1   3   9    0.50    0.38
  -1   3   9    0.54    0.49
   1  -3  -9    0.18    0.40
   1  -3  -9    0.04    0.28
   1  -3  -9    0.12    0.29
  -1   3   9    0.55    0.44
   1  -3  -9    0.67    0.73
  -1   3   9   -0.21    0.36
   1  -3  -8   21.25    2.20
  -1   3   8   19.94    2.41
   1  -3  -8   25.73    2.55
  -1   3   8   19.83    2.06
  -1   3   8   19.49    1.89
  -1   3   8   17.34    0.87
  -1   3   8   17.03    0.79
   1  -3  -8   17.90    2.19
   1  -3  -8   20.59    2.20
  -1   3   8   18.66    1.50
  -1   3   8   18.05    2.33
   1  -3  -8   22.24    2.41
   1  -3  -8   20.28    2.36
  -1   3   8   20.98    2.43
  -1   3   7   62.62    2.07
  -1   3   7   73.29    4.32
   1  -3  -7   77.84    4.10
   1  -3  -7   83.75    4.58
  -1   3   7   80.55    3.91
  -1   3   7   72.54    3.48
  -1   3   7   73.74    2.07
   1  -3  -7   80.91    4.56
   1  -3  -7   77.59    4.31
  -1   3   7   74.89    2.90
   1  -3  -7   82.17    4.58
  -1   3   7   68.77    4.33
   1  -3  -7   78.60    4.47
  -1   3   7   74.31    4.39
  -1   3   6    9.42    0.75
   1  -3  -6    9.66    1.33
  -1   3   6    9.76    1.46
   1  -3  -6   10.77    1.50
  -1   3   6   10.49    1.29
  -1   3   6   10.50    1.17
   1  -3  -6   10.36    1.61
  -1   3   6    9.92    0.93
   1  -3  -6   10.36    1.53
  -1   3   6    9.77    1.47
   1  -3  -6    9.95    1.45
  -1   3   6   11.99    1.59
   1  -3  -6    9.92    1.48
  -1   3   5    1.17    0.33
  -1   3   5    1.64    0.54
   1  -3  -5    1.50    0.57
   1  -3  -5    0.47    0.18
  -1   3   5    0.85    0.36
  -1   3   5    1.35    0.33
   1  -3  -5    0.62    0.32
  -1   3   5    1.48    0.37
   1  -3  -5    1.50    0.62
   1  -3  -5    0.89    0.40
  -1   3   5    0.99    0.48
  -1   3   5    1.26    0.55
   1  -3  -5    1.05    0.55
  -1   3   4    1.81    0.33
   1  -3  -4    1.93    0.63
  -1   3   4    1.63    0.48
   1  -3  -4    1.40    0.44
  -1   3   4    2.23    0.49
  -1   3   4    1.16    0.26
   1  -3  -4    1.67    0.64
   1  -3  -4    1.95    0.36
  -1   3   4    1.38    0.31
   1  -3  -4    1.98    0.82
   1  -3  -4    1.90    0.56
  -1   3   4    1.56    0.47
   1  -3  -4    1.52    0.55
  -1   3   4    1.66    0.50
  -1   3   3  236.75    5.53
  -1   3   3  226.83    4.64
  -1   3   3  238.05    6.57
  -1   3   3  225.97    4.88
   1  -3  -3  228.36    6.62
   1  -3  -3  226.61    4.85
  -1   3   3  215.60    6.68
   1  -3  -3  221.54    6.50
  -1   3   3  232.76    5.87
  -1   3   3  202.04    4.99
   1  -3  -3  227.89    5.79
  -1   3   3  238.20    6.31
   1  -3  -3  222.16    6.33
   1  -3  -2   80.24    2.77
  -1   3   2   85.94    2.78
  -1   3   2   78.08    3.45
   1  -3  -2   80.20    3.38
  -1   3   2   83.76    3.44
   1  -3  -2   77.59    2.47
   1  -3  -2   80.31    3.39
  -1   3   2   79.12    2.51
  -1   3   2   83.72    2.87
  -1   3   2   74.21    2.69
   1  -3  -2   81.40    2.86
   1  -3  -2   79.97    2.88
  -1   3   2   89.41    3.20
  -1   3   1  131.07    3.42
   1  -3  -1  120.01    3.36
   1  -3  -1  132.48    4.32
  -1   3   1  118.27    3.36
   1  -3  -1  130.00    4.17
  -1   3   1  128.38    4.21
  -1   3   1  112.66    3.91
   1  -3  -1  129.47    4.17
   1  -3  -1  125.38    3.36
  -1   3   1  131.64    3.67
  -1   3   1  115.15    3.55
   1  -3  -1  128.05    3.79
  -1   3   1  126.02    3.39
   1  -3  -1  118.98    3.35
  -1   3   0    4.78    0.70
   1  -3   0    4.92    0.66
  -1   3   0    5.59    0.63
   1  -3   0    5.09    0.60
   1  -3   0    5.94    0.82
  -1   3   0    4.71    0.38
   1  -3   0    5.34    0.40
  -1   3   0    5.20    0.71
  -1   3   0    4.44    0.60
   1  -3   0    4.99    0.65
  -1   3   0    6.15    0.76
   1  -3   0    4.54    0.71
  -1   3   0    4.61    0.64
   1  -3   0    4.87    0.60
  -1   3   0    5.24    0.54
   1  -3   0    5.20    0.68
  -1   3  -1  151.39    4.35
   1  -3   1  155.16    4.32
  -1   3  -1  154.49    4.06
   1  -3   1  152.17    4.05
  -1   3  -1  144.40    3.39
   1  -3   1  154.14    4.26
   1  -3   1  152.57    3.47
  -1   3  -1  148.91    4.21
  -1   3  -1  147.32    4.28
  -1   3  -1  155.79    4.27
   1  -3   1  147.61    4.28
  -1   3  -1  155.27    4.39
   1  -3   1  154.69    4.41
  -1   3  -1  161.78    3.85
   1  -3   1  154.38    4.51
   1  -3   2 9800.70  138.00
   1  -3   2 9999.00  138.42
  -1   3  -2 9521.34  137.10
  -1   3  -2 9939.23  138.28
   1  -3   2 9522.55  138.25
   1  -3   2 9936.91  138.28
   1  -3   3  670.45   12.52
   1  -3   3  643.81   12.23
  -1   3  -3  593.46   11.86
  -1   3  -3  617.41   11.70
  -1   3  -3  641.84   12.17
   1  -3   3  640.52   12.15
   1  -3   3  655.29   12.04
   1  -3   3  657.76   11.89
  -1   3  -3  634.53   11.68
   1  -3   3  655.28   12.46
   1  -3   3  638.56   12.11
  -1   3  -3  658.61   12.19
  -1   3  -3  655.35   12.17
  -1   3  -3  679.19   11.78
   1  -3   3  642.55   11.64
  -1   3  -3  600.05   11.60
   1  -3   3  609.56   10.86
  -1   3  -3  664.92   10.83
   1  -3   4   55.90    2.80
  -1   3  -4   55.02    2.60
   1  -3   4   50.83    2.72
  -1   3  -4   51.91    2.61
   1  -3   4   55.41    2.72
   1  -3   4   50.56    2.75
  -1   3  -4   52.97    2.61
   1  -3   4   56.89    2.79
  -1   3  -4   54.93    2.65
  -1   3  -4   56.68    2.70
   1  -3   4   56.83    2.74
  -1   3  -4   50.62    2.34
   1  -3   4   52.54    2.37
  -1   3  -4   54.90    2.20
   1  -3   4   50.42    2.20
   1  -3   5  180.61    5.86
   1  -3   5  187.02    5.85
  -1   3  -5  175.17    5.62
  -1   3  -5  179.11    5.56
  -1   3  -5  177.74    5.50
   1  -3   5  193.01    5.78
   1  -3   5  183.59    5.61
  -1   3  -5  190.37    5.50
  -1   3  -5  173.58    4.92
   1  -3   5  179.08    4.96
   1  -3   5  167.20    4.86
  -1   3  -5  180.56    4.89
  -1   3  -6  179.16    6.01
   1  -3   6  165.04    5.93
   1  -3   6  168.01    5.95
  -1   3  -6  160.96    5.81
  -1   3  -6  171.34    5.66
   1  -3   6  167.00    5.65
  -1   3  -6  168.38    5.55
  -1   3  -6  170.26    5.33
   1  -3   6  170.23    5.59
  -1   3  -6  154.38    4.79
   1  -3   6  169.72    5.00
  -1   3  -6  167.19    5.05
   1  -3   6  158.45    5.09
  -1   3  -7  217.35    7.25
   1  -3   7  208.38    7.22
  -1   3  -7  220.65    7.24
   1  -3   7  219.67    7.39
  -1   3  -7  220.04    6.95
   1  -3   7  222.68    6.76
   1  -3   7  210.77    6.84
  -1   3  -7  215.94    6.39
  -1   3  -7  212.94    6.75
  -1   3  -7  209.50    5.96
   1  -3   7  218.60    6.14
   1  -3   7  204.28    6.37
  -1   3  -7  214.06    6.38
  -1   3  -8  165.98    6.52
   1  -3   8  149.46    6.28
  -1   3  -8  155.84    6.28
   1  -3   8  163.71    6.59
  -1   3  -8  153.30    5.99
   1  -3   8  156.63    6.12
  -1   3  -8  154.01    5.95
   1  -3   8  165.85    5.88
  -1   3  -8  159.84    5.45
  -1   3  -8  146.58    5.09
   1  -3   8  155.55    5.35
  -1   3  -8  169.84    5.83
   1  -3   8  142.01    5.58
  -1   3  -8  161.25    5.76
  -1   3  -9   95.49    5.19
   1  -3   9   99.40    5.31
  -1   3  -9   94.81    5.16
   1  -3   9  102.50    5.43
  -1   3  -9   99.95    4.96
   1  -3   9  103.04    4.69
   1  -3   9   94.23    4.95
  -1   3  -9   99.17    4.29
  -1   3  -9   98.51    4.83
  -1   3  -9   96.07    4.17
  -1   3  -9  101.02    4.63
   1  -3   9   98.14    4.37
  -1   3  -9  101.47    4.72
   1  -3   9   92.19    4.68
   1  -3  10  169.48    6.43
  -1   3 -10  176.57    7.48
   1  -3  10  158.73    7.24
   1  -3  10  181.93    7.76
  -1   3 -10  172.29    7.00
   1  -3  10  168.58    7.12
  -1   3 -10  168.24    6.83
  -1   3 -10  171.41    6.01
  -1   3 -10  176.33    6.66
  -1   3 -10  164.74    5.91
   1  -3  10  165.64    6.25
  -1   3 -10  172.12    6.69
   1  -3  10  162.10    6.82
   1  -3  11   49.92    3.45
  -1   3 -11   45.71    3.91
   1  -3  11   46.46    3.98
   1  -3  11   53.59    4.30
  -1   3 -11   48.16    3.77
  -1   3 -11   49.64    3.08
  -1   3 -11   46.69    3.59
   1  -3  11   43.22    3.73
  -1   3 -11   48.81    3.48
   1  -3  11   42.99    3.20
  -1   3 -11   44.16    3.07
  -1   3 -11   45.95    3.52
   1  -3  11   41.87    3.59
   1  -3  12   43.93    3.36
  -1   3 -12   43.39    3.74
   1  -3  12   42.28    4.03
   1  -3  12   43.49    4.16
  -1   3 -12   42.85    3.59
   1  -3  12   44.45    3.96
  -1   3 -12   46.35    3.09
  -1   3 -12   41.73    3.32
  -1   3 -12   40.78    3.07
   1  -3  12   39.57    3.67
  -1   3 -12   45.30    3.67
  -1   3 -13    3.38    1.28
   1  -3  13    3.21    1.24
   1  -3  13    3.80    1.37
  -1   3 -13    3.69    1.16
   1  -3  13    1.90    0.98
   1  -3  13    3.84    1.12
  -1   3 -13    3.63    0.90
  -1   3 -13    2.19    0.85
   1  -3  13    3.03    1.14
  -1   3 -14   18.43    2.64
   1  -3  14   15.43    2.75
   1  -3  14   17.03    2.84
  -1   3 -14   16.35    2.51
   1  -3  14   16.95    2.51
   1  -3  14   16.48    2.17
  -1   3 -14   16.98    1.92
   1  -3  14   15.59    2.62
  -1   3 -14   13.35    1.95
  -1   3 -15    0.01    0.71
   1  -3  15    1.19    0.89
   1  -3  15    1.00    0.96
  -1   3 -15    0.32    0.52
   1  -3  15    2.45    1.19
   1  -3  15    0.93    0.59
  -1   3 -15    0.53    0.59
   1  -3  15    1.38    1.07
   1  -3  16   16.24    3.10
   1  -3  16   17.12    3.07
  -1   3 -16   16.26    2.82
   1  -3  16   15.97    2.64
  -1   3 -16   14.05    2.14
   1  -3  16   13.62    2.72
  -1   3 -16   17.96    2.79
  -1   3 -17   31.44    3.30
   1  -3  17   39.48    4.37
   1  -3  18    7.92    2.11
  -1   2  16    3.59    1.35
   1  -2 -16    2.65    1.19
  -1   2  16    5.79    1.78
  -1   2  15    8.69    1.97
  -1   2  15    9.55    2.05
   1  -2 -15   11.13    2.13
  -1   2  14    0.77    0.94
  -1   2  14    0.97    0.75
   1  -2 -14    1.31    0.75
  -1   2  14    2.22    1.37
   1  -2 -14    1.64    1.14
  -1   2  13   74.97    5.20
   1  -2 -13   78.00    5.26
  -1   2  13   65.40    5.45
  -1   2  13   76.95    6.00
   1  -2 -13   81.15    5.73
  -1   2  12  155.58    7.33
   1  -2 -12  168.22    8.06
   1  -2 -12  162.62    7.58
  -1   2  12  151.88    8.14
  -1   2  12  173.30    8.73
  -1   2  11  104.06    6.38
  -1   2  11  105.74    5.65
   1  -2 -11  113.17    6.18
   1  -2 -11  104.37    5.84
   1  -2 -11  115.27    6.01
  -1   2  11  102.37    6.40
   1  -2 -11  109.96    6.02
  -1   2  11  100.17    6.61
   1  -2 -10   47.14    3.75
   1  -2 -10   46.26    3.78
  -1   2  10   43.26    3.84
  -1   2  10   43.83    3.33
   1  -2 -10   50.28    3.88
   1  -2 -10   45.11    3.57
  -1   2  10   43.92    3.95
   1  -2 -10   48.00    3.59
  -1   2  10   40.79    3.96
   1  -2 -10   46.65    3.63
   1  -2  -9  156.44    6.86
   1  -2  -9  159.95    6.90
  -1   2   9  156.01    7.07
  -1   2   9  149.35    6.02
   1  -2  -9  160.60    6.90
  -1   2   9  141.74    4.74
   1  -2  -9  157.88    6.60
  -1   2   9  135.70    6.84
   1  -2  -9  152.93    6.48
   1  -2  -9  157.15    6.48
  -1   2   9  136.19    6.91
   1  -2  -8   19.45    2.13
  -1   2   8   16.59    2.11
   1  -2  -8   16.24    1.96
  -1   2   8   15.79    1.72
   1  -2  -8   17.74    2.06
   1  -2  -8   16.69    1.93
  -1   2   8   14.78    1.31
   1  -2  -8   17.99    1.99
  -1   2   8   14.52    2.03
   1  -2  -8   16.15    1.84
  -1   2   8   14.95    2.04
   1  -2  -7  167.39    6.40
  -1   2   7  163.62    6.38
   1  -2  -7  162.79    6.26
  -1   2   7  154.46    5.37
   1  -2  -7  162.02    6.37
   1  -2  -7  160.84    6.08
  -1   2   7  153.91    4.31
   1  -2  -7  158.20    6.09
  -1   2   7  141.75    6.13
  -1   2   7  154.91    6.25
   1  -2  -7  165.00    5.91
   1  -2  -6  337.25    9.09
  -1   2   6  310.79    8.83
   1  -2  -6  304.02    8.71
  -1   2   6  293.70    7.49
   1  -2  -6  316.12    8.96
  -1   2   6  312.95    6.38
   1  -2  -6  306.09    8.56
   1  -2  -6  319.85    8.81
  -1   2   6  300.58    8.77
   1  -2  -6  320.13    8.25
  -1   2   6  318.33    8.74
   1  -2  -5   24.34    2.02
   1  -2  -5   22.54    1.96
  -1   2   5   22.35    1.88
  -1   2   5   21.12    1.50
   1  -2  -5   20.88    1.92
  -1   2   5   20.81    0.79
  -1   2   5   20.94    1.15
  -1   2   5   20.44    1.91
   1  -2  -5   23.17    1.93
   1  -2  -5   23.25    2.00
  -1   2   5   21.62    1.85
   1  -2  -5   22.48    1.74
   1  -2  -4   15.02    1.47
   1  -2  -4   13.82    1.37
  -1   2   4   14.16    1.38
  -1   2   4   13.04    1.03
   1  -2  -4   14.60    1.54
  -1   2   4   13.78    1.41
  -1   2   4   14.48    0.81
   1  -2  -4   14.50    1.42
   1  -2  -4   14.67    1.47
   1  -2  -4   13.38    1.19
  -1   2   4   13.89    0.67
  -1   2   4   14.45    1.34
   1  -2  -3  134.64    4.36
  -1   2   3  130.12    3.40
  -1   2   3  120.56    3.05
  -1   2   3  122.93    2.74
   1  -2  -3  130.52    4.37
  -1   2   3  127.83    2.70
   1  -2  -3  125.94    4.19
   1  -2  -3  120.31    2.62
  -1   2   3  126.24    4.25
  -1   2   3  129.98    3.80
   1  -2  -3  129.07    3.66
  -1   2   3  131.21    4.14
   1  -2  -3  134.76    4.12
   1  -2  -2  133.91    4.01
  -1   2   2  124.44    4.01
  -1   2   2  135.76    3.07
  -1   2   2  120.51    2.55
  -1   2   2  124.94    2.94
  -1   2   2  136.04    4.01
   1  -2  -2  135.69    4.02
   1  -2  -2  128.02    2.63
  -1   2   2  126.67    2.67
   1  -2  -2  129.73    3.72
  -1   2   2  138.07    3.74
   1  -2  -2  129.48    3.07
  -1   2   2  134.42    3.38
   1  -2  -2  133.06    3.31
   1  -2  -1    4.22    0.41
   1  -2  -1    4.23    0.48
  -1   2   1    4.49    0.44
   1  -2  -1    5.29    0.66
  -1   2   1    3.91    0.60
   1  -2  -1    3.65    0.37
  -1   2   1    4.25    0.38
   1  -2  -1    4.06    0.59
  -1   2   1    3.67    0.39
  -1   2   1    4.72    0.51
   1  -2  -1    4.68    0.41
  -1   2   1    5.01    0.64
   1  -2  -1    4.64    0.63
  -1   2   1    4.74    0.53
   1  -2  -1    4.76    0.53
  -1   2   0 1154.13   18.37
   1  -2   0 1172.17   18.37
   1  -2   0 1122.20   18.35
  -1   2   0 1160.03   17.42
   1  -2   0 1149.25   17.37
  -1   2   0 1206.48   18.70
   1  -2   0 1122.65   17.70
  -1   2   0 1164.13   18.03
   1  -2   0 1207.76   18.32
  -1   2   0 1203.22   18.28
  -1   2   0 1188.41   17.24
  -1   2   0 1201.55   17.07
   1  -2   0 1179.35   18.14
   1  -2   1   49.22    1.76
  -1   2  -1   45.95    1.76
  -1   2  -1   44.83    1.87
   1  -2   1   50.24    1.96
   1  -2   1   50.39    1.60
  -1   2  -1   49.15    1.60
   1  -2   1   50.75    2.02
  -1   2  -1   48.53    1.95
  -1   2  -1   52.24    1.84
   1  -2   1   51.34    1.86
   1  -2   1   51.84    2.08
  -1   2  -1   50.20    1.95
   1  -2   1   49.34    1.94
   1  -2   2 1106.49   17.73
  -1   2  -2 1089.40   17.60
  -1   2  -2 1072.30   17.60
   1  -2   2 1059.06   17.63
   1  -2   2 1123.01   17.76
  -1   2  -2 1095.54   17.38
   1  -2   2 1118.46   17.46
   1  -2   2 1133.67   17.62
  -1   2  -2 1109.31   17.60
  -1   2  -2 1133.63   17.80
   1  -2   2 1140.97   17.92
  -1   2  -2 1155.95   17.14
  -1   2  -2 1066.77   17.58
   1  -2   2 1108.00   17.62
  -1   2  -2 1123.03   16.31
   1  -2   2 1100.76   16.31
  -1   2  -3   48.96    2.15
   1  -2   3   48.78    2.27
   1  -2   3   50.71    2.26
  -1   2  -3   50.57    2.28
   1  -2   3   48.77    1.77
  -1   2  -3   49.06    1.75
   1  -2   3   51.72    2.20
  -1   2  -3   50.03    2.20
   1  -2   3   51.88    2.28
  -1   2  -3   50.92    2.14
  -1   2  -3   49.27    2.08
   1  -2   3   51.84    2.13
  -1   2  -3   50.79    2.21
   1  -2   3   53.93    2.34
  -1   2  -4   15.32    1.27
  -1   2  -4   13.29    1.29
   1  -2   4   16.05    1.42
   1  -2   4   15.35    1.14
  -1   2  -4   15.54    1.13
   1  -2   4   15.43    1.28
  -1   2  -4   16.00    1.25
  -1   2  -4   16.02    1.27
   1  -2   4   16.77    1.33
   1  -2   4   15.11    1.19
  -1   2  -4   14.52    1.14
  -1   2  -4   15.56    1.38
   1  -2   5    1.21    0.41
  -1   2  -5    0.94    0.43
  -1   2  -5    0.93    0.34
   1  -2   5    0.91    0.30
   1  -2   5    1.07    0.29
  -1   2  -5    0.45    0.23
  -1   2  -5    0.95    0.39
   1  -2   5    0.92    0.29
  -1   2  -5    1.09    0.41
   1  -2   5    0.83    0.39
  -1   2  -5    0.98    0.39
  -1   2  -5    0.90    0.39
   1  -2   6   21.90    1.99
  -1   2  -6   21.46    1.93
  -1   2  -6   21.52    1.70
   1  -2   6   21.87    1.75
   1  -2   6   22.16    1.71
  -1   2  -6   21.12    1.62
   1  -2   6   21.94    1.83
  -1   2  -6   22.75    1.81
   1  -2   6   24.01    1.76
  -1   2  -6   23.53    1.69
  -1   2  -6   21.81    1.62
  -1   2  -6   22.66    1.99
   1  -2   7  419.81   10.71
  -1   2  -7  398.59    9.65
   1  -2   7  381.90    9.63
  -1   2  -7  398.61    9.82
   1  -2   7  414.05    9.43
  -1   2  -7  406.36    9.11
   1  -2   7  418.36   10.12
   1  -2   7  406.09    9.50
  -1   2  -7  386.65    9.16
  -1   2  -7  423.18    9.53
  -1   2  -7  420.48   10.57
   1  -2   8  347.26   10.00
   1  -2   8  317.49    9.07
  -1   2  -8  331.50    9.12
   1  -2   8  329.94    9.34
  -1   2  -8  336.48    9.16
  -1   2  -8  335.65    8.19
   1  -2   8  329.64    8.46
  -1   2  -8  311.44    8.39
   1  -2   8  345.03    8.94
  -1   2  -8  354.55    8.82
  -1   2  -8  338.86    9.75
   1  -2   9  282.93    9.40
   1  -2   9  268.81    8.64
  -1   2  -9  271.57    8.42
   1  -2   9  270.83    8.81
  -1   2  -9  278.56    8.54
   1  -2   9  266.65    7.69
  -1   2  -9  277.87    7.44
  -1   2  -9  266.75    7.83
   1  -2   9  269.32    8.23
  -1   2  -9  279.86    8.11
  -1   2  -9  285.50    9.29
   1  -2  10   79.99    4.94
  -1   2 -10   71.09    4.29
   1  -2  10   67.12    4.29
   1  -2  10   70.43    4.43
  -1   2 -10   70.99    3.51
   1  -2  10   72.74    3.81
  -1   2 -10   71.33    4.21
   1  -2  10   69.65    4.09
  -1   2 -10   69.60    3.82
  -1   2 -10   69.13    3.85
  -1   2 -10   63.59    4.25
  -1   2 -11    3.27    1.10
  -1   2 -11    2.34    0.73
   1  -2  11    1.69    0.74
  -1   2 -11    1.85    0.78
   1  -2  11    2.47    0.97
  -1   2 -11    1.90    0.64
   1  -2  11    2.61    0.96
   1  -2  11    2.11    0.81
  -1   2 -11    2.38    0.74
  -1   2 -11    2.35    0.64
   1  -2  11    2.42    0.69
   1  -2  12   42.90    4.00
   1  -2  12   43.25    4.04
   1  -2  12   39.10    3.78
   1  -2  12   42.50    3.07
  -1   2 -12   46.59    3.76
  -1   2 -12   42.26    2.81
  -1   2 -12   29.29    2.72
  -1   2 -12   39.11    3.17
   1  -2  12   41.97    3.82
  -1   2 -12   44.08    3.73
   1  -2  13   39.27    3.04
   1  -2  13   42.05    4.21
   1  -2  13   36.71    3.86
  -1   2 -13   40.16    3.64
  -1   2 -13   39.99    2.79
  -1   2 -13   36.64    3.24
   1  -2  13   33.88    3.69
   1  -2  14   48.56    3.54
   1  -2  14   47.20    4.71
   1  -2  14   49.90    4.80
  -1   2 -14   50.98    4.39
  -1   2 -14   46.04    3.81
   1  -2  14   43.06    4.30
   1  -2  15    9.99    2.17
   1  -2  15   14.02    2.71
  -1   2 -15   11.96    2.23
   1  -2  15   11.28    2.18
   1  -2  15    9.69    1.68
   1  -2  15   11.51    2.46
  -1   2 -15   11.23    1.93
   1  -2  16    2.26    1.53
  -1   2 -16    2.18    1.20
   1  -2  16    1.47    1.06
   1  -2  16    0.93    0.98
  -1   2 -16    0.87    0.67
   1  -2  16    1.66    0.99
  -1   2 -17    5.85    1.58
   1  -2  17    7.37    1.95
  -1   1  17    1.68    0.95
   1  -1 -17    1.09    0.83
  -1   1  17    1.38    0.62
  -1   1  16    5.63    1.77
  -1   1  16    4.28    1.53
   1  -1 -16    4.53    1.40
  -1   1  15    2.93    1.32
   1  -1 -15    3.92    1.28
  -1   1  15    1.93    0.85
  -1   1  15    3.62    1.51
   1  -1 -15    4.00    1.31
  -1   1  14    1.25    0.88
   1  -1 -14    1.10    1.00
  -1   1  14    2.66    0.92
  -1   1  14    3.04    1.11
   1  -1 -14    2.62    1.05
  -1   1  14    2.32    1.17
  -1   1  13    6.01    1.53
   1  -1 -13    7.72    1.63
  -1   1  13    7.14    1.27
  -1   1  13    7.02    1.61
   1  -1 -13    6.05    1.38
  -1   1  13    6.21    1.80
  -1   1  12   45.58    3.89
  -1   1  12   40.22    2.81
   1  -1 -12   49.46    4.06
   1  -1 -12   45.25    3.60
  -1   1  12   35.95    3.80
  -1   1  12   43.74    4.16
  -1   1  11   70.69    5.06
  -1   1  11   77.33    4.79
  -1   1  11   64.51    4.76
   1  -1 -11   79.45    4.93
   1  -1 -11   79.91    4.86
  -1   1  11   66.12    5.06
   1  -1 -11   82.44    4.65
   1  -1 -11   81.56    4.99
   1  -1 -10    7.70    1.47
  -1   1  10    8.32    1.72
  -1   1  10    6.23    1.30
  -1   1  10    7.96    1.65
   1  -1 -10    9.22    1.59
  -1   1  10    5.64    0.96
   1  -1 -10    7.97    1.43
   1  -1 -10    7.62    1.31
  -1   1  10    6.14    1.62
   1  -1 -10    9.59    1.56
   1  -1  -9    0.41    0.42
  -1   1   9    0.54    0.52
  -1   1   9    0.39    0.22
  -1   1   9    1.01    0.57
   1  -1  -9    0.51    0.42
  -1   1   9    0.12    0.33
   1  -1  -9    0.81    0.61
  -1   1   9    0.74    0.48
   1  -1  -9    0.59    0.28
   1  -1  -9    0.04    0.33
  -1   1   8    2.04    0.74
   1  -1  -8    2.58    0.77
  -1   1   8    2.41    0.67
  -1   1   8    2.77    0.80
   1  -1  -8    2.41    0.73
  -1   1   8    1.72    0.46
   1  -1  -8    2.66    0.73
   1  -1  -8    2.37    0.67
  -1   1   8    2.01    0.79
   1  -1  -8    2.34    0.75
  -1   1   8    1.58    0.77
   1  -1  -7  228.49    7.33
  -1   1   7  221.55    7.40
   1  -1  -7  223.51    6.59
  -1   1   7  211.95    6.59
  -1   1   7  244.03    7.69
   1  -1  -7  215.69    7.15
   1  -1  -7  228.75    7.16
  -1   1   7  207.81    7.31
   1  -1  -7  216.60    6.75
  -1   1   7  210.12    7.36
   1  -1  -7  223.08    7.02
   1  -1  -6  246.41    7.25
  -1   1   6  243.51    7.32
   1  -1  -6  252.85    6.64
  -1   1   6  236.09    6.55
   1  -1  -6  234.71    7.17
  -1   1   6  272.14    7.66
   1  -1  -6  253.00    7.19
  -1   1   6  236.73    7.36
   1  -1  -6  243.78    6.85
  -1   1   6  232.30    7.25
   1  -1  -6  252.59    7.01
   1  -1  -5  798.77   15.18
  -1   1   5  793.11   15.22
   1  -1  -5  793.26   14.17
  -1   1   5  753.08   14.07
   1  -1  -5  791.23   15.24
   1  -1  -5  792.00   15.07
  -1   1   5  762.59   15.23
   1  -1  -5  801.81   14.78
  -1   1   5  763.20   15.04
   1  -1  -5  797.64   14.73
   1  -1  -4  163.73    4.89
  -1   1   4  155.69    4.82
   1  -1  -4  159.44    4.22
  -1   1   4  156.83    4.24
  -1   1   4  174.52    5.05
   1  -1  -4  162.90    4.94
   1  -1  -4  164.61    4.88
   1  -1  -4  161.03    4.75
  -1   1   4  155.39    4.95
   1  -1  -4  167.59    4.60
  -1   1   4  164.65    4.80
   1  -1  -3  138.54    4.07
   1  -1  -3  136.67    3.96
  -1   1   3  140.01    4.01
  -1   1   3  129.70    3.37
   1  -1  -3  134.54    3.36
   1  -1  -3  136.41    4.09
  -1   1   3  152.42    4.21
   1  -1  -3  137.44    4.03
  -1   1   3  136.72    4.13
   1  -1  -3  141.23    3.69
  -1   1   3  135.31    3.82
   1  -1  -2  244.59    5.16
  -1   1   2  237.28    5.14
   1  -1  -2  243.12    4.48
  -1   1   2  240.35    4.48
   1  -1  -2  244.58    5.33
   1  -1  -2  251.24    5.37
  -1   1   2  244.27    4.85
   1  -1  -2  243.61    4.72
   1  -1  -2  247.36    5.39
  -1   1   1 1010.78   15.43
   1  -1  -1 1023.88   15.39
   1  -1  -1  985.26   15.29
  -1   1   1  997.23   15.42
  -1   1   1  989.82   14.57
   1  -1  -1  972.26   14.55
   1  -1  -1  968.28   14.92
  -1   1   1 1009.44   14.93
  -1   1   0  220.70    4.26
   1  -1   0  222.61    4.26
  -1   1   0  226.27    4.25
   1  -1   0  220.37    4.19
   1  -1   0  226.07    4.14
  -1   1   0  215.64    4.11
   1  -1   0  229.71    4.61
  -1   1   0  221.12    4.43
   1  -1   0  222.84    4.43
  -1   1  -1  236.00    4.65
   1  -1   1  232.90    4.64
   1  -1   1  236.05    4.73
   1  -1   1  228.34    4.29
  -1   1  -1  238.06    4.71
  -1   1  -1  235.15    4.34
   1  -1   1  216.44    4.16
  -1   1  -1  217.48    4.14
  -1   1  -1  229.35    3.94
   1  -1   1  243.06    3.96
   1  -1   1  221.32    4.68
  -1   1  -1  243.84    4.82
   1  -1   1  229.09    4.43
  -1   1  -1  241.14    4.45
  -1   1  -2   83.45    2.43
   1  -1   2   86.05    2.47
   1  -1   2   72.80    2.07
  -1   1  -2   75.05    2.03
   1  -1   2   84.85    2.57
  -1   1  -2   87.20    2.31
  -1   1  -2   84.17    2.55
   1  -1   2   84.38    2.28
   1  -1   2   88.04    2.59
  -1   1  -2   80.51    2.53
   1  -1   2   80.16    2.50
  -1   1  -2   77.19    2.46
   1  -1   3    7.18    0.71
  -1   1  -3    7.91    0.72
  -1   1  -3    7.42    0.74
   1  -1   3    8.23    0.78
  -1   1  -3    8.02    0.73
   1  -1   3    8.62    0.78
   1  -1   3    7.24    0.87
   1  -1   3    7.88    0.81
  -1   1  -3    8.09    0.80
  -1   1  -3    8.35    0.91
   1  -1   3    6.98    0.83
   1  -1   4  104.87    3.41
  -1   1  -4  105.53    3.38
   1  -1   4  107.93    3.43
  -1   1  -4  108.58    3.34
   1  -1   4  101.65    3.31
  -1   1  -4  109.85    3.44
   1  -1   4  102.97    3.79
   1  -1   4  113.56    3.62
  -1   1  -4  110.04    3.13
  -1   1  -4  104.18    3.46
   1  -1   4  100.45    3.84
  -1   1  -4  101.02    3.67
  -1   1  -5  119.43    4.02
   1  -1   5  115.59    4.04
  -1   1  -5  122.59    4.04
   1  -1   5  112.44    3.73
  -1   1  -5  117.19    3.72
   1  -1   5  125.65    4.15
   1  -1   5  124.98    4.54
  -1   1  -5  121.00    4.06
   1  -1   5  119.84    4.15
  -1   1  -5  124.49    3.74
   1  -1   5  112.81    4.54
  -1   1  -5  122.61    4.45
  -1   1  -6  353.58    8.67
   1  -1   6  365.31    8.85
  -1   1  -6  366.31    7.99
   1  -1   6  348.85    8.00
  -1   1  -6  364.02    8.69
   1  -1   6  368.20    8.84
   1  -1   6  379.57    9.42
  -1   1  -6  350.84    8.52
  -1   1  -6  382.87    8.19
   1  -1   6  387.97    8.92
  -1   1  -6  370.90    9.27
   1  -1   6  359.80    9.63
  -1   1  -7   69.90    3.58
   1  -1   7   65.64    3.53
   1  -1   7   66.82    3.04
  -1   1  -7   69.88    3.01
  -1   1  -7   68.56    3.44
   1  -1   7   67.97    3.56
   1  -1   7   72.34    3.91
  -1   1  -7   71.97    3.23
  -1   1  -7   65.97    3.36
   1  -1   7   72.86    3.61
   1  -1   7   61.94    3.93
  -1   1  -7   63.21    3.62
  -1   1  -8  371.90   10.03
   1  -1   8  367.89   10.06
   1  -1   8  392.53   10.67
   1  -1   8  375.85   10.09
   1  -1   8  360.21    8.69
  -1   1  -8  372.77    9.82
  -1   1  -8  370.24    8.54
  -1   1  -8  386.13    9.26
  -1   1  -8  355.54    9.49
   1  -1   8  388.24   10.06
  -1   1  -8  372.51   10.34
   1  -1   8  354.33   10.87
   1  -1   9  106.71    5.24
  -1   1  -9  104.24    5.05
   1  -1   9  106.97    5.43
  -1   1  -9  101.25    3.97
  -1   1  -9  104.78    4.93
   1  -1   9  101.51    5.07
   1  -1   9   99.68    4.13
  -1   1  -9  107.59    4.61
  -1   1  -9  100.80    4.70
   1  -1   9  110.09    5.12
  -1   1  -9   97.44    5.16
   1  -1   9   94.19    5.51
   1  -1  10  191.74    7.72
  -1   1 -10  189.78    7.47
   1  -1  10  193.32    7.91
   1  -1  10  176.78    6.02
  -1   1 -10  198.33    7.44
   1  -1  10  199.57    7.75
  -1   1 -10  188.03    5.83
  -1   1 -10  198.33    6.85
  -1   1 -10  189.80    6.98
   1  -1  10  196.50    7.53
  -1   1 -10  188.59    7.78
  -1   1 -11   34.16    3.16
   1  -1  11   35.94    3.42
   1  -1  11   35.10    3.41
   1  -1  11   30.90    3.25
  -1   1 -11   35.99    3.13
   1  -1  11   34.90    2.54
  -1   1 -11   35.08    2.83
  -1   1 -11   35.20    2.96
   1  -1  11   33.94    3.16
  -1   1 -11   38.18    3.43
   1  -1  12   60.33    3.47
  -1   1 -12   65.90    4.53
   1  -1  12   59.01    4.64
  -1   1 -12   60.45    4.10
   1  -1  12   66.51    4.97
   1  -1  13   31.34    2.58
  -1   1 -13   37.19    3.52
   1  -1  13   32.81    3.68
  -1   1 -13   32.91    3.15
   1  -1  13   34.34    3.83
   1  -1  14  146.96    8.34
   1  -1  14  142.41    8.15
  -1   1 -14  142.13    7.50
  -1   1 -14  139.41    7.06
   1  -1  14  130.18    5.61
   1  -1  15   45.17    4.75
  -1   1 -15   47.22    4.41
   1  -1  15   46.59    4.80
  -1   1 -15   39.66    3.81
   1  -1  15   47.19    4.91
  -1   1 -16    6.00    1.64
   1  -1  16    5.19    1.82
  -1   1 -16    4.53    1.41
   1  -1  16    4.44    1.80
   1  -1  16    6.78    2.06
  -1   1 -17    2.65    1.22
  -1   0  17    3.95    1.73
   1   0 -17    4.68    1.41
  -1   0  17    5.24    1.86
  -1   0  16    2.30    1.22
  -1   0  16    3.35    1.41
   1   0 -16    1.63    0.84
  -1   0  15   62.10    5.20
  -1   0  15   57.71    3.92
  -1   0  15   64.12    5.47
   1   0 -15   65.09    5.31
   1   0 -15   60.98    4.43
  -1   0  15   50.38    5.52
  -1   0  14    2.66    1.15
   1   0 -14    4.13    1.19
  -1   0  14    3.60    1.03
  -1   0  14    4.15    1.27
   1   0 -14    3.59    1.11
  -1   0  14    3.40    1.36
  -1   0  13    2.60    0.98
   1   0 -13    6.31    1.43
  -1   0  13    3.80    0.94
  -1   0  13    4.79    1.35
   1   0 -13    4.92    1.18
  -1   0  13    2.99    1.14
   1   0 -12    0.00    0.76
  -1   0  12    4.30    1.18
  -1   0  12    4.51    1.32
   1   0 -12    4.77    1.11
  -1   0  12    4.06    1.00
   1   0 -12    4.89    1.23
   1   0 -12    3.81    0.87
  -1   0  12    4.70    1.44
   1   0 -11   61.39    4.28
  -1   0  11   57.29    4.04
  -1   0  11   55.94    3.28
  -1   0  11   60.80    4.34
  -1   0  11   61.05    4.66
   1   0 -11   53.85    4.03
   1   0 -11   60.60    4.13
   1   0 -11   58.55    3.61
   1   0 -11   61.70    4.37
  -1   0  11   53.92    4.42
   1   0 -10  107.09    5.49
  -1   0  10   92.87    2.81
  -1   0  10  106.45    5.27
  -1   0  10  102.35    5.39
  -1   0  10  106.55    4.36
   1   0 -10  104.05    5.19
   1   0 -10  109.51    5.48
  -1   0  10  120.32    6.13
   1   0 -10  111.27    5.46
   1   0 -10  107.27    4.75
   1   0 -10  100.76    5.42
  -1   0  10  104.65    5.82
  -1   0   9    1.75    0.37
   1   0  -9    2.28    0.69
  -1   0   9    2.23    0.73
  -1   0   9    2.22    0.71
   1   0  -9    2.42    0.73
   1   0  -9    2.35    0.81
  -1   0   9    2.48    0.87
  -1   0   9    2.29    0.60
   1   0  -9    2.06    0.56
  -1   0   9    1.47    0.76
   1   0  -9    2.61    0.76
  -1   0   9    2.18    0.92
   1   0  -9    1.73    0.64
   1   0  -8  130.90    5.51
  -1   0   8  123.87    5.58
  -1   0   8  125.36    5.29
   1   0  -8  130.43    5.24
  -1   0   8  124.75    4.23
   1   0  -8  127.20    5.38
   1   0  -8  124.15    2.86
  -1   0   8  150.86    6.07
   1   0  -8  133.98    5.42
  -1   0   8   99.98    5.28
   1   0  -8  130.76    4.76
   1   0  -8  136.58    5.56
  -1   0   8  105.92    2.97
  -1   0   7   36.98    2.55
   1   0  -7   37.41    2.53
  -1   0   7   37.36    2.02
  -1   0   7   37.65    2.77
   1   0  -7   38.48    2.72
   1   0  -7   37.55    2.65
  -1   0   7   42.98    2.90
   1   0  -7   38.59    1.33
   1   0  -7   39.11    2.34
   1   0  -7   42.65    2.73
  -1   0   7   32.19    2.71
  -1   0   7   30.04    1.33
   1   0  -7   40.18    2.72
  -1   0   6  237.82    4.77
   1   0  -6  276.01    7.38
  -1   0   6  265.45    5.91
  -1   0   6  260.29    7.08
   1   0  -6  271.87    7.03
  -1   0   6  270.97    6.85
   1   0  -6  256.15    4.62
  -1   0   6  282.89    7.61
   1   0  -6  266.85    7.31
   1   0  -6  261.97    6.47
  -1   0   6  239.52    7.43
   1   0  -6  283.19    7.44
   1   0  -6  270.73    7.46
  -1   0   6  250.65    7.32
   1   0  -5 1013.80   17.16
  -1   0   5  898.00   14.13
  -1   0   5  946.05   15.19
   1   0  -5  967.44   16.60
  -1   0   5  936.12   16.67
  -1   0   5  966.27   16.28
  -1   0   5 1053.48   17.51
   1   0  -5  938.79   13.97
   1   0  -5  955.76   17.01
   1   0  -5  960.52   15.94
  -1   0   5  870.85   17.16
   1   0  -5  965.80   17.13
   1   0  -5  966.37   17.18
  -1   0   5  950.35   17.23
   1   0  -4   78.90    3.01
  -1   0   4   76.58    2.66
   1   0  -4   79.90    2.88
  -1   0   4   77.04    2.25
  -1   0   4   75.77    2.88
   1   0  -4   74.93    2.95
  -1   0   4   82.43    3.11
   1   0  -4   74.89    1.78
  -1   0   4   72.66    3.09
   1   0  -4   72.91    2.95
   1   0  -4   74.83    2.55
   1   0  -4   77.11    3.04
  -1   0   4   73.94    3.02
   1   0  -3    0.75    0.16
  -1   0   3    0.94    0.22
  -1   0   3    0.98    0.26
   1   0  -3    1.17    0.27
   1   0  -3    1.78    0.42
  -1   0   3    1.23    0.35
   1   0  -3    0.96    0.22
  -1   0   3    1.03    0.19
   1   0  -3    1.31    0.38
  -1   0   3    0.71    0.25
  -1   0   3    0.91    0.28
   1   0  -3    1.41    0.37
  -1   0   2  276.94    4.92
   1   0  -2  274.90    4.90
   1   0  -2  274.25    5.36
  -1   0   2  277.68    5.40
  -1   0   2  272.14    5.41
   1   0  -2  274.58    5.38
   1   0  -2  265.71    4.67
  -1   0   2  268.40    4.67
  -1   0   2  265.67    5.68
   1   0  -2  280.45    5.63
  -1   0   2  269.82    5.54
   1   0  -2  270.56    5.51
   1   0  -1   11.06    0.57
   1   0  -1    9.61    0.57
  -1   0   1   10.88    0.56
   1   0  -1   10.48    0.70
  -1   0   1   11.23    0.74
   1   0  -1   10.33    0.60
  -1   0   1    9.34    0.58
   1   0  -1   10.44    0.59
  -1   0   1   10.59    0.60
  -1   0   1   10.85    0.73
   1   0  -1   11.35    0.72
   1   0  -1   10.79    0.60
  -1   0   1   11.18    0.64
  -1   0   1   10.90    0.71
   1   0  -1   10.79    0.70
  -1   0   0 1268.73   18.73
   1   0   0 1239.05   18.68
   1   0   0 1246.19   18.34
  -1   0   0 1252.60   18.37
  -1   0   0 1332.56   19.11
   1   0   0 1321.01   19.10
  -1   0   0 1269.27   18.91
   1   0   0 1262.94   18.91
   1   0   0 1282.36   18.82
  -1   0   0 1289.77   18.85
  -1   0   0 1314.31   18.64
   1   0   0 1280.75   18.61
   1   0   1   10.30    0.76
  -1   0  -1   10.56    0.78
   1   0   1   10.10    0.73
  -1   0  -1   11.56    0.81
   1   0   1   10.38    0.77
   1   0   1   10.74    0.74
  -1   0  -1   10.33    0.72
   1   0   2    8.63    0.76
   1   0   2    7.73    0.49
   1   0   2    8.77    0.81
  -1   0  -2    7.24    0.48
   1   0   2    7.52    0.69
  -1   0  -2    7.99    0.63
   1   0   2    8.30    0.63
  -1   0  -2    8.83    0.81
   1   0   2    8.40    0.81
   1   0   2    8.51    0.80
  -1   0  -2    7.68    0.75
  -1   0  -3  250.35    5.77
   1   0   3  259.87    5.78
  -1   0  -3  235.76    4.88
   1   0   3  251.60    5.75
  -1   0  -3  251.61    5.43
  -1   0  -3  250.23    5.36
   1   0   3  249.72    5.42
   1   0   3  244.61    5.42
   1   0   3  266.39    6.03
  -1   0  -3  255.46    5.93
   1   0   3  242.04    4.93
   1   0   3  250.63    5.97
  -1   0  -3  257.64    5.94
   1   0   4   12.86    1.22
  -1   0  -4   12.07    1.19
  -1   0  -4   12.05    1.09
   1   0   4   13.33    1.15
  -1   0  -4   11.65    0.97
   1   0   4   12.12    1.02
  -1   0  -4   11.30    0.94
   1   0   4   13.24    1.25
   1   0   4   10.80    0.96
  -1   0  -4   11.29    1.13
  -1   0  -4   11.83    1.22
   1   0   4   11.04    1.23
   1   0   5  138.68    4.72
  -1   0  -5  135.17    4.71
   1   0   5  138.07    4.84
  -1   0  -5  136.49    4.39
   1   0   5  131.44    4.51
   1   0   5  125.39    3.89
  -1   0  -5  136.50    3.99
  -1   0  -5  139.05    4.70
   1   0   5  129.91    4.08
   1   0   5  140.47    4.82
  -1   0  -5  137.96    4.83
   1   0   5  131.78    4.98
   1   0   6   31.44    2.32
  -1   0  -6   30.73    2.35
   1   0   6   32.44    2.42
   1   0   6   34.18    2.28
  -1   0  -6   34.44    2.25
   1   0   6   30.16    1.84
  -1   0  -6   31.73    1.96
   1   0   6   30.22    2.04
   1   0   6   32.78    2.37
  -1   0  -6   33.25    2.31
   1   0   6   30.46    2.48
  -1   0  -6   30.39    2.33
  -1   0  -7    5.75    1.07
   1   0   7    5.70    1.19
  -1   0  -7    6.73    1.15
  -1   0  -7    5.02    1.07
   1   0   7    6.26    1.11
   1   0   7    7.37    1.24
  -1   0  -7    7.81    1.15
   1   0   7    7.00    1.20
   1   0   7    5.50    1.00
   1   0   7    7.31    1.19
  -1   0  -7    6.26    1.00
   1   0   7    7.15    0.93
  -1   0  -8  110.40    5.19
   1   0   8  112.33    5.28
   1   0   8  119.82    5.42
   1   0   8  120.08    5.30
  -1   0  -8  115.77    5.01
   1   0   8  113.50    4.13
  -1   0  -8  119.63    4.65
   1   0   8  111.19    4.82
   1   0   8   99.72    4.61
  -1   0  -8  109.36    5.00
   1   0   8  120.28    5.40
   1   0   8  105.69    5.62
  -1   0  -8  115.90    5.33
   1   0   9  140.71    6.28
  -1   0  -9  128.15    5.95
   1   0   9  136.17    6.16
   1   0   9  127.90    4.64
   1   0   9  140.63    6.12
  -1   0  -9  138.62    5.81
   1   0   9  127.36    5.48
  -1   0  -9  137.96    5.34
  -1   0  -9  129.11    5.71
   1   0   9  121.76    5.46
   1   0   9  140.85    6.21
  -1   0  -9  139.28    6.25
   1   0   9  137.37    6.81
   1   0  10  213.58    8.50
  -1   0 -10  222.45    8.42
   1   0  10  227.88    8.62
  -1   0 -10  225.66    8.10
   1   0  10  234.88    8.71
   1   0  10  205.61    6.40
  -1   0 -10  222.77    7.44
   1   0  10  209.97    7.68
   1   0  10  243.63    8.81
  -1   0 -10  215.10    7.89
  -1   0 -10  217.38    8.50
   1   0  10  204.97    9.22
  -1   0 -11   17.13    2.35
   1   0  11   18.88    2.49
   1   0  11   17.41    2.42
  -1   0 -11   18.02    2.24
   1   0  11   17.54    1.71
   1   0  11   19.18    2.54
   1   0  11    6.52    1.31
  -1   0 -11   19.05    2.31
  -1   0 -11   15.15    1.92
   1   0  11   15.86    2.35
   1   0  11   14.59    2.61
  -1   0 -11   18.56    2.42
   1   0  12   51.50    4.43
   1   0  12   54.63    4.59
  -1   0 -12   57.25    4.19
   1   0  12   47.63    2.99
   1   0  12   39.44    3.79
  -1   0 -12   53.06    4.08
   1   0  12   47.13    4.88
  -1   0 -13    8.69    1.70
   1   0  13    7.23    1.78
  -1   0 -13    7.98    1.84
   1   0  13    7.68    1.21
   1   0  13   11.54    2.20
  -1   0 -14   74.57    5.43
   1   0  14   74.41    5.84
  -1   0 -14   69.25    5.13
   1   0  14   71.83    5.86
  -1   0 -15  104.58    6.84
   1   0  15  117.72    7.65
  -1   0 -15  102.03    6.44
   1   0  15   99.77    7.32
  -1   0 -16   45.44    4.44
   1   0  16   53.30    5.41
  -1  -1  17    3.35    1.28
  -1  -1  17    5.08    2.02
  -1  -1  16    5.68    1.91
   1   1 -16    5.42    1.69
  -1  -1  16    4.68    1.59
   1   1 -16    4.18    1.26
  -1  -1  16    2.33    1.33
  -1  -1  15    6.80    2.01
   1   1 -15    9.82    1.97
  -1  -1  15    7.54    1.48
  -1  -1  15    7.06    1.70
  -1  -1  15    5.25    1.66
   1   1 -15    6.05    1.35
  -1  -1  14   84.42    5.85
   1   1 -14   84.91    5.86
  -1  -1  14   81.75    4.75
  -1  -1  14   83.89    6.06
   1   1 -14   79.85    4.64
  -1  -1  14   79.91    6.18
  -1  -1  13   50.67    4.29
  -1  -1  13   53.29    4.61
  -1  -1  13   55.20    3.71
   1   1 -13   57.00    4.42
   1   1 -13   55.59    3.61
  -1  -1  13   53.43    4.73
   1   1 -12    1.45    0.42
  -1  -1  12    1.04    0.44
   1   1 -12    1.03    0.70
  -1  -1  12    2.12    0.98
   1   1 -12    1.18    0.83
  -1  -1  12    1.66    0.86
   1   1 -12    1.72    0.77
  -1  -1  12    1.69    0.65
   1   1 -12    1.86    0.70
  -1  -1  12    0.91    0.48
   1   1 -12    1.23    0.62
   1   1 -11    5.54    0.67
  -1  -1  11    4.05    0.74
   1   1 -11    5.81    1.30
  -1  -1  11    5.92    1.48
  -1  -1  11    4.91    1.27
   1   1 -11    5.06    1.24
   1   1 -11    6.75    1.37
  -1  -1  11    3.97    1.23
  -1  -1  11    5.98    1.17
   1   1 -11    4.97    1.09
   1   1 -11    6.18    1.02
  -1  -1  11    6.35    1.51
   1   1 -11    3.46    0.96
  -1  -1  10    7.42    0.97
   1   1 -10   11.04    1.68
  -1  -1  10    9.86    1.65
   1   1 -10   10.08    1.63
  -1  -1  10    8.29    1.54
  -1  -1  10   10.78    1.75
   1   1 -10    9.40    1.47
   1   1 -10    9.18    0.88
  -1  -1  10   10.13    1.39
   1   1 -10   10.49    1.56
   1   1 -10    9.01    1.49
  -1  -1  10    8.27    1.63
   1   1 -10    9.40    1.19
   1   1  -9  168.57    6.68
  -1  -1   9  128.19    4.28
   1   1  -9  157.36    6.25
  -1  -1   9  154.46    6.44
  -1  -1   9  148.35    5.31
  -1  -1   9  155.26    6.15
   1   1  -9  153.25    6.22
   1   1  -9  149.65    4.04
  -1  -1   9  162.19    6.64
   1   1  -9  153.11    5.05
   1   1  -9  162.53    6.33
  -1  -1   9  143.65    6.45
   1   1  -9  163.89    6.50
   1   1  -8   69.74    3.92
  -1  -1   8   51.44    2.43
  -1  -1   8   62.88    3.57
   1   1  -8   67.10    3.71
  -1  -1   8   61.61    3.71
  -1  -1   8   58.90    3.02
   1   1  -8   64.95    3.68
   1   1  -8   62.38    2.35
  -1  -1   8   69.96    3.94
   1   1  -8   62.23    2.83
   1   1  -8   70.67    3.83
  -1  -1   8   58.36    3.73
   1   1  -8   65.66    3.73
   1   1  -7    4.69    0.61
  -1  -1   7    4.25    0.64
   1   1  -7    5.21    1.00
  -1  -1   7    5.09    0.93
   1   1  -7    4.27    0.86
  -1  -1   7    3.63    0.86
  -1  -1   7    4.79    0.99
   1   1  -7    5.05    0.89
  -1  -1   7    3.94    0.72
   1   1  -7    4.74    0.86
   1   1  -7    4.48    0.69
  -1  -1   7    3.68    0.90
   1   1  -7    4.62    0.91
   1   1  -6  134.71    4.93
  -1  -1   6  112.09    3.50
  -1  -1   6  123.96    4.02
   1   1  -6  123.39    4.61
  -1  -1   6  125.61    4.76
  -1  -1   6  129.01    4.55
   1   1  -6  125.68    4.59
  -1  -1   6  142.75    4.98
   1   1  -6  118.32    3.35
   1   1  -6  136.63    4.87
   1   1  -6  122.57    3.50
  -1  -1   6  116.11    4.70
   1   1  -6  110.71    4.43
  -1  -1   5  519.25    9.97
   1   1  -5  532.03    9.79
  -1  -1   5  571.00   11.15
  -1  -1   5  559.57   10.53
  -1  -1   5  563.85   11.57
   1   1  -5  577.80   11.46
  -1  -1   5  614.81   11.71
   1   1  -5  574.68   11.33
   1   1  -5  562.01    9.55
   1   1  -5  608.47   11.79
   1   1  -5  574.77   11.53
  -1  -1   5  548.76   11.59
  -1  -1   4  144.80    3.87
   1   1  -4  139.75    3.74
   1   1  -4  161.01    4.32
  -1  -1   4  152.87    4.31
   1   1  -4  151.74    4.52
  -1  -1   4  152.47    4.61
   1   1  -4  152.24    3.97
  -1  -1   4  161.81    4.54
   1   1  -4  152.87    4.39
  -1  -1   4  146.94    3.99
   1   1  -4  145.23    3.13
   1   1  -4  167.49    4.78
  -1  -1   4  150.23    4.61
   1   1  -4  161.68    4.65
  -1  -1   3   65.40    2.42
   1   1  -3   66.28    2.39
   1   1  -3   65.60    2.57
  -1  -1   3   65.39    2.61
  -1  -1   3   66.59    2.44
   1   1  -3   67.03    2.41
   1   1  -3   66.50    2.29
  -1  -1   3   63.24    2.26
   1   1  -3   60.88    2.26
  -1  -1   3   61.50    2.56
   1   1  -3   64.24    2.53
   1   1  -2 1151.79   17.93
  -1  -1   2 1112.63   17.98
  -1  -1   2 1148.77   17.33
   1   1  -2 1118.92   17.24
  -1  -1   2 1120.56   17.50
   1   1  -2 1122.80   17.45
  -1  -1   2 1147.17   17.65
   1   1  -2 1124.01   17.55
  -1  -1   2 1076.49   17.93
   1   1  -2 1143.91   17.93
   1   1  -1    9.07    0.75
   1   1  -1    7.85    0.47
  -1  -1   1    6.98    0.48
   1   1  -1    7.84    0.68
  -1  -1   1    7.21    0.67
   1   1  -1    7.80    0.74
  -1  -1   1    7.53    0.73
  -1  -1   1    8.71    0.58
   1   1  -1    8.37    0.57
  -1  -1   1    7.98    0.71
   1   1  -1    7.90    0.70
  -1  -1   1    7.42    0.50
   1   1  -1    7.41    0.50
   1   1  -1    9.08    0.79
  -1  -1   0   23.55    0.80
   1   1   0   19.24    0.77
  -1  -1   0   23.24    1.29
   1   1   0   24.66    1.31
  -1  -1   0   23.55    1.30
   1   1   0   22.29    1.26
   1   1   0   22.45    1.24
   1   1   0   25.21    1.09
  -1  -1   0   23.59    1.30
   1   1   0   22.82    1.12
  -1  -1   0   24.20    1.16
   1   1   0   24.42    1.27
  -1  -1   0   23.08    1.25
  -1  -1  -1 2257.28   32.65
   1   1   1 2232.16   32.62
  -1  -1  -1 2192.91   32.51
   1   1   1 2179.90   31.46
  -1  -1  -1 2278.09   31.52
   1   1   1 2229.47   32.50
   1   1   1 2213.79   32.46
  -1  -1  -1 2265.12   32.49
  -1  -1  -1 2111.51   32.39
   1   1   1 2211.92   32.49
   1   1   2  288.04    6.40
  -1  -1  -2  282.50    6.34
  -1  -1  -2  261.41    5.60
   1   1   2  279.77    6.38
  -1  -1  -2  280.56    5.48
  -1  -1  -2  276.71    6.16
   1   1   2  281.74    6.21
   1   1   2  282.61    5.49
   1   1   2  290.61    6.45
  -1  -1  -2  279.99    6.38
   1   1   2  289.57    6.36
  -1  -1  -3   27.47    1.59
   1   1   3   27.60    1.79
  -1  -1  -3   28.68    1.48
   1   1   3   28.12    1.71
  -1  -1  -3   27.88    1.67
   1   1   3   26.76    1.45
   1   1   3   28.84    1.90
  -1  -1  -3   30.05    1.88
   1   1   3   29.00    1.88
  -1  -1  -3   27.35    1.79
  -1  -1  -4    1.65    0.48
   1   1   4    1.50    0.48
   1   1   4    0.59    0.34
  -1  -1  -4    1.08    0.40
   1   1   4    1.71    0.46
  -1  -1  -4    1.37    0.48
  -1  -1  -4    1.65    0.50
   1   1   4    1.64    0.43
  -1  -1  -4    1.52    0.39
   1   1   4    0.99    0.33
   1   1   4    1.70    0.51
   1   1   4    1.56    0.38
  -1  -1  -5    0.39    0.30
   1   1   5    0.67    0.37
  -1  -1  -5    0.54    0.19
  -1  -1  -5    0.43    0.31
   1   1   5    0.53    0.19
   1   1   5    0.42    0.28
  -1  -1  -5    0.86    0.37
   1   1   5    0.24    0.33
  -1  -1  -5    0.67    0.32
   1   1   5    0.34    0.25
   1   1   5    0.53    0.28
   1   1   5    0.75    0.40
  -1  -1  -6  502.13   12.09
   1   1   6  529.36   12.18
  -1  -1  -6  519.64   11.53
   1   1   6  566.20   11.89
   1   1   6  484.82   10.20
   1   1   6  511.12   11.25
  -1  -1  -6  514.72   10.82
   1   1   6  499.24   10.96
   1   1   6  556.42   12.51
  -1  -1  -6  520.46   12.06
  -1  -1  -6  522.26   12.09
   1   1   6  519.30   12.48
   1   1   7   87.25    4.57
  -1  -1  -7   85.68    4.49
   1   1   7   95.05    4.55
  -1  -1  -7   88.61    4.25
   1   1   7   95.50    4.46
   1   1   7   81.39    3.35
   1   1   7   86.34    4.03
  -1  -1  -7   91.47    3.92
   1   1   7   97.82    4.80
  -1  -1  -7   91.64    4.53
   1   1   7   81.52    3.94
   1   1   7   87.58    4.77
  -1  -1  -7   90.97    4.56
  -1  -1  -8    1.95    0.78
   1   1   8    1.74    0.86
   1   1   8    2.33    0.77
  -1  -1  -8    2.05    0.74
  -1  -1  -8    2.17    0.66
   1   1   8    2.17    0.73
  -1  -1  -8    1.80    0.59
   1   1   8    1.96    0.71
   1   1   8    2.22    0.71
  -1  -1  -8    1.42    0.45
   1   1   8    2.54    0.79
   1   1   8    1.33    0.48
   1   1   8    1.88    0.51
  -1  -1  -9   21.89    2.45
   1   1   9   22.17    2.52
   1   1   9   22.93    2.51
  -1  -1  -9   24.64    2.40
   1   1   9   21.38    1.76
   1   1   9   23.63    2.60
  -1  -1  -9   24.76    2.23
   1   1   9   23.10    2.24
   1   1   9   24.67    2.74
  -1  -1  -9   23.23    2.43
   1   1   9   21.96    2.32
  -1  -1  -9   23.56    2.57
   1   1   9   20.66    2.76
  -1  -1 -10   16.70    2.35
   1   1  10   17.80    2.42
   1   1  10   18.07    2.32
  -1  -1 -10   18.92    2.20
   1   1  10   17.31    2.39
   1   1  10   18.37    1.69
  -1  -1 -10   21.43    2.21
   1   1  10   17.47    2.08
  -1  -1 -10   21.08    2.38
   1   1  10   20.26    2.56
   1   1  10   16.28    2.17
   1   1  10   17.21    2.63
  -1  -1 -10   19.74    2.44
  -1  -1 -11    0.56    0.46
   1   1  11    1.17    0.77
   1   1  11    0.98    0.69
   1   1  11    0.35    0.62
  -1  -1 -11    0.75    0.32
   1   1  11    0.88    0.70
   1   1  11    0.80    0.55
   1   1  11    0.89    0.55
   1   1  11    1.08    0.44
   1   1  12   64.06    5.10
   1   1  12   67.94    5.01
   1   1  12   58.96    3.27
  -1  -1 -12   70.53    4.81
   1   1  12   54.93    4.58
  -1  -1 -12   67.11    4.81
   1   1  12   60.19    5.60
   1   1  13    4.83    1.41
   1   1  13    2.57    1.27
  -1  -1 -13    5.12    1.43
   1   1  13    3.68    1.38
  -1  -1 -13    2.39    1.00
   1   1  13    2.84    0.64
  -1  -1 -14    1.31    0.86
  -1  -1 -14    1.25    0.82
   1   1  14    0.63    0.70
   1   1  14    1.18    0.77
   1   1  14    1.53    1.05
  -1  -1 -15    0.29    0.33
   1   1  15    1.09    0.83
  -1  -1 -15    0.80    0.62
   1   1  15    1.93    1.26
   1   1  16   82.75    6.70
  -1  -1 -16   46.43    4.83
  -1  -2  17   24.12    3.53
  -1  -2  17   20.41    3.56
  -1  -2  16    1.71    1.32
   1   2 -16    0.15    0.36
  -1  -2  16    1.41    0.84
  -1  -2  16    2.04    1.31
   1   2 -16    0.55    0.64
  -1  -2  16    0.27    0.69
  -1  -2  15    7.33    1.90
   1   2 -15    7.07    1.68
  -1  -2  15    5.76    1.40
  -1  -2  15    7.16    2.00
  -1  -2  15    5.95    1.77
   1   2 -15    6.66    1.26
  -1  -2  14  128.29    4.92
  -1  -2  14  127.46    6.29
  -1  -2  14  134.16    7.85
  -1  -2  14  121.85    7.19
   1   2 -14  128.24    4.28
   1   2 -14  131.89    7.28
   1   2 -14  123.09    5.39
  -1  -2  14  121.41    7.62
  -1  -2  13  488.46   11.64
  -1  -2  13  558.84   16.43
  -1  -2  13  545.74   13.99
  -1  -2  13  534.78   15.55
   1   2 -13  538.89   15.37
   1   2 -13  526.93   10.76
   1   2 -13  516.64   12.26
  -1  -2  13  498.87   15.93
  -1  -2  12   87.92    4.03
   1   2 -12   98.37    5.89
  -1  -2  12   98.85    6.09
   1   2 -12  101.03    5.77
  -1  -2  12   98.49    5.03
  -1  -2  12   92.66    5.60
   1   2 -12   94.72    5.49
   1   2 -12   97.61    3.64
   1   2 -12   92.66    4.13
   1   2 -12   98.96    5.66
  -1  -2  12   91.13    5.91
   1   2 -11   32.27    3.12
  -1  -2  11   27.40    2.30
  -1  -2  11   31.05    2.69
  -1  -2  11   31.24    3.22
   1   2 -11   28.92    2.93
  -1  -2  11   29.85    2.99
   1   2 -11   36.96    3.18
  -1  -2  11   33.70    3.28
   1   2 -11   32.58    2.02
   1   2 -11   33.82    3.09
   1   2 -11   33.86    2.26
  -1  -2  11   31.23    3.27
   1   2 -11   32.86    3.13
  -1  -2  10   47.76    2.97
   1   2 -10   59.53    4.14
  -1  -2  10   55.08    3.88
  -1  -2  10   56.50    3.52
  -1  -2  10   57.91    4.19
   1   2 -10   59.50    4.02
   1   2 -10   57.43    2.76
  -1  -2  10   62.83    4.29
   1   2 -10   59.90    3.92
   1   2 -10   59.94    2.87
   1   2 -10   67.99    4.15
  -1  -2  10   52.10    4.00
   1   2 -10   62.70    4.03
   1   2  -9    0.98    0.42
  -1  -2   9    0.93    0.40
   1   2  -9    1.37    0.64
  -1  -2   9    1.01    0.59
   1   2  -9    0.55    0.39
  -1  -2   9    0.78    0.45
   1   2  -9    0.91    0.28
  -1  -2   9    1.40    0.61
  -1  -2   9    0.97    0.48
   1   2  -9    0.94    0.61
  -1  -2   9    0.49    0.46
   1   2  -9    1.19    0.35
   1   2  -9    1.11    0.52
   1   2  -8  377.71   10.42
  -1  -2   8  324.24    8.30
   1   2  -8  366.33    9.92
  -1  -2   8  358.37   10.24
  -1  -2   8  365.80    9.20
  -1  -2   8  364.78    9.88
   1   2  -8  357.87    7.97
  -1  -2   8  377.31   10.22
   1   2  -8  361.45    9.76
   1   2  -8  390.37   10.16
   1   2  -8  359.33    7.42
  -1  -2   8  340.92    7.71
  -1  -2   8  339.52    9.97
   1   2  -8  371.31    9.94
  -1  -2   7  233.40    6.53
  -1  -2   7  258.72    7.63
   1   2  -7  254.58    7.62
  -1  -2   7  254.81    7.93
  -1  -2   7  258.76    7.11
  -1  -2   7  277.11    7.95
   1   2  -7  252.86    6.24
   1   2  -7  257.92    7.49
   1   2  -7  253.04    5.37
  -1  -2   7  232.42    5.50
   1   2  -7  282.13    8.00
  -1  -2   7  240.71    7.67
   1   2  -7  266.02    7.68
   1   2  -6    0.56    0.37
  -1  -2   6    0.38    0.26
   1   2  -6    0.70    0.46
  -1  -2   6    0.38    0.32
  -1  -2   6    0.37    0.30
   1   2  -6    0.28    0.28
  -1  -2   6    0.76    0.41
  -1  -2   6    0.21    0.15
   1   2  -6    0.31    0.27
   1   2  -6    0.28    0.14
   1   2  -6    0.18    0.15
  -1  -2   6   -0.10    0.23
  -1  -2   5   26.48    1.83
   1   2  -5   27.12    1.76
   1   2  -5   27.92    1.94
  -1  -2   5   28.16    2.00
  -1  -2   5   27.79    2.09
   1   2  -5   27.84    1.83
   1   2  -5   28.41    2.06
  -1  -2   5   29.80    2.05
   1   2  -5   31.04    2.00
  -1  -2   5   27.90    1.87
   1   2  -5   28.76    0.89
  -1  -2   5   24.99    1.97
   1   2  -5   31.02    2.08
   1   2  -4   72.43    2.84
  -1  -2   4   73.25    3.13
   1   2  -4   77.34    3.10
   1   2  -4   72.34    2.92
   1   2  -4   70.71    3.13
  -1  -2   4   69.32    3.15
  -1  -2   4   76.37    3.07
   1   2  -4   72.75    2.94
  -1  -2   4   72.05    2.99
  -1  -2   4   69.50    2.97
   1   2  -4   73.61    2.92
   1   2  -4   74.89    3.14
  -1  -2   4   68.98    3.14
   1   2  -3   44.07    1.93
  -1  -2   3   46.09    2.29
   1   2  -3   45.98    2.24
   1   2  -3   46.76    2.32
  -1  -2   3   45.22    2.35
  -1  -2   3   47.80    2.17
   1   2  -3   47.17    2.12
  -1  -2   3   43.39    2.20
   1   2  -3   45.76    2.21
   1   2  -3   50.79    2.40
  -1  -2   3   44.53    2.35
   1   2  -3   44.77    2.23
   1   2  -2    9.88    1.02
  -1  -2   2    8.05    0.80
   1   2  -2   10.99    0.80
   1   2  -2    9.35    0.48
   1   2  -2   10.62    1.01
  -1  -2   2    8.51    0.93
   1   2  -2   10.19    0.99
  -1  -2   2    9.57    1.03
  -1  -2   2   10.01    0.91
   1   2  -2   11.45    0.93
   1   2  -2   10.14    0.98
  -1  -2   2   10.43    1.01
  -1  -2   2    9.33    0.59
   1   2  -2    9.72    0.99
  -1  -2   1  250.18    4.90
   1   2  -1  245.90    4.81
   1   2  -1  249.64    5.76
  -1  -2   1  243.25    5.78
  -1  -2   1  215.35    4.05
  -1  -2   1  246.59    5.76
   1   2  -1  262.67    5.80
  -1  -2   1  260.14    5.29
  -1  -2   1  237.92    5.73
   1   2  -1  243.18    5.70
  -1  -2   1  236.70    4.91
   1   2  -1  222.22    4.87
  -1  -2   1  243.64    5.82
   1   2  -1  263.25    5.85
  -1  -2   0  200.58    4.27
   1   2   0  185.14    4.21
  -1  -2   0  186.46    4.89
   1   2   0  213.62    5.10
  -1  -2   0  199.66    5.16
   1   2   0  199.26    5.11
   1   2   0  212.69    4.77
  -1  -2   0  194.69    5.08
   1   2   0  198.33    5.04
  -1  -2   0  196.07    4.74
   1   2   0  187.81    4.75
  -1  -2   0  192.95    5.07
   1   2   0  207.67    5.16
   1   2   1    0.47    0.25
   1   2   1    0.40    0.20
  -1  -2  -1    0.81    0.25
   1   2   1    0.70    0.26
  -1  -2  -1    0.53    0.22
   1   2   1    0.38    0.21
  -1  -2  -1    0.48    0.27
  -1  -2  -1    1.40    0.36
  -1  -2  -1    0.59    0.27
   1   2   1    0.87    0.37
   1   2   1    1.84    0.38
   1   2   1    0.76    0.34
  -1  -2  -1    0.92    0.41
   1   2   2  353.93    8.05
  -1  -2  -2  353.01    8.07
  -1  -2  -2  353.05    7.36
   1   2   2  354.91    7.76
  -1  -2  -2  340.83    7.74
  -1  -2  -2  340.50    7.29
   1   2   2  346.45    7.26
  -1  -2  -2  352.30    8.14
   1   2   2  355.55    8.19
   1   2   2  350.98    8.01
  -1  -2  -2  350.32    8.03
  -1  -2  -3   88.22    3.68
   1   2   3   83.64    3.59
   1   2   3   90.88    3.75
  -1  -2  -3   84.95    3.33
  -1  -2  -3   86.67    3.39
   1   2   3   90.35    3.48
  -1  -2  -3   87.99    3.22
   1   2   3   88.36    3.20
  -1  -2  -3   85.10    3.38
   1   2   3   90.59    3.80
  -1  -2  -3   81.70    3.67
   1   2   3   87.22    3.69
   1   2   4  243.19    7.15
  -1  -2  -4  246.59    7.08
   1   2   4  251.34    7.16
  -1  -2  -4  246.62    6.65
  -1  -2  -4  254.80    6.77
  -1  -2  -4  230.66    6.40
   1   2   4  243.02    6.57
   1   2   4  235.02    6.24
  -1  -2  -4  250.04    6.34
   1   2   4  260.42    7.46
  -1  -2  -4  247.71    7.28
   1   2   4  242.64    7.05
   1   2   5  136.26    5.45
  -1  -2  -5  137.75    5.36
   1   2   5  140.71    5.45
  -1  -2  -5  139.77    5.07
  -1  -2  -5  136.76    5.15
   1   2   5  136.54    4.75
  -1  -2  -5  139.68    4.76
   1   2   5  139.34    4.93
   1   2   5  145.13    5.70
  -1  -2  -5  138.32    5.45
   1   2   5  144.32    5.48
  -1  -2  -6  142.72    5.78
   1   2   6  141.80    5.94
   1   2   6  145.30    5.88
  -1  -2  -6  141.04    5.38
   1   2   6  131.92    4.49
   1   2   6  146.33    5.89
   1   2   6  137.86    5.15
  -1  -2  -6  147.58    5.17
   1   2   6  143.22    5.23
  -1  -2  -6  144.41    5.90
   1   2   6  152.32    6.22
  -1  -2  -6  152.33    5.66
  -1  -2  -7  878.89   18.13
   1   2   7  862.39   18.54
  -1  -2  -7  841.63   18.54
   1   2   7  787.16   15.54
  -1  -2  -7  893.92   17.86
   1   2   7  848.36   17.07
  -1  -2  -7  857.31   17.02
  -1  -2  -7  854.23   18.46
   1   2   7  920.17   19.21
   1   2   7  842.63   17.16
  -1  -2  -7  878.36   18.42
   1   2   7  840.68   18.78
  -1  -2  -8  143.53    6.18
  -1  -2  -8  128.96    6.25
   1   2   8  142.79    6.51
   1   2   8  142.16    6.10
  -1  -2  -8  139.17    5.92
   1   2   8  127.46    4.64
   1   2   8  130.18    5.46
  -1  -2  -8  141.51    5.61
  -1  -2  -8  140.58    6.35
   1   2   8  137.42    5.77
   1   2   8  150.07    6.81
   1   2   8  129.64    6.47
  -1  -2  -8  139.46    6.29
   1   2   9    7.85    1.72
  -1  -2  -9    8.39    1.56
  -1  -2  -9    6.81    1.38
  -1  -2  -9    7.29    1.59
  -1  -2  -9   11.88    1.79
   1   2   9    8.63    1.61
   1   2   9    8.38    1.49
  -1  -2  -9    9.18    1.54
   1   2   9    8.12    1.38
   1   2   9    8.80    1.53
  -1  -2  -9    8.85    1.40
   1   2   9    9.27    1.75
   1   2   9    7.55    1.10
  -1  -2 -10    0.29    0.30
   1   2  10    1.06    0.66
  -1  -2 -10    1.07    0.73
   1   2  10    1.54    0.78
   1   2  10    0.49    0.33
  -1  -2 -10    1.57    0.89
  -1  -2 -10    0.84    0.60
  -1  -2 -10    0.41    0.42
   1   2  10    1.24    0.70
   1   2  10    1.29    0.77
   1   2  10    0.77    0.45
   1   2  11    6.31    1.79
   1   2  11    7.11    1.52
   1   2  11    6.73    1.62
  -1  -2 -11    6.45    1.52
  -1  -2 -11    8.01    1.51
   1   2  11    6.39    1.43
   1   2  11    5.95    1.04
   1   2  12   80.42    5.46
   1   2  12   72.33    5.69
  -1  -2 -12   79.76    5.28
   1   2  12   64.82    3.41
  -1  -2 -12   73.21    5.35
   1   2  12   66.15    4.97
   1   2  12   71.37    6.02
   1   2  13   38.77    4.05
   1   2  13   37.04    4.22
  -1  -2 -13   39.21    3.91
   1   2  13   31.51    3.67
  -1  -2 -13   38.10    4.01
   1   2  13   34.43    4.47
   1   2  14    2.44    1.32
  -1  -2 -14    1.16    1.11
  -1  -2 -14    1.56    1.05
   1   2  14    1.03    0.84
   1   2  14    1.70    0.95
   1   2  14    1.28    0.81
  -1  -2 -15    0.72    0.96
  -1  -2 -15    0.39    0.59
   1   2  15    2.16    1.20
  -1  -3  17    8.81    1.99
  -1  -3  17    8.64    2.32
  -1  -3  16   33.23    4.12
  -1  -3  16   38.80    4.65
   1   3 -16   36.40    4.13
  -1  -3  16   37.13    3.74
  -1  -3  16   31.96    4.21
   1   3 -16   36.14    3.97
   1   3 -15   22.10    2.96
  -1  -3  15   24.18    3.36
  -1  -3  15   24.38    3.52
   1   3 -15   26.26    3.26
  -1  -3  15   28.72    3.18
   1   3 -15   24.22    2.18
  -1  -3  15   19.75    3.15
  -1  -3  14   22.74    2.36
  -1  -3  14   22.88    3.13
  -1  -3  14   25.47    3.48
   1   3 -14   20.53    2.80
   1   3 -14   23.43    1.98
  -1  -3  14   26.45    3.00
   1   3 -14   23.82    2.05
  -1  -3  14   21.21    3.18
   1   3 -13   16.32    1.62
  -1  -3  13   16.11    1.94
  -1  -3  13   16.46    2.57
  -1  -3  13   20.11    2.91
   1   3 -13   18.13    2.49
  -1  -3  13   18.38    2.37
   1   3 -13   16.86    1.61
  -1  -3  13   15.05    2.53
  -1  -3  12  342.25    9.71
  -1  -3  12  367.11   10.93
  -1  -3  12  373.64   12.54
   1   3 -12  330.07   11.30
  -1  -3  12  354.38   11.77
   1   3 -12  352.19   11.37
   1   3 -12  360.71    8.79
   1   3 -12  381.22   11.86
   1   3 -12  353.20    8.16
  -1  -3  12  315.20   11.54
   1   3 -12  299.83   10.64
   1   3 -11   65.18    4.63
  -1  -3  11   57.35    3.66
  -1  -3  11   57.96    4.34
   1   3 -11   66.39    4.54
  -1  -3  11   61.96    4.65
  -1  -3  11   61.91    4.05
   1   3 -11   65.10    4.31
   1   3 -11   61.59    3.25
  -1  -3  11   57.99    4.45
   1   3 -11   66.26    4.46
   1   3 -11   60.42    2.78
  -1  -3  11   54.87    4.40
   1   3 -11   65.49    4.35
   1   3 -10   27.08    2.84
  -1  -3  10   19.92    2.16
  -1  -3  10   23.62    2.60
   1   3 -10   23.57    2.66
  -1  -3  10   25.38    2.78
  -1  -3  10   25.17    2.71
   1   3 -10   26.18    2.04
   1   3 -10   24.38    2.48
  -1  -3  10   24.18    2.44
   1   3 -10   24.82    2.55
   1   3 -10   24.13    1.56
  -1  -3  10   19.35    2.47
   1   3 -10   25.59    2.54
  -1  -3   9   10.39    1.50
   1   3  -9   12.34    1.62
  -1  -3   9   13.05    1.81
   1   3  -9   12.88    1.78
  -1  -3   9   12.00    1.84
   1   3  -9   12.76    1.64
  -1  -3   9   11.94    1.73
   1   3  -9   11.99    1.38
  -1  -3   9   11.90    1.64
   1   3  -9   12.34    0.99
  -1  -3   9   10.24    0.98
   1   3  -9   12.41    1.72
   1   3  -9   11.95    1.64
  -1  -3   9    9.51    1.63
  -1  -3   8   84.97    4.13
   1   3  -8   89.02    4.34
  -1  -3   8   84.62    4.51
   1   3  -8   86.40    4.51
  -1  -3   8   90.05    4.84
  -1  -3   8   90.89    4.61
   1   3  -8   90.21    4.41
   1   3  -8   86.75    3.73
  -1  -3   8   85.08    4.24
   1   3  -8   87.54    2.51
  -1  -3   8   70.12    2.45
   1   3  -8   87.42    4.39
  -1  -3   8   75.46    4.35
   1   3  -7  901.98   16.14
  -1  -3   7  877.91   16.78
   1   3  -7  904.46   16.84
   1   3  -7  932.80   17.37
  -1  -3   7  874.26   17.49
  -1  -3   7  911.18   18.12
   1   3  -7  923.41   17.68
  -1  -3   7  937.45   17.67
   1   3  -7  918.57   17.20
  -1  -3   7  923.31   17.24
   1   3  -7  870.69   12.85
  -1  -3   7  830.66   17.35
   1   3  -7  944.00   17.48
   1   3  -6  234.61    6.65
   1   3  -6  242.32    7.11
  -1  -3   6  229.74    7.17
   1   3  -6  242.43    6.84
   1   3  -6  239.64    7.24
  -1  -3   6  224.16    7.31
   1   3  -6  235.49    6.88
  -1  -3   6  244.03    7.18
  -1  -3   6  235.56    7.02
  -1  -3   6  220.82    6.81
   1   3  -6  235.08    6.58
   1   3  -6  237.73    7.03
   1   3  -5   42.12    2.38
   1   3  -5   47.25    2.75
  -1  -3   5   42.40    2.70
  -1  -3   5   44.93    2.86
   1   3  -5   44.74    2.75
   1   3  -5   44.53    2.61
   1   3  -5   44.72    2.56
  -1  -3   5   45.55    2.67
  -1  -3   5   44.61    2.68
  -1  -3   5   40.82    2.63
   1   3  -5   43.95    2.55
   1   3  -5   49.33    2.78
  -1  -3   5   42.68    2.73
   1   3  -4  114.49    3.83
  -1  -3   4  115.88    4.07
  -1  -3   4  110.38    4.32
   1   3  -4  112.83    3.03
   1   3  -4  118.16    4.35
   1   3  -4  116.46    4.35
  -1  -3   4  113.98    4.43
  -1  -3   4  120.51    4.24
   1   3  -4  115.99    4.08
   1   3  -4  114.80    4.24
  -1  -3   4  112.73    4.31
  -1  -3   4  105.75    4.32
   1   3  -4  121.13    4.35
   1   3  -4  112.74    4.22
  -1  -3   4  110.28    4.42
   1   3  -3   29.38    2.06
   1   3  -3   30.93    1.72
  -1  -3   3   31.52    1.81
   1   3  -3   28.46    1.23
   1   3  -3   31.73    2.08
  -1  -3   3   29.70    2.08
  -1  -3   3   28.11    2.00
   1   3  -3   31.76    2.03
  -1  -3   3   31.54    1.93
   1   3  -3   31.50    1.91
  -1  -3   3   29.49    2.06
   1   3  -3   30.38    2.01
  -1  -3   3   24.96    1.12
   1   3  -3   34.46    2.15
   1   3  -2  109.68    4.13
   1   3  -2  103.60    3.87
  -1  -3   2  111.34    3.45
   1   3  -2  107.54    3.29
   1   3  -2  109.89    3.99
  -1  -3   2  110.68    2.60
  -1  -3   2   99.08    3.85
   1   3  -2   90.45    2.54
  -1  -3   2  101.15    3.81
   1   3  -2  110.17    3.83
  -1  -3   2  110.51    3.71
   1   3  -2  106.89    3.65
   1   3  -2  108.91    3.94
  -1  -3   2   99.41    3.84
  -1  -3   2   99.34    2.95
   1   3  -2  121.49    4.17
  -1  -3   1  386.68    7.61
   1   3  -1  370.97    7.49
  -1  -3   1  374.53    8.57
   1   3  -1  383.95    8.53
  -1  -3   1  360.22    6.73
   1   3  -1  386.24    8.24
  -1  -3   1  350.71    8.17
  -1  -3   1  379.23    8.06
   1   3  -1  377.93    8.46
  -1  -3   1  381.58    8.58
   1   3  -1  386.04    8.25
  -1  -3   1  361.12    7.64
  -1  -3   1  351.52    8.44
   1   3  -1  379.77    8.76
   1   3  -1  382.25    8.46
   1   3   0   34.49    2.15
  -1  -3   0   31.98    2.12
  -1  -3   0   32.28    1.98
   1   3   0   37.14    2.06
   1   3   0   32.72    1.78
  -1  -3   0   35.25    1.80
  -1  -3   0   35.10    2.16
   1   3   0   35.03    2.12
  -1  -3   0   33.66    2.03
   1   3   0   36.61    2.03
  -1  -3   0   31.73    1.99
   1   3   0   33.98    2.04
   1   3   0   36.68    2.26
  -1  -3   0   31.66    2.11
   1   3   0   36.24    2.16
  -1  -3  -1   34.91    2.26
   1   3   1   34.62    2.22
   1   3   1   37.52    2.11
  -1  -3  -1   35.18    1.92
   1   3   1   31.56    1.89
  -1  -3  -1   34.02    2.05
   1   3   1   33.72    2.10
  -1  -3  -1   32.94    2.14
   1   3   1   37.04    2.05
  -1  -3  -1   34.74    2.19
   1   3   1   33.13    2.21
   1   3   1   35.57    2.23
  -1  -3  -1   31.82    2.18
   1   3   2  100.34    4.10
  -1  -3  -2   98.93    4.10
   1   3   2  104.96    3.82
   1   3   2   98.11    3.85
  -1  -3  -2   95.93    3.87
   1   3   2  105.95    3.81
  -1  -3  -2   95.32    3.71
  -1  -3  -2   99.70    4.09
   1   3   2   96.07    4.01
  -1  -3  -2  102.21    4.20
   1   3   2  100.10    4.23
   1   3   2   92.18    3.69
  -1  -3  -2  101.15    3.70
  -1  -3  -3  231.95    7.02
   1   3   3  233.66    7.03
   1   3   3  252.01    7.22
  -1  -3  -3  247.65    6.68
   1   3   3  245.04    6.73
  -1  -3  -3  229.05    6.64
   1   3   3  237.84    6.52
  -1  -3  -3  237.36    6.57
  -1  -3  -3  244.08    7.35
   1   3   3  252.21    7.44
   1   3   3  222.99    6.94
   1   3   4    0.09    0.16
  -1  -3  -4    0.22    0.34
  -1  -3  -4    0.32    0.18
   1   3   4    0.79    0.35
  -1  -3  -4    0.65    0.39
   1   3   4    0.39    0.29
  -1  -3  -4    0.05    0.09
  -1  -3  -4    0.82    0.43
   1   3   4    1.06    0.56
  -1  -3  -4    0.64    0.43
   1   3   4    0.22    0.21
   1   3   4    0.09    0.20
   1   3   5  106.33    4.97
  -1  -3  -5   98.43    4.74
   1   3   5  108.28    4.94
  -1  -3  -5  103.49    4.76
  -1  -3  -5  110.96    4.73
  -1  -3  -5  100.33    4.36
   1   3   5  102.43    4.38
  -1  -3  -5   99.25    4.27
   1   3   5  104.66    4.39
   1   3   5  109.19    5.25
  -1  -3  -5   90.51    4.75
   1   3   5  102.03    4.86
   1   3   6  260.96    8.80
  -1  -3  -6  258.41    8.57
   1   3   6  269.96    8.70
  -1  -3  -6  263.74    8.21
  -1  -3  -6  274.24    8.48
   1   3   6  270.59    7.87
  -1  -3  -6  260.75    7.89
   1   3   6  260.61    7.90
  -1  -3  -6  260.85    8.86
   1   3   6  269.31    9.10
   1   3   6  260.17    8.67
   1   3   7    8.01    1.12
   1   3   7    8.80    1.59
  -1  -3  -7    6.75    1.32
  -1  -3  -7    9.54    1.52
   1   3   7    8.48    1.56
  -1  -3  -7    7.49    1.35
   1   3   7    8.75    1.32
  -1  -3  -7    9.31    1.54
   1   3   7    8.96    1.66
  -1  -3  -7    9.20    1.39
   1   3   7    8.26    1.35
   1   3   7   10.25    1.68
   1   3   8  146.94    7.12
  -1  -3  -8  140.94    6.67
  -1  -3  -8  148.49    6.74
   1   3   8  149.99    6.94
   1   3   8  149.88    6.34
  -1  -3  -8  147.58    6.48
   1   3   8  136.06    5.05
   1   3   8  147.09    6.04
  -1  -3  -8  148.20    6.20
  -1  -3  -8  141.26    6.80
   1   3   8  165.55    7.61
   1   3   8  141.41    6.19
   1   3   8  146.96    7.01
  -1  -3  -9  155.79    7.37
   1   3   9  160.40    7.91
  -1  -3  -9  168.52    7.39
   1   3   9  164.15    7.65
   1   3   9  168.48    7.11
   1   3   9  149.06    5.40
  -1  -3  -9  168.82    7.34
  -1  -3  -9  142.72    6.35
  -1  -3  -9  165.34    7.63
   1   3   9  158.74    6.96
   1   3   9  162.30    7.71
   1   3  10    0.22    0.60
   1   3  10    0.33    0.50
   1   3  10    0.46    0.41
  -1  -3 -10    0.64    0.61
  -1  -3 -10    1.24    0.67
   1   3  10    0.50    0.57
   1   3  10    0.47    0.44
   1   3  11   22.23    2.75
  -1  -3 -11   22.63    2.92
   1   3  11   22.09    2.95
   1   3  11   20.01    1.83
  -1  -3 -11   24.74    2.88
   1   3  11   18.69    2.67
   1   3  11   20.90    3.14
   1   3  12   34.09    3.97
  -1  -3 -12   40.48    3.90
   1   3  12   37.01    3.68
   1   3  12   29.59    3.56
  -1  -3 -12   38.65    3.96
   1   3  12   35.13    4.22
   1   3  13  109.17    7.53
   1   3  13  102.15    6.60
   1   3  13   92.69    6.43
  -1  -3 -13  106.15    7.06
   1   3  13   94.58    7.56
  -1  -3 -13  111.40    6.81
  -1  -3 -14  106.29    6.84
   1   3  14   87.42    6.44
   1   3  14  100.51    6.75
   1   3  15    0.78    0.91
   1   3  15    1.68    1.34
  -1  -4  17    3.41    1.44
  -1  -4  17    2.39    1.17
  -1  -4  16   56.90    5.43
  -1  -4  16   59.87    5.89
   1   4 -16   54.75    5.03
  -1  -4  16   56.03    4.83
  -1  -4  16   47.23    5.17
   1   4 -16   51.51    4.77
  -1  -4  15   27.71    2.98
   1   4 -15   30.56    3.53
  -1  -4  15   30.81    3.85
  -1  -4  15   32.68    4.15
   1   4 -15   29.13    3.51
  -1  -4  15   35.37    3.76
   1   4 -15   25.84    2.04
  -1  -4  15   27.33    3.79
   1   4 -14   12.11    2.13
  -1  -4  14   10.75    2.16
  -1  -4  14   11.32    2.40
   1   4 -14    9.44    2.04
  -1  -4  14   13.35    2.20
   1   4 -14   11.67    1.53
  -1  -4  14    9.80    1.75
  -1  -4  14    8.91    2.22
   1   4 -14   11.13    1.26
   1   4 -13    6.00    1.53
  -1  -4  13    6.77    1.66
  -1  -4  13    6.23    1.60
   1   4 -13    6.31    1.63
  -1  -4  13    9.14    1.77
  -1  -4  13    6.29    1.65
   1   4 -13    5.78    0.85
   1   4 -13    7.65    1.26
  -1  -4  13    6.63    1.41
   1   4 -12    5.03    1.02
  -1  -4  12    6.50    1.40
   1   4 -12    6.83    1.53
  -1  -4  12    4.44    1.25
  -1  -4  12    5.17    1.43
   1   4 -12    5.56    1.51
  -1  -4  12    6.54    1.49
   1   4 -12    1.55    1.05
  -1  -4  12    3.75    1.24
   1   4 -12    5.55    0.76
  -1  -4  11  109.98    5.64
   1   4 -11  119.96    6.51
   1   4 -11  116.98    5.85
  -1  -4  11  114.39    6.34
  -1  -4  11  119.88    6.69
   1   4 -11  116.13    6.28
  -1  -4  11  115.17    6.31
   1   4 -11  114.54    4.99
   1   4 -11  113.96    5.95
  -1  -4  11  118.10    6.03
   1   4 -11  106.30    3.39
   1   4 -11  115.40    6.23
  -1  -4  11   94.16    5.86
   1   4 -11  119.00    6.02
  -1  -4  10   10.92    1.78
   1   4 -10   11.82    1.55
   1   4 -10   11.71    1.75
  -1  -4  10   10.71    1.82
   1   4 -10   11.34    1.88
  -1  -4  10   12.33    1.99
  -1  -4  10   13.65    1.96
   1   4 -10   13.63    1.89
  -1  -4  10   11.71    1.85
   1   4 -10   10.32    0.86
   1   4 -10   11.71    1.82
   1   4 -10   12.80    1.86
  -1  -4  10    9.95    1.82
   1   4  -9    4.85    0.94
  -1  -4   9    4.39    1.06
   1   4  -9    5.11    1.14
   1   4  -9    6.24    1.25
  -1  -4   9    5.62    1.30
   1   4  -9    4.27    1.12
  -1  -4   9    4.69    1.28
   1   4  -9    5.40    1.11
  -1  -4   9    5.34    1.22
  -1  -4   9    5.97    1.26
  -1  -4   9    3.37    0.47
   1   4  -9    3.67    0.47
   1   4  -9    5.14    1.10
  -1  -4   9    5.45    1.29
  -1  -4   8   58.55    3.70
   1   4  -8   57.37    3.29
   1   4  -8   55.05    3.40
  -1  -4   8   54.64    3.74
   1   4  -8   62.76    3.80
   1   4  -8   61.17    3.87
  -1  -4   8   58.27    3.97
   1   4  -8   56.93    3.57
  -1  -4   8   57.78    3.73
  -1  -4   8   60.17    3.78
  -1  -4   8   46.15    3.46
   1   4  -8   58.87    3.67
   1   4  -7   92.69    4.33
   1   4  -7  103.63    4.83
  -1  -4   7   94.54    4.84
  -1  -4   7  101.09    5.08
   1   4  -7   92.85    4.66
   1   4  -7   98.31    4.59
  -1  -4   7   97.06    4.70
   1   4  -7   94.77    4.49
  -1  -4   7   97.75    4.75
  -1  -4   7   97.17    4.77
   1   4  -7  100.12    4.44
   1   4  -7  101.63    4.66
  -1  -4   7   81.21    4.51
   1   4  -6  245.81    7.22
   1   4  -6  266.45    7.99
  -1  -4   6  252.08    8.06
   1   4  -6  250.21    6.09
   1   4  -6  263.20    7.99
  -1  -4   6  253.51    8.15
   1   4  -6  261.16    7.77
  -1  -4   6  257.53    7.80
   1   4  -6  257.26    7.59
  -1  -4   6  263.53    8.04
   1   4  -6  271.08    7.84
  -1  -4   6  225.65    7.69
  -1  -4   6  263.21    8.16
   1   4  -6  260.49    7.66
   1   4  -5  119.64    4.80
  -1  -4   5  114.09    5.01
   1   4  -5  112.51    4.26
  -1  -4   5  110.11    4.46
   1   4  -5  111.81    3.38
  -1  -4   5  114.14    4.92
   1   4  -5  123.17    4.95
   1   4  -5  119.35    4.88
  -1  -4   5  115.18    4.93
   1   4  -5  123.58    4.86
  -1  -4   5  120.49    4.76
   1   4  -5  118.90    4.62
  -1  -4   5  117.35    4.93
  -1  -4   5  115.58    2.56
  -1  -4   5  104.23    4.71
   1   4  -5  126.19    4.85
   1   4  -4    4.72    1.00
  -1  -4   4    3.60    0.86
  -1  -4   4    2.92    0.70
   1   4  -4    3.44    0.68
  -1  -4   4    3.76    0.86
   1   4  -4    4.79    0.96
   1   4  -4    3.38    0.77
  -1  -4   4    3.57    0.80
   1   4  -4    3.89    0.52
  -1  -4   4    4.39    0.85
   1   4  -4    4.83    0.84
   1   4  -4    4.30    0.90
  -1  -4   4    2.87    0.83
  -1  -4   4    3.12    0.43
   1   4  -4    4.89    0.90
   1   4  -3  166.31    5.74
   1   4  -3  172.65    5.70
  -1  -4   3  167.90    5.08
   1   4  -3  161.97    4.82
   1   4  -3  169.79    5.69
   1   4  -3  145.57    3.83
  -1  -4   3  154.80    5.57
  -1  -4   3  155.75    3.96
   1   4  -3  164.98    5.41
  -1  -4   3  157.34    5.45
  -1  -4   3  167.85    5.37
   1   4  -3  163.45    5.27
   1   4  -3  166.58    5.60
  -1  -4   3  151.50    5.54
  -1  -4   3  145.20    4.09
   1   4  -3  187.45    5.86
  -1  -4   2   90.55    3.45
   1   4  -2   83.33    3.25
  -1  -4   2   86.80    3.97
   1   4  -2   80.71    3.78
  -1  -4   2   90.38    2.75
   1   4  -2   89.35    3.72
  -1  -4   2   81.31    3.65
  -1  -4   2   92.71    3.78
  -1  -4   2   88.83    4.01
   1   4  -2   87.74    3.73
   1   4  -2   87.11    3.87
  -1  -4   2   79.37    3.14
   1   4  -2   91.81    4.17
   1   4  -2   93.34    3.95
   1   4  -1    3.02    0.58
  -1  -4   1    3.03    0.60
  -1  -4   1    2.82    0.71
   1   4  -1    3.22    0.73
  -1  -4   1    2.37    0.54
  -1  -4   1    2.75    0.48
   1   4  -1    2.83    0.55
  -1  -4   1    3.12    0.69
   1   4  -1    2.14    0.60
  -1  -4   1    2.79    0.72
   1   4  -1    3.02    0.62
  -1  -4   1    2.26    0.63
   1   4  -1    3.90    0.73
  -1  -4   1    2.21    0.63
   1   4  -1    3.53    0.77
  -1  -4   0 1234.44   22.25
   1   4   0 1301.43   22.28
  -1  -4   0 1122.71   21.06
   1   4   0 1313.73   21.43
   1   4   0 1209.16   20.90
  -1  -4   0 1295.35   21.03
  -1  -4   0 1266.50   22.18
   1   4   0 1265.19   21.63
  -1  -4   0 1165.22   21.89
   1   4   0 1303.56   22.10
  -1  -4   0 1241.64   21.62
  -1  -4   0 1137.49   21.87
   1   4   0 1320.97   22.72
   1   4   0 1272.87   22.11
   1   4   1   26.42    2.13
  -1  -4  -1   26.26    2.18
   1   4   1   28.01    1.96
  -1  -4  -1   26.03    1.87
   1   4   1   24.73    1.89
  -1  -4  -1   24.25    2.02
   1   4   1   28.55    2.06
  -1  -4  -1   23.89    2.01
   1   4   1   25.14    2.02
  -1  -4  -1   25.55    2.14
  -1  -4  -1   22.85    2.07
   1   4   1   24.51    2.03
   1   4   1   25.93    2.14
   1   4   2  454.60   10.82
  -1  -4  -2  438.43   10.85
   1   4   2  467.83   10.10
   1   4   2  407.68   10.09
  -1  -4  -2  449.39   10.13
   1   4   2  446.39   10.40
  -1  -4  -2  439.63   10.51
   1   4   2  442.66   10.26
  -1  -4  -2  413.93   10.24
  -1  -4  -2  453.10   11.06
   1   4   2  440.77   10.64
  -1  -4  -2  422.14   10.65
   1   4   2  438.17   10.72
  -1  -4  -3    1.19    0.47
  -1  -4  -3    0.20    0.05
   1   4   3    1.03    0.50
  -1  -4  -3    1.23    0.45
   1   4   3    0.77    0.34
   1   4   3    0.90    0.43
  -1  -4  -3    0.99    0.48
   1   4   3    1.01    0.52
  -1  -4  -3    0.97    0.53
  -1  -4  -3    1.47    0.63
   1   4   3    0.69    0.42
   1   4   3    0.58    0.45
   1   4   3    1.32    0.54
   1   4   4   27.04    2.45
  -1  -4  -4   23.80    2.34
  -1  -4  -4   27.18    2.31
   1   4   4   26.48    2.42
   1   4   4   26.22    2.13
  -1  -4  -4   21.77    2.33
   1   4   4   25.39    2.15
  -1  -4  -4   23.19    2.19
   1   4   4   28.33    2.28
  -1  -4  -4   26.39    2.24
  -1  -4  -4   26.29    2.52
   1   4   4   29.45    2.70
   1   4   4   29.02    2.48
   1   4   5  181.06    7.12
  -1  -4  -5  180.33    7.06
   1   4   5  196.30    7.18
  -1  -4  -5  188.53    6.88
  -1  -4  -5  186.49    6.86
   1   4   5  190.09    6.54
  -1  -4  -5  174.80    6.33
   1   4   5  181.76    6.53
  -1  -4  -5  178.77    6.65
   1   4   5  193.81    7.66
  -1  -4  -5  188.77    7.47
   1   4   5  187.49    7.24
   1   4   6   43.62    3.50
  -1  -4  -6   41.72    3.40
   1   4   6   42.89    3.37
  -1  -4  -6   38.39    3.27
  -1  -4  -6   46.02    3.30
   1   4   6   43.88    3.16
  -1  -4  -6   39.35    3.04
  -1  -4  -6   42.57    3.00
   1   4   6   41.28    2.95
  -1  -4  -6   44.47    3.59
   1   4   6   45.51    3.78
   1   4   6   43.99    3.44
  -1  -4  -7   56.18    4.16
   1   4   7   60.52    4.41
  -1  -4  -7   64.04    4.18
   1   4   7   60.47    4.23
  -1  -4  -7   63.19    4.33
   1   4   7   57.45    3.67
  -1  -4  -7   55.42    3.85
   1   4   7   58.98    3.91
  -1  -4  -7   61.84    4.45
   1   4   7   66.60    4.52
   1   4   8   19.76    2.62
  -1  -4  -8   19.29    2.58
  -1  -4  -8   23.58    2.58
   1   4   8   20.48    2.58
   1   4   8   23.60    2.45
  -1  -4  -8   22.52    2.52
   1   4   8   18.19    1.80
  -1  -4  -8   20.71    2.31
   1   4   8   19.52    2.31
  -1  -4  -8   24.08    2.81
   1   4   8   20.71    2.59
   1   4   9   27.65    3.32
  -1  -4  -9   30.74    3.06
   1   4   9   26.47    2.25
   1   4   9   31.62    3.40
  -1  -4  -9   28.38    3.16
   1   4   9   26.37    2.86
   1   4   9   31.14    2.99
   1   4  10    9.60    1.99
   1   4  10   13.28    2.00
   1   4  10   12.63    2.28
  -1  -4 -10   12.78    2.33
  -1  -4 -10   11.74    2.17
   1   4  10    9.90    1.89
   1   4  10   12.55    1.53
   1   4  11   53.77    4.31
   1   4  11   55.90    5.00
   1   4  11   44.79    2.98
  -1  -4 -11   52.49    4.40
  -1  -4 -11   54.79    4.96
   1   4  11   52.78    4.49
   1   4  11   57.22    5.29
   1   4  12   65.93    5.02
   1   4  12   71.93    5.99
  -1  -4 -12   75.54    5.72
   1   4  12   63.91    5.24
  -1  -4 -12   66.03    5.61
   1   4  12   67.88    6.06
   1   4  13   11.80    2.18
   1   4  13   12.88    2.36
  -1  -4 -13   12.65    2.41
   1   4  14   44.72    4.73
   1   4  14   44.87    4.54
  -1  -5  17    6.72    2.00
  -1  -5  17    0.00    1.14
   1   5 -16    8.46    1.97
  -1  -5  16    8.92    2.30
  -1  -5  16    8.35    2.38
   1   5 -16    9.45    2.20
  -1  -5  16    8.70    2.04
  -1  -5  16    7.69    1.66
  -1  -5  16    6.48    1.95
   1   5 -15   11.51    2.22
  -1  -5  15   12.79    2.71
  -1  -5  15   15.10    2.92
   1   5 -15   17.32    2.76
  -1  -5  15   18.05    2.77
  -1  -5  15   11.70    2.38
  -1  -5  15   14.19    2.30
  -1  -5  14   25.50    3.06
   1   5 -14   27.07    3.24
  -1  -5  14   26.89    3.53
  -1  -5  14   25.84    3.66
   1   5 -14   23.67    3.18
   1   5 -14   27.47    2.57
  -1  -5  14   30.42    3.45
   1   5 -14   16.60    1.31
  -1  -5  14   19.78    3.13
   1   5 -13    2.64    0.97
  -1  -5  13    1.53    0.85
  -1  -5  13    1.13    0.74
   1   5 -13    1.50    0.69
  -1  -5  13    2.08    0.87
   1   5 -13    1.72    0.73
  -1  -5  13    1.38    0.71
   1   5 -13    1.18    0.38
  -1  -5  13    1.12    0.74
   1   5 -12    0.69    0.53
  -1  -5  12    0.10    0.62
  -1  -5  12    0.36    0.47
   1   5 -12    0.96    0.79
  -1  -5  12    2.27    0.91
   1   5 -12    0.69    0.59
  -1  -5  12    0.73    0.62
  -1  -5  12    0.84    0.82
   1   5 -11    2.39    0.85
  -1  -5  11    2.69    1.04
   1   5 -11    0.52    0.76
  -1  -5  11    2.72    1.16
   1   5 -11    2.07    0.81
  -1  -5  11    2.24    0.93
  -1  -5  11    3.20    0.94
   1   5 -11    1.74    0.72
  -1  -5  11    3.08    1.10
   1   5 -11    1.34    0.77
  -1  -5  11    1.22    0.68
   1   5 -10   24.85    2.60
  -1  -5  10   23.90    2.85
   1   5 -10   21.45    2.61
   1   5 -10   24.42    2.79
  -1  -5  10   22.92    2.90
   1   5 -10   27.22    2.78
  -1  -5  10   24.98    2.84
   1   5 -10   25.81    2.44
  -1  -5  10   25.40    2.82
  -1  -5  10   22.86    2.71
   1   5 -10   25.13    2.65
  -1  -5  10   21.48    2.64
   1   5  -9    6.01    1.21
  -1  -5   9    5.16    1.27
   1   5  -9    5.14    0.93
   1   5  -9    4.75    1.33
   1   5  -9    5.86    1.31
  -1  -5   9    5.15    1.35
  -1  -5   9    5.27    1.28
   1   5  -9    6.28    1.31
  -1  -5   9    5.77    1.34
   1   5  -9    6.00    1.17
  -1  -5   9    5.15    1.21
  -1  -5   9    4.51    1.17
   1   5  -9    4.79    1.15
   1   5  -8    9.02    1.41
  -1  -5   8    8.10    1.54
   1   5  -8    8.71    1.54
   1   5  -8    8.11    1.10
  -1  -5   8    9.32    1.68
   1   5  -8   10.46    1.71
  -1  -5   8    7.87    1.39
   1   5  -8   10.12    1.61
   1   5  -8    8.87    1.48
  -1  -5   8   11.00    1.72
  -1  -5   8    7.79    1.52
   1   5  -8    8.31    1.48
   1   5  -8    8.83    1.40
  -1  -5   8    9.79    1.72
  -1  -5   7  106.22    5.42
   1   5  -7  104.00    4.90
   1   5  -7  105.68    4.69
   1   5  -7  103.36    3.77
   1   5  -7  112.94    5.29
  -1  -5   7   99.40    5.25
  -1  -5   7  105.87    5.40
   1   5  -7  108.55    5.10
   1   5  -7  104.00    5.18
  -1  -5   7  105.27    5.11
   1   5  -7  109.10    5.04
  -1  -5   7  113.30    5.46
  -1  -5   7   90.04    4.91
   1   5  -7  108.05    4.97
  -1  -5   6  208.23    7.70
   1   5  -6  214.20    7.27
  -1  -5   6  203.88    6.89
   1   5  -6  197.23    6.49
  -1  -5   6  201.53    7.46
   1   5  -6  197.15    5.29
   1   5  -6  222.21    7.50
   1   5  -6  216.68    7.32
   1   5  -6  210.46    7.30
  -1  -5   6  205.52    7.45
  -1  -5   6  206.49    7.16
   1   5  -6  207.13    7.00
  -1  -5   6  211.44    7.55
  -1  -5   6  197.60    4.12
   1   5  -6  221.05    7.25
  -1  -5   5    0.66    0.55
   1   5  -5    1.10    0.60
  -1  -5   5    0.42    0.40
   1   5  -5    0.74    0.39
  -1  -5   5    1.05    0.54
   1   5  -5    0.79    0.42
  -1  -5   5    0.33    0.28
   1   5  -5    0.40    0.33
   1   5  -5    0.55    0.25
  -1  -5   5    0.49    0.40
   1   5  -5    0.83    0.40
   1   5  -5    0.86    0.44
  -1  -5   5    0.89    0.47
  -1  -5   5    1.10    0.31
  -1  -5   5    0.56    0.28
   1   5  -5    1.10    0.52
   1   5  -4    6.72    1.17
   1   5  -4    9.21    1.41
  -1  -5   4    8.26    1.15
   1   5  -4    7.67    1.11
  -1  -5   4    7.25    1.31
   1   5  -4    6.24    0.82
   1   5  -4    8.34    1.32
   1   5  -4    7.80    1.20
  -1  -5   4    8.26    1.31
  -1  -5   4    8.70    1.29
   1   5  -4    7.77    1.17
   1   5  -4    7.56    1.28
  -1  -5   4    8.26    1.38
   1   5  -4    7.70    1.19
  -1  -5   4    6.70    0.84
   1   5  -4    9.07    1.28
   1   5  -3    0.82    0.41
   1   5  -3    2.40    0.70
   1   5  -3    1.82    0.53
  -1  -5   3    1.69    0.48
  -1  -5   3    1.32    0.49
   1   5  -3    2.28    0.66
  -1  -5   3    1.66    0.38
  -1  -5   3    1.00    0.51
   1   5  -3    2.16    0.62
  -1  -5   3    1.08    0.42
   1   5  -3    2.10    0.70
  -1  -5   3    0.88    0.45
   1   5  -3    2.05    0.61
  -1  -5   3    2.00    0.50
   1   5  -3    2.43    0.66
   1   5  -2  609.34   12.60
  -1  -5   2  628.26   12.93
   1   5  -2  647.85   14.05
  -1  -5   2  630.94   11.49
  -1  -5   2  601.80   13.91
   1   5  -2  647.88   13.25
  -1  -5   2  568.36   13.08
  -1  -5   2  633.00   13.58
   1   5  -2  633.16   13.89
  -1  -5   2  631.21   14.12
   1   5  -2  612.59   13.46
  -1  -5   2  569.08   12.37
   1   5  -2  661.24   14.44
   1   5  -2  639.21   13.73
   1   5  -1  620.23   12.83
  -1  -5   1  623.37   12.98
   1   5  -1  671.91   14.27
  -1  -5   1  640.73   12.07
  -1  -5   1  631.43   14.23
   1   5  -1  643.33   13.20
  -1  -5   1  568.59   13.05
  -1  -5   1  644.65   13.72
   1   5  -1  653.35   14.06
  -1  -5   1  645.47   14.25
   1   5  -1  634.84   13.59
  -1  -5   1  614.42   13.14
   1   5  -1  653.53   13.95
   1   5  -1  667.58   14.59
  -1  -5   1  583.47   13.93
   1   5   0   67.43    3.73
  -1  -5   0   60.93    3.66
  -1  -5   0   63.09    3.08
  -1  -5   0   54.41    3.11
   1   5   0   64.81    3.23
   1   5   0   60.29    3.15
  -1  -5   0   66.45    3.31
  -1  -5   0   56.24    3.51
   1   5   0   66.58    3.51
   1   5   0   63.60    3.57
  -1  -5   0   59.21    3.55
  -1  -5   0   59.67    3.44
   1   5   0   64.31    3.57
  -1  -5   0   56.35    3.52
   1   5   0   65.50    3.80
   1   5   1  289.33    8.52
  -1  -5  -1  268.50    8.44
   1   5   1  294.23    7.74
  -1  -5  -1  282.34    7.83
   1   5   1  273.44    7.81
   1   5   1  277.89    8.11
  -1  -5  -1  275.75    8.31
   1   5   1  286.36    8.30
  -1  -5  -1  239.67    8.08
  -1  -5  -1  274.97    8.42
   1   5   1  282.75    8.40
   1   5   1  283.39    8.62
  -1  -5  -1  250.97    8.29
   1   5   2    3.06    0.83
  -1  -5  -2    2.96    0.86
   1   5   2    2.54    0.66
   1   5   2    2.11    0.69
   1   5   2    2.53    0.73
  -1  -5  -2    2.38    0.71
  -1  -5  -2    2.65    0.73
   1   5   2    2.07    0.64
   1   5   2    3.28    0.83
  -1  -5  -2    2.27    0.67
  -1  -5  -2    2.60    0.84
  -1  -5  -2    1.95    0.69
   1   5   2    2.40    0.70
   1   5   3  102.18    4.98
  -1  -5  -3   94.07    4.96
   1   5   3  107.14    5.16
  -1  -5  -3   98.71    5.06
   1   5   3  104.35    5.03
   1   5   3  111.12    4.60
   1   5   3   98.21    4.83
  -1  -5  -3  108.82    4.88
  -1  -5  -3  102.65    4.87
   1   5   3  104.80    4.80
   1   5   3  108.57    4.93
  -1  -5  -3   92.03    4.76
  -1  -5  -3  107.02    5.37
   1   5   3  105.85    5.13
   1   5   4   10.56    1.56
  -1  -5  -4   10.60    1.74
   1   5   4   11.40    1.68
  -1  -5  -4   10.73    1.60
   1   5   4   11.49    1.69
   1   5   4   12.47    1.51
  -1  -5  -4   11.37    1.59
   1   5   4   11.52    1.55
   1   5   4   12.18    1.67
  -1  -5  -4    9.31    1.56
  -1  -5  -4   11.55    1.76
   1   5   4   12.20    1.75
   1   5   5   60.85    4.15
  -1  -5  -5   55.67    4.08
   1   5   5   58.37    3.74
  -1  -5  -5   69.32    4.17
   1   5   5   63.12    4.16
   1   5   5   62.26    3.69
  -1  -5  -5   57.17    4.05
   1   5   5   64.90    4.00
  -1  -5  -5   53.77    3.87
   1   5   5   63.81    3.81
  -1  -5  -5   59.66    3.74
  -1  -5  -5   66.36    4.56
   1   5   5   61.46    4.21
   1   5   6  223.38    8.60
   1   5   6  100.25    5.43
  -1  -5  -6  204.18    8.28
  -1  -5  -6  215.07    8.12
   1   5   6  217.22    8.23
   1   5   6   97.83    5.29
  -1  -5  -6  214.36    8.24
   1   5   6  201.03    7.24
  -1  -5  -6  209.23    7.81
  -1  -5  -6  194.14    7.20
   1   5   6  209.52    7.75
  -1  -5  -6  211.02    8.75
   1   5   6  206.50    8.34
   1   5   7    3.68    1.17
  -1  -5  -7    3.72    1.11
   1   5   7    4.26    1.21
  -1  -5  -7    3.77    1.03
  -1  -5  -7    3.50    1.10
   1   5   7    4.79    1.17
  -1  -5  -7    6.15    1.51
  -1  -5  -7    3.40    1.12
  -1  -5  -7    1.83    1.05
   1   5   7    3.56    1.16
   1   5   8   36.26    3.69
  -1  -5  -8   41.36    3.68
   1   5   8   38.35    3.44
  -1  -5  -8   42.38    4.08
   1   5   8   38.91    3.80
   1   5   9    0.99    0.81
   1   5   9    1.30    0.46
   1   5   9    0.82    0.70
  -1  -5  -9    1.37    0.77
  -1  -5  -9    1.08    0.95
   1   5   9    1.03    0.78
   1   5   9    1.61    0.70
   1   5  10   24.23    3.29
   1   5  10   20.86    2.64
  -1  -5 -10   17.41    2.82
   1   5  10   24.32    3.31
  -1  -5 -10   24.02    3.05
   1   5  10   21.01    2.77
   1   5  10   19.35    2.09
   1   5  11    1.36    0.90
  -1  -5 -11    2.42    1.20
   1   5  11    3.48    1.23
   1   5  11    1.91    0.89
   1   5  11    3.89    1.58
  -1  -5 -11    2.61    1.24
   1   5  12   28.43    3.23
   1   5  12   19.00    3.31
  -1  -5 -12   26.49    3.35
   1   5  12   18.54    2.85
   1   5  13    2.30    1.21
  -1  -6  18    0.00    2.13
  -1  -6  17    2.04    1.11
   1   6 -16   29.24    3.70
  -1  -6  16   29.51    4.09
  -1  -6  16   32.67    4.04
  -1  -6  16   33.94    3.87
  -1  -6  16   23.19    3.69
   1   6 -15   28.30    3.47
  -1  -6  15   29.82    3.92
  -1  -6  15   34.19    4.58
   1   6 -15   35.65    3.98
  -1  -6  15   35.09    4.08
  -1  -6  15   35.65    3.83
  -1  -6  15   27.71    3.72
   1   6 -14   18.03    2.74
  -1  -6  14   15.53    2.82
   1   6 -14   17.72    2.22
  -1  -6  14   16.46    3.04
   1   6 -14   17.48    2.71
  -1  -6  14   19.79    2.90
   1   6 -14   18.64    2.30
  -1  -6  14   16.45    2.54
  -1  -6  14   13.01    2.45
   1   6 -13  113.90    6.54
  -1  -6  13  109.82    7.27
   1   6 -13  110.11    5.55
  -1  -6  13  127.75    7.99
   1   6 -13  115.19    6.92
   1   6 -13  118.48    6.01
  -1  -6  13  120.04    7.14
  -1  -6  13  123.27    7.22
  -1  -6  13   99.77    6.77
   1   6 -12   11.36    2.07
  -1  -6  12   14.22    2.51
   1   6 -12   12.51    1.79
  -1  -6  12   15.46    2.69
   1   6 -12   12.23    2.20
  -1  -6  12   18.01    2.74
   1   6 -12   13.72    1.99
  -1  -6  12   15.05    2.60
  -1  -6  12   11.74    2.21
   1   6 -11    7.70    1.60
  -1  -6  11    7.97    1.95
   1   6 -11    8.80    1.39
  -1  -6  11    9.31    2.00
   1   6 -11    9.43    1.79
  -1  -6  11    8.83    1.93
  -1  -6  11    8.87    2.01
   1   6 -11    7.80    1.47
   1   6 -11    8.15    1.56
  -1  -6  11    5.57    1.53
   1   6 -10    3.94    1.09
  -1  -6  10    4.38    1.32
   1   6 -10    3.32    1.11
   1   6 -10    4.00    0.87
   1   6 -10    3.26    1.08
  -1  -6  10    3.59    1.24
   1   6 -10    5.14    1.30
  -1  -6  10    3.67    1.18
  -1  -6  10    4.63    1.23
  -1  -6  10    3.80    1.24
   1   6 -10    4.24    1.16
  -1  -6  10    4.02    1.23
   1   6  -9   27.44    2.71
   1   6  -9   25.35    2.82
   1   6  -9   24.80    2.04
  -1  -6   9   23.57    2.84
   1   6  -9   23.05    2.83
   1   6  -9   25.64    2.70
  -1  -6   9   25.19    2.97
   1   6  -9   24.91    2.69
  -1  -6   9   23.79    2.76
  -1  -6   9   30.63    3.16
   1   6  -9   25.07    2.66
  -1  -6   9   22.47    2.77
   1   6  -9   25.77    2.61
  -1  -6   9   26.26    3.03
   1   6  -8    9.76    1.58
  -1  -6   8    7.70    1.60
   1   6  -8   10.05    1.61
  -1  -6   8   10.21    1.83
   1   6  -8   11.39    1.83
  -1  -6   8    8.92    1.70
   1   6  -8    9.73    1.74
   1   6  -8    9.54    1.19
  -1  -6   8   10.07    1.72
  -1  -6   8    8.44    1.61
   1   6  -8   10.95    1.78
   1   6  -8   10.08    1.72
  -1  -6   8    9.02    1.74
  -1  -6   8    4.80    0.40
  -1  -6   8    3.49    0.39
   1   6  -8    7.73    1.43
   1   6  -7   17.74    2.14
  -1  -6   7   14.67    2.21
   1   6  -7   14.44    1.79
  -1  -6   7   17.00    2.29
   1   6  -7   14.40    1.38
   1   6  -7   16.70    2.15
  -1  -6   7   13.49    2.01
   1   6  -7   14.42    1.94
   1   6  -7   16.49    2.14
  -1  -6   7   15.33    2.06
   1   6  -7   17.26    2.08
  -1  -6   7   17.74    2.26
  -1  -6   7   10.53    0.89
  -1  -6   7   14.94    0.96
   1   6  -7   15.88    1.99
  -1  -6   6   74.05    4.86
   1   6  -6   70.32    4.31
  -1  -6   6   61.54    3.94
   1   6  -6   73.17    3.90
  -1  -6   6   64.35    4.33
   1   6  -6   76.98    4.54
   1   6  -6   67.96    2.98
   1   6  -6   75.61    4.46
   1   6  -6   69.83    4.24
  -1  -6   6   69.95    4.41
  -1  -6   6   66.73    4.15
   1   6  -6   73.36    4.26
  -1  -6   6   71.06    4.52
  -1  -6   6   68.41    2.73
  -1  -6   6   51.21    2.39
   1   6  -6   73.43    4.24
   1   6  -5    3.11    0.88
  -1  -6   5    2.35    0.81
   1   6  -5    3.40    0.96
   1   6  -5    2.19    0.66
  -1  -6   5    2.75    0.74
  -1  -6   5    3.15    0.91
   1   6  -5    3.98    1.04
  -1  -6   5    2.86    0.91
   1   6  -5    1.76    0.53
   1   6  -5    2.88    0.87
  -1  -6   5    2.52    0.73
   1   6  -5    3.70    1.00
  -1  -6   5    1.97    0.78
   1   6  -5    3.01    0.82
  -1  -6   5    2.27    0.57
   1   6  -5    2.97    0.88
   1   6  -4  127.21    5.59
   1   6  -4  114.95    5.58
   1   6  -4  115.28    4.78
  -1  -6   4  107.35    4.93
  -1  -6   4  105.54    5.42
   1   6  -4   92.78    3.83
  -1  -6   4  110.07    3.98
   1   6  -4  122.52    5.61
   1   6  -4  114.45    5.10
  -1  -6   4  106.50    5.15
  -1  -6   4  114.19    5.24
  -1  -6   4  119.44    5.74
   1   6  -4  112.44    5.39
   1   6  -4  114.66    5.28
  -1  -6   4   94.71    4.18
   1   6  -4  132.74    5.67
   1   6  -3   55.73    3.75
   1   6  -3   57.85    3.63
  -1  -6   3   51.71    3.26
   1   6  -3   59.87    3.32
  -1  -6   3   54.89    2.70
   1   6  -3   56.67    3.76
  -1  -6   3   55.52    3.80
   1   6  -3   57.98    3.46
  -1  -6   3   52.72    3.43
  -1  -6   3   53.20    3.49
   1   6  -3   62.12    3.87
  -1  -6   3   52.96    3.73
   1   6  -3   56.90    3.56
  -1  -6   3   48.56    2.94
   1   6  -3   62.77    3.82
   1   6  -2   27.58    2.25
  -1  -6   2   27.13    2.29
  -1  -6   2   23.42    2.43
  -1  -6   2   28.20    1.92
   1   6  -2   27.41    2.56
   1   6  -2   28.10    2.30
  -1  -6   2   24.96    2.31
  -1  -6   2   26.90    2.40
   1   6  -2   29.00    2.47
  -1  -6   2   30.32    2.77
   1   6  -2   28.06    2.55
  -1  -6   2   27.37    2.31
   1   6  -2   28.25    2.47
   1   6  -2   25.03    2.55
   1   6  -1  149.91    5.61
  -1  -6   1  155.24    5.81
  -1  -6   1  153.69    6.50
   1   6  -1  165.76    6.51
  -1  -6   1  161.01    5.22
   1   6  -1  162.73    5.79
  -1  -6   1  132.95    5.55
  -1  -6   1  150.56    6.13
   1   6  -1  152.30    6.13
  -1  -6   1  162.43    6.59
   1   6  -1  168.25    6.47
  -1  -6   1  143.00    6.03
  -1  -6   1  138.24    6.28
   1   6  -1  159.08    6.28
   1   6  -1  158.64    6.61
   1   6   0  164.51    6.48
  -1  -6   0  144.02    6.36
  -1  -6   0  164.44    5.60
  -1  -6   0  127.85    5.39
   1   6   0  159.56    5.69
   1   6   0  146.82    5.73
  -1  -6   0  158.34    5.96
   1   6   0  157.21    6.18
   1   6   0  155.13    6.22
  -1  -6   0  158.45    6.48
  -1  -6   0  135.70    6.19
  -1  -6   0  150.57    6.29
   1   6   0  165.56    6.73
  -1  -6   0  139.47    6.35
   1   6   0  156.94    6.31
  -1  -6  -1   30.09    2.44
   1   6   1   32.66    2.81
  -1  -6  -1   30.41    2.85
   1   6   1   32.01    2.40
   1   6   1   32.94    2.63
  -1  -6  -1   29.91    2.52
  -1  -6  -1   24.90    2.57
   1   6   1   33.42    2.74
   1   6   1   29.66    2.55
  -1  -6  -1   29.09    2.69
  -1  -6  -1   28.49    2.69
   1   6   1   35.01    2.95
  -1  -6  -1   26.36    2.76
   1   6   1   29.76    2.67
   1   6   2   47.35    3.44
  -1  -6  -2   40.29    3.31
   1   6   2   45.21    2.92
  -1  -6  -2   44.38    3.20
   1   6   2   39.39    3.02
  -1  -6  -2   43.71    3.30
   1   6   2   44.47    3.23
   1   6   2   43.50    3.18
  -1  -6  -2   35.93    3.15
  -1  -6  -2   44.44    3.55
   1   6   2   43.35    3.46
  -1  -6  -2   36.59    3.25
   1   6   2   45.61    3.40
   1   6   3   63.72    4.21
  -1  -6  -3   54.46    4.06
   1   6   3   65.14    4.24
   1   6   3   69.78    4.30
  -1  -6  -3   62.60    4.24
   1   6   3   70.78    3.82
   1   6   3   58.49    4.04
  -1  -6  -3   64.05    4.04
   1   6   3   64.29    3.99
  -1  -6  -3   55.13    3.98
  -1  -6  -3   65.69    4.13
   1   6   3   67.59    4.15
  -1  -6  -3   62.37    4.35
   1   6   3   71.14    4.50
   1   6   4   62.35    4.16
  -1  -6  -4   55.91    4.24
   1   6   4   65.35    4.39
  -1  -6  -4   64.24    4.18
   1   6   4   65.80    4.32
  -1  -6  -4   60.13    4.00
   1   6   4   64.47    4.01
   1   6   4   63.32    4.09
  -1  -6  -4   53.84    4.01
  -1  -6  -4   68.77    4.74
   1   6   4   65.70    4.45
  -1  -6  -5   54.54    4.40
   1   6   5   64.84    4.48
   1   6   5    7.91    1.70
   1   6   5   68.10    4.51
  -1  -6  -5   61.58    4.52
  -1  -6  -5   64.19    4.44
  -1  -6  -5   64.60    4.17
   1   6   5   62.65    4.19
  -1  -6  -5   57.02    4.21
   1   6   5   17.54    2.17
  -1  -6  -5   64.16    4.70
   1   6   5   65.29    4.61
   1   6   6  149.32    7.36
  -1  -6  -6  129.63    6.58
  -1  -6  -6  159.77    7.40
   1   6   6  155.79    7.30
  -1  -6  -6  138.81    6.44
   1   6   6  151.96    6.96
  -1  -6  -6  161.65    8.03
   1   6   6  157.78    7.56
   1   6   7   18.98    2.57
  -1  -6  -7   13.19    1.93
   1   6   7   15.87    2.23
  -1  -6  -7   17.22    2.73
   1   6   7   17.78    2.64
  -1  -6  -7   16.89    2.59
   1   6   8    0.38    0.56
  -1  -6  -8    1.00    0.82
  -1  -6  -8    0.04    0.40
   1   6   8    0.52    0.58
   1   6   8    0.87    1.04
   1   6   9   18.55    2.77
   1   6   9   22.44    2.62
   1   6   9   19.14    2.92
  -1  -6  -9   18.87    2.88
  -1  -6  -9   21.19    3.13
   1   6   9   18.94    2.56
   1   6   9   18.68    2.14
   1   6  10   28.48    3.65
  -1  -6 -10   30.89    4.07
   1   6  10   27.88    3.12
   1   6  10   28.01    3.33
   1   6  10   30.86    3.79
  -1  -6 -10   28.83    3.61
   1   6  11    4.89    1.49
   1   6  11    3.01    1.54
   1   6  11    6.30    1.73
  -1  -6 -11    6.52    1.82
   1   6  12    1.52    1.08
  -1  -7  17    2.82    1.41
   1   7 -17    1.87    0.85
  -1  -7  16   26.52    3.72
   1   7 -16   23.37    2.83
  -1  -7  16   21.36    3.55
   1   7 -15   26.62    3.33
  -1  -7  15   26.88    4.00
   1   7 -15   25.09    2.87
  -1  -7  15   26.36    4.06
   1   7 -15   26.72    3.57
  -1  -7  15   28.55    3.91
  -1  -7  15   30.35    4.02
  -1  -7  15   20.79    3.30
   1   7 -14   15.06    2.46
   1   7 -14   15.37    2.12
  -1  -7  14   15.19    2.92
  -1  -7  14   17.56    3.20
   1   7 -14   15.35    2.67
  -1  -7  14   17.29    2.88
  -1  -7  14   17.85    2.92
  -1  -7  14   12.10    2.63
   1   7 -13   43.30    4.09
  -1  -7  13   39.68    4.51
   1   7 -13   40.30    3.27
  -1  -7  13   45.33    4.91
   1   7 -13   39.14    4.12
  -1  -7  13   51.10    4.86
  -1  -7  13   48.72    4.79
  -1  -7  13   35.00    4.05
   1   7 -12   52.34    4.37
  -1  -7  12   51.45    4.95
   1   7 -12   54.61    3.62
  -1  -7  12   59.33    5.39
   1   7 -12   54.60    4.61
  -1  -7  12   55.48    4.99
  -1  -7  12   60.66    5.24
  -1  -7  12   45.89    4.58
   1   7 -11    5.46    1.44
   1   7 -11    4.86    1.02
  -1  -7  11    5.39    1.46
  -1  -7  11    5.27    1.71
   1   7 -11    4.97    1.51
  -1  -7  11    7.30    1.79
  -1  -7  11    5.43    1.58
   1   7 -11    1.91    1.05
  -1  -7  11    5.67    1.67
   1   7 -10  136.63    6.66
   1   7 -10  139.87    5.49
  -1  -7  10  140.26    7.75
  -1  -7  10  156.03    8.13
   1   7 -10  139.43    7.21
   1   7 -10  149.53    7.02
  -1  -7  10  159.08    8.08
  -1  -7  10  158.64    8.23
   1   7 -10  147.32    7.10
  -1  -7  10  120.84    7.16
   1   7  -9   87.74    5.04
  -1  -7   9   89.02    5.95
   1   7  -9   88.56    4.04
   1   7  -9   92.73    5.60
   1   7  -9   98.03    5.74
  -1  -7   9   96.42    6.15
  -1  -7   9   88.51    5.64
   1   7  -9   92.16    5.64
  -1  -7   9   93.99    6.03
   1   7  -9   99.91    5.58
  -1  -7   9  100.95    6.35
   1   7  -9   95.93    5.55
   1   7  -8  104.35    5.73
  -1  -7   8  109.15    6.51
   1   7  -8  100.30    5.19
   1   7  -8  113.48    6.13
   1   7  -8  100.24    4.08
  -1  -7   8  100.33    6.12
   1   7  -8  105.73    5.87
   1   7  -8  103.04    5.80
  -1  -7   8  108.11    6.22
  -1  -7   8   94.66    5.58
   1   7  -8  106.23    5.75
  -1  -7   8  106.44    6.19
   1   7  -8  102.06    5.51
   1   7  -7   43.63    3.67
  -1  -7   7   44.09    4.06
   1   7  -7   41.67    3.23
  -1  -7   7   37.85    3.36
  -1  -7   7   37.20    3.56
   1   7  -7   46.75    3.78
   1   7  -7   42.64    2.54
   1   7  -7   43.95    3.71
  -1  -7   7   41.01    3.67
   1   7  -7   44.21    3.64
  -1  -7   7   41.91    3.61
   1   7  -7   45.51    3.65
   1   7  -7   44.80    3.68
  -1  -7   7   46.90    4.03
  -1  -7   7   31.18    1.97
  -1  -7   7   32.31    1.95
   1   7  -7   46.37    3.57
   1   7  -6    2.13    0.84
   1   7  -6    1.18    0.68
   1   7  -6    1.17    0.64
  -1  -7   6    1.63    0.76
  -1  -7   6    1.46    0.82
   1   7  -6    1.53    0.73
  -1  -7   6    1.70    0.76
   1   7  -6    1.00    0.44
   1   7  -6    0.70    0.53
  -1  -7   6    1.70    0.82
   1   7  -6    1.43    0.65
  -1  -7   6    1.53    0.67
  -1  -7   6    1.60    0.51
   1   7  -6    1.44    0.73
  -1  -7   6    1.32    0.46
   1   7  -6    1.66    0.76
   1   7  -5   12.60    1.93
   1   7  -5   15.18    2.10
  -1  -7   5   11.66    1.77
   1   7  -5   12.75    1.69
  -1  -7   5   10.63    1.83
   1   7  -5   13.00    1.37
   1   7  -5   14.01    2.02
   1   7  -5   11.87    1.78
  -1  -7   5   12.11    1.90
  -1  -7   5   14.36    2.01
  -1  -7   5   15.02    2.23
   1   7  -5   13.09    1.96
   1   7  -5   12.82    1.89
  -1  -7   5   12.50    1.48
   1   7  -5   14.89    1.96
   1   7  -4    5.93    1.28
   1   7  -4    7.31    1.51
   1   7  -4    6.02    1.16
  -1  -7   4    5.23    1.17
  -1  -7   4    5.71    1.34
  -1  -7   4    5.36    0.88
   1   7  -4    6.63    1.37
  -1  -7   4    4.68    1.13
   1   7  -4    5.69    1.18
  -1  -7   4    5.46    1.25
  -1  -7   4    6.34    1.46
   1   7  -4    6.64    1.32
   1   7  -4    5.07    1.13
  -1  -7   4    5.06    1.04
   1   7  -4    5.85    1.25
   1   7  -3   62.19    4.27
   1   7  -3   59.07    3.94
   1   7  -3   56.88    3.55
  -1  -7   3   55.27    3.69
  -1  -7   3   54.60    4.10
  -1  -7   3   59.26    3.09
   1   7  -3   67.01    4.34
  -1  -7   3   48.55    3.55
   1   7  -3   61.41    3.73
  -1  -7   3   56.71    3.95
  -1  -7   3   60.38    4.29
   1   7  -3   56.78    3.86
   1   7  -3   57.43    4.01
  -1  -7   3   55.92    3.51
   1   7  -3   63.64    4.16
  -1  -7   2   69.30    4.19
   1   7  -2   76.42    4.13
   1   7  -2   81.22    4.77
  -1  -7   2   67.95    4.55
  -1  -7   2   80.49    3.72
  -1  -7   2   67.29    4.09
   1   7  -2   80.53    4.20
  -1  -7   2   77.50    4.66
  -1  -7   2   77.05    4.84
   1   7  -2   78.05    4.69
   1   7  -2   76.56    4.52
  -1  -7   2   69.80    4.12
   1   7  -2   74.02    4.76
   1   7  -2   78.22    4.59
   1   7  -1   23.43    2.34
  -1  -7   1   22.78    2.39
   1   7  -1   25.67    2.63
  -1  -7   1   19.68    2.44
  -1  -7   1   26.41    2.14
   1   7  -1   24.03    2.21
  -1  -7   1   20.72    2.15
  -1  -7   1   18.71    2.36
   1   7  -1   22.67    2.50
   1   7  -1   23.90    2.54
  -1  -7   1   22.09    2.51
  -1  -7   1   23.04    2.40
   1   7  -1   25.29    2.69
   1   7  -1   28.16    2.71
   1   7   0   41.63    3.39
  -1  -7   0   39.64    2.84
  -1  -7   0   37.87    3.38
   1   7   0   39.86    2.86
   1   7   0   36.84    3.04
  -1  -7   0   37.01    3.12
   1   7   0   38.48    3.19
   1   7   0   38.67    3.20
  -1  -7   0   40.38    3.44
  -1  -7   0   34.75    3.22
   1   7   0   39.08    3.26
  -1  -7   0   32.20    3.32
   1   7   0   39.07    3.40
   1   7   1    6.25    1.26
  -1  -7  -1    6.71    1.46
   1   7   1    7.21    1.20
  -1  -7  -1    5.52    1.23
  -1  -7  -1    6.36    1.33
   1   7   1    5.99    1.29
   1   7   1    6.27    1.31
  -1  -7  -1    6.52    1.40
   1   7   1    8.78    1.51
  -1  -7  -1    5.78    1.43
   1   7   1    7.61    1.43
  -1  -7  -1    5.84    1.39
  -1  -7  -1    5.12    1.37
   1   7   1    6.28    1.35
   1   7   2   58.20    4.11
   1   7   2   54.62    4.14
  -1  -7  -2   48.11    4.03
   1   7   2   58.57    4.16
  -1  -7  -2   49.32    3.52
  -1  -7  -2   55.02    4.22
   1   7   2   59.29    3.97
  -1  -7  -2   56.21    4.07
   1   7   2   59.97    4.05
  -1  -7  -2   44.21    3.85
   1   7   2   57.05    4.08
  -1  -7  -2   55.01    4.34
   1   7   2   52.12    3.80
  -1  -7  -2   52.68    3.88
   1   7   3   49.44    3.96
   1   7   3   54.19    4.16
  -1  -7  -3   44.95    3.98
   1   7   3   44.85    3.80
  -1  -7  -3   48.29    3.82
  -1  -7  -3   48.72    4.06
   1   7   3   54.98    4.08
  -1  -7  -3   38.97    3.70
   1   7   3   54.36    3.84
  -1  -7  -3   53.26    3.97
   1   7   3   58.14    4.12
  -1  -7  -3   55.41    4.56
   1   7   3   52.12    4.02
   1   7   4   44.54    3.83
   1   7   4   40.23    3.57
   1   7   4   43.34    3.85
   1   7   4   46.17    3.74
  -1  -7  -4   29.57    3.32
  -1  -7  -4   42.97    3.58
  -1  -7  -4   44.96    4.29
  -1  -7  -4   27.32    2.88
  -1  -7  -5  107.47    6.38
   1   7   5  120.77    6.68
   1   7   5  119.57    6.37
  -1  -7  -5  112.26    6.01
  -1  -7  -5  115.15    7.10
   1   7   5  115.19    6.53
  -1  -7  -6   58.30    4.73
   1   7   6   59.28    4.75
   1   7   6   59.52    4.51
  -1  -7  -6   49.67    4.01
  -1  -7  -6   56.87    5.10
   1   7   6   58.07    4.75
  -1  -7  -7   37.13    4.07
   1   7   7   40.09    4.03
  -1  -7  -7   34.86    3.35
   1   7   7   35.94    3.60
  -1  -7  -7   40.14    4.34
   1   7   7   36.21    3.73
   1   7   8   20.33    3.02
  -1  -7  -8   20.13    3.04
   1   7   8   20.45    2.79
  -1  -7  -8   19.72    3.16
   1   7   8   20.68    3.00
   1   7   9   13.00    2.54
   1   7   9   13.08    2.07
   1   7   9   13.89    2.52
   1   7   9   12.28    2.20
  -1  -7  -9   11.24    2.51
  -1  -7  -9   11.83    2.47
   1   7  10   32.72    3.75
  -1  -7 -10   32.30    4.25
   1   7  11    9.21    2.29
   1   8 -15    1.27    0.78
  -1  -8  15    1.30    0.94
  -1  -8  15    2.02    1.16
   1   8 -15    1.41    0.89
   1   8 -14   34.34    3.77
  -1  -8  14   36.21    4.57
   1   8 -14   33.24    3.08
  -1  -8  14   40.16    4.89
   1   8 -14   35.75    4.07
  -1  -8  14   45.74    4.97
  -1  -8  14   41.66    4.82
  -1  -8  14   30.21    4.01
  -1  -8  13   41.19    4.81
   1   8 -13   37.24    3.08
  -1  -8  13   45.09    5.05
  -1  -8  13   30.34    3.91
   1   8 -13   38.33    4.12
  -1  -8  13   45.54    4.83
   1   8 -13   41.30    3.96
  -1  -8  13   42.74    4.98
  -1  -8  12    3.67    1.55
  -1  -8  12    4.54    1.55
   1   8 -12    3.03    0.94
   1   8 -12    3.24    1.34
  -1  -8  12    4.02    1.56
   1   8 -12    3.20    1.08
  -1  -8  12    5.50    1.80
  -1  -8  11   13.89    2.53
   1   8 -11   15.72    1.82
  -1  -8  11   14.97    2.75
   1   8 -11   14.20    2.45
  -1  -8  11   16.84    2.80
   1   8 -11   15.57    2.35
  -1  -8  11   16.45    2.94
  -1  -8  10   33.51    3.90
   1   8 -10   30.73    2.48
  -1  -8  10   32.13    3.75
   1   8 -10   31.08    3.47
  -1  -8  10   35.14    3.91
   1   8 -10   35.14    3.38
  -1  -8  10   39.04    4.23
  -1  -8   9  171.78    8.83
   1   8  -9  169.34    5.99
  -1  -8   9  193.77    9.16
   1   8  -9  180.68    8.37
  -1  -8   9  196.86    9.32
   1   8  -9  178.77    8.21
   1   8  -9  186.20    7.85
  -1  -8   9  212.15   10.03
   1   8  -8   50.91    4.24
  -1  -8   8   33.39    3.59
   1   8  -8   42.01    3.53
  -1  -8   8   42.07    4.14
   1   8  -8   42.44    2.71
   1   8  -8   36.20    3.54
  -1  -8   8   43.04    4.04
   1   8  -8   45.05    3.91
  -1  -8   8   50.04    4.50
  -1  -8   8   33.32    1.98
   1   8  -8   41.80    3.62
   1   8  -7   45.75    3.96
  -1  -8   7   33.75    3.54
   1   8  -7   43.52    3.43
   1   8  -7   40.08    2.61
  -1  -8   7   42.48    4.07
  -1  -8   7   45.06    4.00
   1   8  -7   41.30    3.67
  -1  -8   7   38.34    3.71
  -1  -8   7   48.74    4.39
   1   8  -7   45.41    3.85
  -1  -8   7   33.16    2.36
   1   8  -7   47.99    3.84
   1   8  -6  113.98    6.19
   1   8  -6  112.09    5.45
  -1  -8   6   94.13    5.61
  -1  -8   6   97.48    6.14
   1   8  -6  100.56    4.26
  -1  -8   6  101.96    5.91
   1   8  -6  108.83    5.78
  -1  -8   6  105.06    6.07
  -1  -8   6  118.83    6.76
   1   8  -6  109.43    5.91
  -1  -8   6   92.66    4.37
   1   8  -6  116.33    5.99
   1   8  -5   32.45    3.36
   1   8  -5   30.28    3.04
  -1  -8   5   22.57    2.63
   1   8  -5   28.35    2.66
   1   8  -5   31.83    3.22
  -1  -8   5   27.62    3.15
   1   8  -5   26.55    3.07
   1   8  -5   26.17    2.77
  -1  -8   5   26.00    2.89
  -1  -8   5   24.83    2.85
  -1  -8   5   30.95    3.43
   1   8  -5   28.06    2.86
  -1  -8   5   27.08    2.44
   1   8  -5   30.05    3.02
   1   8  -4   99.64    5.90
   1   8  -4   93.93    5.38
  -1  -8   4   82.62    5.07
   1   8  -4   87.70    4.81
  -1  -8   4   84.31    5.54
   1   8  -4   95.74    5.63
   1   8  -4   90.18    5.01
   1   8  -4   95.92    5.64
  -1  -8   4   82.11    5.04
  -1  -8   4   85.45    5.32
  -1  -8   4   91.00    5.77
   1   8  -4   90.12    5.33
  -1  -8   4   86.63    4.55
   1   8  -4  100.15    5.58
   1   8  -3   14.94    1.89
   1   8  -3   12.77    1.91
  -1  -8   3    8.43    1.59
  -1  -8   3   12.29    2.08
   1   8  -3   10.37    1.86
  -1  -8   3   10.84    1.77
   1   8  -3   12.61    1.78
   1   8  -3   16.16    2.22
  -1  -8   3   12.33    2.05
  -1  -8   3   14.03    2.15
   1   8  -3   14.04    2.07
  -1  -8   3   12.97    1.83
   1   8  -3   13.73    2.04
   1   8  -3   13.43    2.08
   1   8  -2   29.30    2.76
  -1  -8   2   23.12    2.71
   1   8  -2   30.53    3.09
  -1  -8   2   29.66    3.18
  -1  -8   2   28.02    2.76
  -1  -8   2   25.04    2.91
  -1  -8   2   31.80    3.30
   1   8  -2   29.90    3.05
   1   8  -2   32.26    3.11
  -1  -8   2   29.25    2.80
   1   8  -2   27.55    3.08
   1   8  -2   28.90    2.94
   1   8  -1   78.79    4.58
  -1  -8   1   60.30    4.36
  -1  -8   1   69.18    4.92
   1   8  -1   80.50    5.07
  -1  -8   1   60.42    4.00
  -1  -8   1   71.42    4.89
   1   8  -1   79.48    5.03
  -1  -8   1   74.86    5.13
   1   8  -1   78.61    4.87
  -1  -8   1   70.55    4.84
   1   8  -1   78.75    4.93
   1   8  -1   75.51    5.07
  -1  -8   0    3.85    1.15
   1   8   0    3.41    1.06
  -1  -8   0    3.06    1.10
   1   8   0    3.97    1.15
  -1  -8   0    3.97    1.24
  -1  -8   0    4.20    1.30
   1   8   0    4.69    1.40
   1   8   0    4.76    1.15
  -1  -8   0    4.41    1.27
  -1  -8   0    2.90    1.03
   1   8   0    5.41    1.19
   1   8   0    5.62    1.31
   1   8   1    9.83    1.73
   1   8   1    9.23    1.58
  -1  -8  -1    3.07    1.00
  -1  -8  -1    8.77    1.83
  -1  -8  -1   10.85    1.91
   1   8   1    9.37    1.66
   1   8   1    9.09    1.68
  -1  -8  -1   10.02    1.99
   1   8   1    7.70    1.67
   1   8   2    0.38    0.62
   1   8   2    1.05    0.82
   1   8   2    0.47    0.42
  -1  -8  -2    0.88    0.85
  -1  -8  -2    0.58    0.49
   1   8   2    0.39    0.47
   1   8   2    0.21    0.45
  -1  -8  -2    0.10    0.46
   1   8   2    0.57    0.47
   1   8   3   10.02    1.79
   1   8   3   11.55    1.98
  -1  -8  -3    8.60    1.73
  -1  -8  -3    9.73    1.98
  -1  -8  -3   11.00    2.07
   1   8   3    9.26    1.71
   1   8   3   10.70    1.87
   1   8   4   39.84    3.94
  -1  -8  -4   40.78    3.75
   1   8   4   39.68    3.68
  -1  -8  -4   37.47    4.13
   1   8   4   41.07    3.93
  -1  -8  -5    6.69    1.78
   1   8   5    7.94    1.64
  -1  -8  -5    6.64    1.47
  -1  -8  -5    8.37    2.01
   1   8   5    7.10    1.60
   1   8   5    8.75    1.84
  -1  -8  -6   87.11    6.71
   1   8   6   95.61    6.55
  -1  -8  -6   85.52    5.60
   1   8   6   90.31    6.06
  -1  -8  -6   99.44    7.14
   1   8   6   99.50    6.53
   1   8   7   23.20    3.33
  -1  -8  -7   18.68    3.07
  -1  -8  -7   24.37    3.57
   1   8   7   18.91    2.82
   1   8   7   27.24    3.43
  -1  -8  -7   19.07    2.60
  -1  -8  -8    0.79    1.16
   1   8   8    1.22    0.91
   1   8   8    1.46    1.04
   1   8   9    5.33    1.65
  -1  -8  -9    2.84    1.48
   1   9 -14   12.40    2.35
  -1  -9  14   13.95    2.98
  -1  -9  13   10.78    2.64
   1   9 -13    8.60    1.53
   1   9 -13   10.51    2.34
  -1  -9  13   13.09    2.77
  -1  -9  13   10.54    2.48
   1   9 -13   10.06    2.00
   1   9 -12    1.52    0.61
  -1  -9  12    2.78    1.35
   1   9 -12    1.35    0.76
  -1  -9  12    3.11    1.43
  -1  -9  12    2.73    1.32
   1   9 -12    1.98    1.04
  -1  -9  11    3.50    1.59
  -1  -9  11    5.53    1.73
   1   9 -11    3.49    0.89
   1   9 -11    3.76    1.23
  -1  -9  11    6.14    1.90
   1   9 -11    5.03    1.51
   1   9 -11    3.23    1.18
   1   9 -10    0.85    0.64
  -1  -9  10    0.98    1.05
  -1  -9  10    0.74    0.82
   1   9 -10    0.65    0.49
   1   9 -10    0.40    0.68
  -1  -9  10    0.48    0.76
   1   9 -10    0.21    0.65
   1   9 -10    0.76    0.58
  -1  -9   9   16.45    2.85
   1   9  -9   13.05    1.61
  -1  -9   9   17.00    2.76
   1   9  -9   15.80    2.32
  -1  -9   9   15.81    2.73
   1   9  -9   13.32    2.33
   1   9  -9   14.94    2.47
  -1  -9   8   53.81    4.98
   1   9  -8   44.34    2.92
  -1  -9   8   56.45    4.83
   1   9  -8   55.78    4.22
  -1  -9   8   58.40    5.22
   1   9  -8   47.61    4.33
  -1  -9   8   40.76    2.57
   1   9  -8   55.36    4.82
  -1  -9   7    5.72    1.67
  -1  -9   7    5.84    1.56
   1   9  -7    6.05    1.45
  -1  -9   7    5.46    1.58
   1   9  -7    7.08    1.62
  -1  -9   7    5.13    1.05
   1   9  -7    6.36    1.59
  -1  -9   6    1.79    1.09
  -1  -9   6    3.06    1.05
   1   9  -6    1.81    0.85
  -1  -9   6    1.99    1.18
   1   9  -6    1.54    0.79
  -1  -9   6    1.06    0.59
   1   9  -6    1.28    0.71
  -1  -9   5    9.64    1.97
  -1  -9   5    9.58    1.79
   1   9  -5    9.27    1.62
  -1  -9   5    9.71    2.08
   1   9  -5   10.07    1.86
  -1  -9   5    8.00    1.47
   1   9  -5   10.53    1.91
  -1  -9   4    7.27    1.58
   1   9  -4    7.90    1.47
   1   9  -4    8.45    1.68
  -1  -9   4    8.65    1.99
  -1  -9   4    8.99    1.55
   1   9  -4    8.29    1.74
  -1  -9   4    7.99    1.85
  -1  -9   3  109.88    6.81
  -1  -9   3  103.18    5.82
   1   9  -3  115.08    5.97
  -1  -9   3  132.49    7.38
   1   9  -3  115.55    6.44
  -1  -9   3  126.09    6.37
   1   9  -3  129.66    6.76
  -1  -9   2  135.03    7.49
  -1  -9   2  114.69    6.10
  -1  -9   2  146.79    7.74
   1   9  -2  138.41    7.05
   1   9  -2  142.74    7.18
  -1  -9   2  142.51    6.90
   1   9  -2  135.72    6.66
   1   9  -1   42.38    3.59
  -1  -9   1   36.72    3.86
  -1  -9   1   42.95    4.10
   1   9  -1   44.38    3.93
  -1  -9   1   43.87    4.14
   1   9  -1   45.13    3.93
  -1  -9   0   12.20    2.22
  -1  -9   0   13.14    2.33
   1   9   0   13.52    2.19
  -1  -9   0   13.74    2.51
   1   9   0   13.07    2.04
   1   9   0   15.43    2.30
  -1  -9  -1    9.01    1.84
  -1  -9  -1    8.53    1.93
  -1  -9  -1   11.71    2.33
   1   9   1   10.11    1.97
   1   9   1    9.65    1.79
   1   9   1    8.23    1.61
   1   9   2    6.25    1.51
   1   9   2    5.11    1.44
  -1  -9  -2    5.13    1.50
  -1  -9  -2    4.57    1.54
   1   9   2    5.75    1.47
  -1  -9  -2    5.90    1.83
   1   9   2    6.43    1.64
   1   9   3    7.60    1.75
   1   9   3    9.16    1.85
  -1  -9  -3    7.78    1.81
  -1  -9  -3    6.87    1.86
   1   9   3    8.09    1.80
  -1  -9  -3   10.93    2.33
   1   9   3    8.01    1.82
   1   9   4    6.83    1.70
  -1  -9  -4    6.40    1.58
  -1  -9  -4   10.27    2.22
   1   9   4    7.96    1.84
   1   9   4    7.02    1.74
   1   9   5   19.02    2.98
  -1  -9  -5   15.96    3.06
   1   9   5   16.49    2.58
  -1  -9  -5   18.74    3.14
   1   9   5   20.41    2.95
  -1  -9  -5   16.04    2.59
  -1  -9  -6    0.55    0.24
   1   9   6    0.78    0.77
   1   9   6    1.25    0.91
  -1  -9  -6    0.79    0.87
   1   9   7    5.13    1.69
  -1  -9  -7    5.17    1.50
  -1  -9  -7    5.75    2.14
   1  10 -13    7.56    1.92
  -1 -10  12    3.49    1.47
   1  10 -12    7.55    1.75
  -1 -10  12    6.50    2.33
   1  10 -12    1.21    1.19
   1  10 -12    6.49    1.92
  -1 -10  11   21.20    3.42
  -1 -10  11   17.11    3.20
   1  10 -11   15.33    2.45
  -1 -10  11   21.36    3.59
   1  10 -11   15.56    2.96
   1  10 -11   18.77    3.19
  -1 -10  10    1.20    0.93
  -1 -10  10    0.25    0.57
   1  10 -10    0.63    0.44
   1  10 -10    0.97    0.97
  -1 -10  10    1.49    1.21
   1  10 -10    0.78    0.73
   1  10 -10    0.68    0.81
  -1 -10   9   22.34    3.45
  -1 -10   9   23.50    3.43
   1  10  -9   16.72    1.93
   1  10  -9   20.15    2.71
  -1 -10   9   29.22    3.96
   1  10  -9   15.72    2.90
   1  10  -9   21.19    3.24
  -1 -10   8    6.09    1.89
  -1 -10   8    5.49    1.64
   1  10  -8    5.52    1.41
  -1 -10   8    4.13    1.50
   1  10  -8    5.02    1.71
   1  10  -8    4.89    1.63
  -1 -10   7    7.71    2.10
  -1 -10   7    5.53    1.63
   1  10  -7    8.26    1.78
  -1 -10   7    9.68    2.28
  -1 -10   7    7.12    1.37
   1  10  -7    8.05    1.95
   1  10  -7    8.55    1.96
  -1 -10   6    1.61    0.98
  -1 -10   6    1.29    0.83
   1  10  -6    0.66    0.68
  -1 -10   6    1.53    0.99
  -1 -10   6    1.38    0.72
   1  10  -6    1.24    1.05
   1  10  -6    0.67    0.54
  -1 -10   5    0.80    0.57
   1  10  -5    0.26    0.75
   1  10  -5    0.40    0.56
  -1 -10   5    0.93    0.87
   1  10  -5    1.28    0.77
  -1 -10   5    0.77    0.68
  -1 -10   5    0.79    0.95
  -1 -10   4    5.87    1.46
   1  10  -4    5.07    1.30
   1  10  -4    4.71    1.44
  -1 -10   4    5.61    1.68
   1  10  -4    6.20    1.57
  -1 -10   4    6.21    1.50
  -1 -10   4    5.62    1.65
  -1 -10   3    3.13    1.12
  -1 -10   3    3.44    1.17
  -1 -10   3    4.05    1.55
   1  10  -3    2.51    1.11
  -1 -10   3    3.95    1.16
   1  10  -3    3.32    1.10
   1  10  -3    5.11    1.47
   1  10  -2   88.87    5.60
  -1 -10   2   81.75    6.20
   1  10  -2   80.18    5.76
  -1 -10   2   92.81    6.58
  -1 -10   2   95.48    6.23
   1  10  -2   90.17    6.10
  -1 -10   1    8.16    2.09
  -1 -10   1    8.75    2.17
  -1 -10   1   10.31    2.05
   1  10  -1    7.95    1.79
   1  10  -1   10.65    2.03
   1  10  -1    9.42    1.93
  -1 -10   0   17.04    2.80
  -1 -10   0   16.14    2.74
   1  10   0   17.61    2.67
  -1 -10   0   16.38    2.95
   1  10   0   14.13    2.36
   1  10   0   18.87    2.71
   1  10   1    3.53    1.38
   1  10   1    3.92    1.34
  -1 -10  -1    3.37    1.42
  -1 -10  -1    4.07    1.41
   1  10   1    4.64    1.43
  -1 -10  -1    5.84    1.66
   1  10   1    1.91    1.10
   1  10   2    3.46    1.26
   1  10   2    2.53    1.20
  -1 -10  -2    3.05    1.28
  -1 -10  -2    2.04    1.27
   1  10   2    3.37    1.30
  -1 -10  -2    3.67    1.58
   1  10   2    1.27    0.92
   1  10   3   73.22    5.99
  -1 -10  -3   72.80    5.71
   1  10   3   72.93    5.75
  -1 -10  -3   85.80    6.62
   1  10   3   77.63    5.95
   1  10   4  103.15    7.05
  -1 -10  -4   97.53    6.69
  -1 -10  -4  111.37    8.03
   1  10   4  113.33    7.29
  -1 -10  -5    1.44    0.97
  -1 -10  -5    1.09    1.07
  -1 -10  -6    1.08    0.85
   1  11 -12    0.15    0.92
   1  11 -11   45.63    4.39
  -1 -11  11   53.25    5.65
   1  11 -10   36.37    3.82
  -1 -11  10   38.31    4.59
  -1 -11   9    3.46    1.62
  -1 -11   9    4.98    1.56
   1  11  -9    4.58    1.40
  -1 -11   9    3.02    1.31
   1  11  -9    1.61    1.22
   1  11  -9    5.81    1.76
  -1 -11   8   19.94    3.41
  -1 -11   8   15.67    2.82
   1  11  -8   17.22    2.58
  -1 -11   8   21.60    3.66
   1  11  -8   11.37    2.56
   1  11  -8   16.61    2.80
  -1 -11   7    2.42    1.45
  -1 -11   7    1.30    1.02
   1  11  -7    1.32    0.88
  -1 -11   7    0.83    0.84
   1  11  -7    1.21    0.97
   1  11  -7    1.54    0.93
  -1 -11   6   48.00    5.20
  -1 -11   6   43.51    4.58
   1  11  -6   53.11    4.41
  -1 -11   6   54.65    5.50
   1  11  -6   37.57    4.42
  -1 -11   6   38.00    4.06
   1  11  -6   55.53    4.97
  -1 -11   5    6.12    1.79
   1  11  -5    7.83    1.79
   1  11  -5    8.98    2.02
  -1 -11   5    9.39    2.27
   1  11  -5    6.99    2.02
  -1 -11   5    7.33    1.65
  -1 -11   5    8.21    2.24
  -1 -11   4    1.74    0.98
   1  11  -4    0.65    0.54
   1  11  -4    1.19    0.86
  -1 -11   4    0.96    0.90
   1  11  -4    1.92    1.00
  -1 -11   4    2.31    0.96
  -1 -11   4    1.09    1.17
  -1 -11   3    1.63    0.89
  -1 -11   3    0.09    0.59
   1  11  -3    0.52    0.82
   1  11  -3    0.46    0.39
  -1 -11   3    0.80    0.88
   1  11  -3    0.41    0.91
  -1 -11   3    1.41    1.15
  -1 -11   2   21.11    3.24
   1  11  -2   24.84    3.36
   1  11  -2   25.43    3.11
  -1 -11   2   22.50    3.16
   1  11  -2   21.89    3.18
  -1 -11   2   18.76    3.21
  -1 -11   1   23.47    3.47
   1  11  -1   25.84    3.18
   1  11  -1   24.66    3.39
   1  11  -1   20.78    3.15
  -1 -11   1   27.25    3.46
  -1 -11   1   19.53    3.34
  -1 -11   0    7.20    2.07
  -1 -11   0    8.05    2.15
   1  11   0    6.58    1.75
   1  11   0    6.56    1.86
   1  11   0    8.25    1.97
  -1 -11   0   10.39    2.30
   1  11   0    6.71    1.86
  -1 -11  -1    0.73    0.86
   1  11   1    1.12    0.75
   1  11   1    1.40    0.95
   1  11   1    0.01    0.46
  -1 -11  -1    1.12    1.21
   1  11   1    1.31    0.79
  -1 -11  -1    1.45    1.13
  -1 -11  -2    4.27    1.61
   1  11   2    3.07    1.36
  -1 -11  -2    4.58    1.75
  -1 -11  -3    1.26    1.09
  -1 -11  -4   19.98    3.13
  -1 -12   9   42.23    4.95
   1  12  -9   43.63    4.34
  -1 -12   8   10.97    2.56
   1  12  -8   10.43    2.11
  -1 -12   7    1.04    0.95
   1  12  -7    1.27    0.92
  -1 -12   6    3.20    1.46
   1  12  -6    2.53    0.99
  -1 -12   5    1.29    1.01
   1  12  -5    1.29    0.94
  -1 -12   4   20.45    2.93
   1  12  -4   29.28    3.55
  -1 -12   3   21.95    3.24
   1  12  -3   18.17    2.70
  -1 -12   2   26.31    3.51
   1  12  -2   18.01    2.86
  -1 -12   1    3.39    1.37
   1  12  -1    1.11    1.01
  -1 -12   0    7.29    2.41
   1  12   0    6.98    1.90
   2 -13   1    6.18    1.81
   2 -13   1    5.98    1.91
   2 -13   2    0.86    1.16
  -2  13  -2    0.89    0.77
   2 -13   2    1.89    1.37
   2 -13   2    1.40    1.11
   2 -13   3   18.58    3.20
  -2  13  -3   15.68    2.48
   2 -13   3   20.18    3.49
   2 -13   3   15.02    2.75
   2 -13   4   22.34    3.64
  -2  13  -4   18.24    2.71
   2 -13   4   23.66    3.65
   2 -13   4   18.26    3.02
   2 -13   5    2.65    1.19
   2 -13   5    5.77    1.68
   2 -13   5    3.95    1.71
  -2  13  -5    3.63    1.38
   2 -13   6    7.26    2.18
  -2  13  -6    5.57    1.68
  -2  13  -7    1.07    0.82
  -2  13  -8    7.33    1.87
  -2  13  -9    2.23    1.10
  -2  13  -9    1.22    1.06
  -2  13 -10    1.10    0.91
  -2  12   3    6.69    1.83
   2 -12  -2    3.38    1.35
  -2  12   2    3.45    1.61
  -2  12   2    4.37    1.45
   2 -12  -1   43.88    4.16
   2 -12  -1   37.51    4.00
  -2  12   1   43.66    4.23
  -2  12   1   50.32    4.24
  -2  12   0   53.43    4.47
   2 -12   0   48.81    4.56
   2 -12   0   53.47    4.77
   2 -12   0   65.66    6.17
  -2  12   0   50.47    4.39
  -2  12  -1    7.82    1.84
  -2  12  -1    4.72    1.42
   2 -12   1    5.12    1.54
   2 -12   1    6.74    1.80
   2 -12   1   10.23    2.48
  -2  12  -1    4.80    1.39
  -2  12  -2    4.97    1.54
  -2  12  -2    5.89    1.47
   2 -12   2    4.92    1.54
   2 -12   2    4.41    1.48
  -2  12  -2    3.93    1.41
   2 -12   2    6.23    2.19
  -2  12  -2    4.68    1.37
   2 -12   3    1.10    1.15
  -2  12  -3    0.14    0.67
  -2  12  -3    0.77    0.68
   2 -12   3    0.63    0.86
   2 -12   3    0.75    0.73
   2 -12   3    2.22    1.31
  -2  12  -3    0.99    0.74
  -2  12  -3    0.78    0.71
  -2  12  -4  120.14    7.55
   2 -12   4  107.57    7.15
   2 -12   4  139.24    9.16
  -2  12  -4  113.22    6.42
  -2  12  -4  108.52    7.32
   2 -12   4  133.18    8.08
  -2  12  -5   63.76    5.43
  -2  12  -5   59.53    5.24
   2 -12   5   66.63    5.79
   2 -12   5   59.90    5.27
   2 -12   5   76.34    6.79
  -2  12  -5   55.82    4.51
   2 -12   6    0.70    0.79
   2 -12   6    0.70    0.52
  -2  12  -6    0.69    0.75
   2 -12   6    1.64    1.19
  -2  12  -6    1.69    1.02
  -2  12  -6   -0.18    0.48
   2 -12   6   -0.74    0.33
   2 -12   7   11.77    2.38
   2 -12   7   14.13    2.22
  -2  12  -7   12.77    2.35
   2 -12   7   11.46    2.61
  -2  12  -7   12.85    2.42
  -2  12  -7   14.14    2.39
   2 -12   7   14.93    3.12
   2 -12   8    1.73    1.02
   2 -12   8    2.34    1.08
  -2  12  -8    2.16    1.04
  -2  12  -8    2.41    1.04
   2 -12   8    2.00    1.10
  -2  12  -8    2.16    1.23
  -2  12  -8    1.65    1.02
   2 -12   8    1.07    1.08
   2 -12   9   14.79    2.96
   2 -12   9    4.27    1.56
  -2  12  -9    9.61    2.23
   2 -12   9   12.23    2.34
  -2  12  -9   12.43    2.27
  -2  12  -9   12.26    2.49
  -2  12 -10   14.66    2.31
   2 -12  10   10.95    2.44
   2 -12  10    5.34    1.73
  -2  12 -10   13.14    2.54
  -2  12 -11    1.59    1.17
  -2  12 -11    1.62    0.92
   2 -12  11    1.73    1.06
   2 -12  12    1.22    0.97
  -2  12 -12    1.57    1.00
  -2  12 -13   -0.12    0.49
  -2  11   5    5.22    1.73
  -2  11   5    6.25    1.74
  -2  11   4    6.06    1.82
  -2  11   4    4.86    1.44
   2 -11  -3    1.13    0.66
  -2  11   3    1.89    1.21
   2 -11  -3    1.74    1.18
  -2  11   3    1.94    1.10
  -2  11   3    1.28    0.95
  -2  11   2    0.82    0.58
  -2  11   2    0.77    0.84
   2 -11  -2    2.24    1.15
   2 -11  -2    1.03    0.78
  -2  11   2    0.88    1.15
   2 -11  -2    2.62    1.33
  -2  11   2    0.75    0.69
  -2  11   1    1.17    0.76
  -2  11   1    0.71    0.32
   2 -11  -1    1.10    0.88
   2 -11  -1    0.57    0.71
   2 -11  -1    1.15    0.84
  -2  11   1    1.70    1.30
  -2  11   1    1.24    0.87
  -2  11   0   34.39    3.36
  -2  11   0   37.96    4.03
   2 -11   0   30.04    3.28
   2 -11   0   33.30    3.46
  -2  11   0   35.77    4.03
   2 -11   0   36.17    4.44
  -2  11   0   34.19    3.36
  -2  11  -1   63.27    4.47
  -2  11  -1   62.31    5.14
   2 -11   1   52.05    4.42
   2 -11   1   56.28    4.74
  -2  11  -1   62.14    5.31
   2 -11   1   64.99    6.16
  -2  11  -1   54.53    4.20
   2 -11   2    9.04    2.10
   2 -11   2    6.90    1.67
  -2  11  -2    9.17    1.83
  -2  11  -2    7.32    1.47
   2 -11   2    7.68    1.80
  -2  11  -2   10.68    2.28
  -2  11  -2    7.88    1.55
   2 -11   3   15.40    2.49
   2 -11   3   14.21    1.63
  -2  11  -3   15.17    2.49
  -2  11  -3   17.48    2.33
   2 -11   3   16.29    2.61
  -2  11  -3   15.89    2.60
   2 -11   3   15.97    3.00
   2 -11   4    2.80    1.12
   2 -11   4    3.54    0.94
  -2  11  -4    3.18    0.92
  -2  11  -4    3.30    1.22
   2 -11   4    3.08    1.17
  -2  11  -4    3.14    1.30
   2 -11   4    3.52    1.53
   2 -11   5   54.09    3.78
  -2  11  -5   61.78    5.01
   2 -11   5   61.46    5.24
  -2  11  -5   57.97    4.90
   2 -11   5   51.04    4.64
  -2  11  -5   54.30    4.28
   2 -11   6  155.25    7.09
  -2  11  -6  159.44    8.30
  -2  11  -6  154.99    8.14
   2 -11   6  145.35    8.15
  -2  11  -6  163.01    7.78
  -2  11  -6  151.64    7.44
   2 -11   7    7.90    1.96
   2 -11   7    6.87    1.46
  -2  11  -7   10.19    1.87
  -2  11  -7    9.39    2.02
   2 -11   7    6.39    1.89
  -2  11  -7    8.15    1.85
   2 -11   7    9.00    2.27
  -2  11  -7    7.56    1.73
   2 -11   8    2.35    1.30
   2 -11   8    2.23    1.06
  -2  11  -8    1.72    0.99
  -2  11  -8    2.40    1.09
   2 -11   8    2.02    1.10
  -2  11  -8    1.66    0.98
  -2  11  -8    1.03    0.87
   2 -11   8    3.14    1.42
   2 -11   9    1.41    1.02
  -2  11  -9    1.60    0.83
   2 -11   9    3.25    1.26
  -2  11  -9    2.75    1.18
   2 -11   9    3.42    1.57
  -2  11  -9    1.84    1.05
   2 -11   9    2.95    1.41
  -2  11  -9    1.91    1.11
   2 -11  10   25.94    3.62
  -2  11 -10   23.13    2.93
   2 -11  10   24.50    3.40
  -2  11 -10   22.13    3.08
   2 -11  10   26.97    3.88
  -2  11 -10   21.75    3.01
   2 -11  10   30.13    4.46
  -2  11 -10   26.30    3.34
   2 -11  11   69.21    5.89
  -2  11 -11   62.11    5.36
  -2  11 -11   52.88    4.80
   2 -11  11   72.99    6.60
   2 -11  11   81.86    7.21
   2 -11  11   65.45    6.10
  -2  11 -11   66.53    4.98
  -2  11 -12    1.90    1.00
   2 -11  12    3.09    1.48
  -2  11 -12    1.97    1.11
  -2  11 -13    0.99    0.82
  -2  11 -13    1.07    0.77
   2 -11  13    1.44    1.14
  -2  11 -14    1.98    0.99
  -2  10   7    7.22    2.01
  -2  10   7    7.67    1.81
  -2  10   6    0.35    0.92
  -2  10   6    1.44    0.78
   2 -10  -5    0.98    1.09
  -2  10   5    0.63    0.83
   2 -10  -5    2.92    1.57
  -2  10   5    1.05    1.04
  -2  10   5    0.36    0.52
   2 -10  -4    3.23    0.93
  -2  10   4    4.35    1.37
  -2  10   4    4.06    1.53
   2 -10  -4    3.84    1.85
  -2  10   4    3.02    1.43
  -2  10   4    3.95    1.19
  -2  10   3  136.45    7.86
  -2  10   3  131.36    6.88
   2 -10  -3  118.99    6.03
  -2  10   3  141.66    8.02
   2 -10  -3  142.38    8.84
  -2  10   3  130.57    6.49
  -2  10   2   75.53    4.68
  -2  10   2   80.27    5.84
   2 -10  -2   63.39    4.52
   2 -10  -2   68.77    4.58
  -2  10   2   74.49    5.65
   2 -10  -2   77.48    6.34
  -2  10   2   73.19    4.92
  -2  10   1    6.44    1.38
  -2  10   1    5.18    1.50
   2 -10  -1    5.26    1.36
   2 -10  -1    5.73    1.34
   2 -10  -1    6.77    1.91
  -2  10   1    3.70    1.25
  -2  10   1    6.07    1.35
  -2  10   0   12.93    1.90
  -2  10   0   11.23    1.96
   2 -10   0    9.94    1.75
   2 -10   0   11.66    1.94
   2 -10   0   11.15    2.32
  -2  10   0   13.95    2.35
  -2  10   0   11.47    1.76
   2 -10   1    2.11    0.98
   2 -10   1    1.89    0.79
  -2  10  -1    1.05    0.79
  -2  10  -1    1.60    0.65
   2 -10   1    1.26    0.76
  -2  10  -1    2.26    0.97
  -2  10  -1    2.12    0.86
   2 -10   2   41.41    3.66
   2 -10   2   35.19    2.44
  -2  10  -2   49.69    4.29
   2 -10   2   46.89    4.06
  -2  10  -2   46.63    4.17
  -2  10  -2   50.15    3.54
   2 -10   2   50.29    4.72
  -2  10  -2   40.06    3.42
  -2  10  -3    3.42    0.97
  -2  10  -3    5.22    1.43
   2 -10   3    4.87    0.91
   2 -10   3    5.59    1.44
   2 -10   3    4.97    1.30
  -2  10  -3    5.67    1.50
   2 -10   3    6.07    1.72
   2 -10   4   51.95    3.37
   2 -10   4   45.81    4.01
   2 -10   4   53.16    4.51
  -2  10  -4   51.13    4.33
   2 -10   4   60.90    5.40
  -2  10  -4   49.34    3.79
  -2  10  -4   54.49    4.48
  -2  10  -5    0.58    0.55
   2 -10   5    0.29    0.41
  -2  10  -5    0.43    0.62
   2 -10   5    0.47    0.63
   2 -10   5    0.69    0.75
  -2  10  -5    0.59    0.60
  -2  10  -5    0.90    0.65
   2 -10   5    0.36    0.81
   2 -10   6   26.97    2.72
   2 -10   6   19.91    2.80
  -2  10  -6   24.52    2.73
   2 -10   6   24.30    3.27
  -2  10  -6   21.03    2.83
  -2  10  -6   20.20    2.85
   2 -10   6   29.66    3.76
  -2  10  -6   23.56    2.71
   2 -10   7   67.86    4.67
  -2  10  -7   63.51    4.64
   2 -10   7   67.06    5.30
  -2  10  -7   57.64    4.71
   2 -10   7   77.10    5.92
  -2  10  -7   66.30    4.76
   2 -10   7   85.36    6.63
  -2  10  -7   69.11    5.13
  -2  10  -8    2.48    1.09
  -2  10  -8    2.62    0.98
   2 -10   8    3.09    1.07
   2 -10   8    2.44    1.14
   2 -10   8    2.97    1.36
  -2  10  -8    1.64    0.73
  -2  10  -8    2.88    1.17
   2 -10   8    2.72    1.36
  -2  10  -9    4.22    1.40
  -2  10  -9    5.35    1.29
   2 -10   9    4.18    1.38
   2 -10   9    5.91    1.68
   2 -10   9    5.35    1.75
  -2  10  -9    4.59    1.31
   2 -10   9    5.82    1.76
  -2  10 -10   12.62    2.32
  -2  10 -10   11.67    2.07
   2 -10  10   11.75    2.32
   2 -10  10   11.67    2.35
   2 -10  10   13.70    2.78
  -2  10 -10   12.31    2.20
   2 -10  10   14.36    2.88
  -2  10 -11   78.32    5.28
   2 -10  11   81.88    6.59
  -2  10 -11   65.60    5.11
   2 -10  11   92.24    7.06
   2 -10  11   88.47    6.55
  -2  10 -11   76.12    5.72
   2 -10  11  103.12    7.68
   2 -10  12  131.41    8.76
  -2  10 -12  133.48    7.14
   2 -10  12  160.00    9.12
  -2  10 -12  111.21    6.84
   2 -10  12  145.76    9.36
   2 -10  12  180.48   10.48
  -2  10 -12  132.55    7.82
  -2  10 -13    2.51    1.23
   2 -10  13    4.07    1.55
   2 -10  13    3.94    1.46
  -2  10 -13    4.66    1.51
  -2  10 -13    3.39    1.43
   2 -10  13    1.16    1.28
  -2  10 -13    4.29    1.40
   2 -10  13    7.47    2.42
  -2  10 -14    2.01    1.14
   2 -10  14    0.00    0.98
  -2  10 -14    2.08    1.04
   2 -10  14    0.00    0.59
  -2  10 -15    0.02    0.78
  -2  10 -15    1.64    1.03
  -2   9   9   11.87    2.30
  -2   9   8   52.37    4.97
  -2   9   8   58.39    4.74
  -2   9   7   66.83    5.33
   2  -9  -7   63.59    5.93
  -2   9   7   63.49    5.46
   2  -9  -7   67.96    6.27
  -2   9   7   68.79    5.01
   2  -9  -6    0.76    0.57
  -2   9   6    1.11    0.84
  -2   9   6    1.41    0.96
   2  -9  -6    3.26    1.48
  -2   9   6    0.57    0.79
  -2   9   5    5.22    1.42
   2  -9  -5    3.22    1.39
   2  -9  -5    5.28    1.15
   2  -9  -5    2.54    0.96
  -2   9   5    5.94    1.61
   2  -9  -5    5.27    1.77
  -2   9   5    6.85    1.38
  -2   9   5    5.88    1.75
  -2   9   4   15.66    2.05
  -2   9   4   16.35    2.54
  -2   9   4   15.12    2.17
   2  -9  -4   11.78    1.68
   2  -9  -4   13.90    2.71
  -2   9   4   14.56    2.36
   2  -9  -4   10.49    1.88
  -2   9   3  130.66    6.00
  -2   9   3  130.15    7.29
   2  -9  -3  110.87    5.64
   2  -9  -3  116.88    5.52
  -2   9   3  123.88    7.02
   2  -9  -3  133.05    7.97
  -2   9   3  125.42    6.33
  -2   9   2  151.84    6.44
   2  -9  -2  141.06    6.28
  -2   9   2  155.06    7.78
  -2   9   2  160.14    7.98
   2  -9  -2  161.53    8.81
  -2   9   2  149.93    6.70
   2  -9  -1    8.29    1.44
  -2   9   1   12.61    2.09
  -2   9   1   10.33    1.51
   2  -9  -1   11.79    1.79
  -2   9   1   12.22    2.04
  -2   9   1   11.73    1.71
  -2   9   0    2.68    0.93
   2  -9   0    3.99    1.34
   2  -9   0    3.71    0.99
   2  -9   0    5.05    1.35
  -2   9   0    4.74    0.98
  -2   9   0    4.26    1.11
   2  -9   0    3.98    1.22
  -2   9   0    5.31    1.31
  -2   9   0    4.53    1.06
  -2   9  -1    7.50    1.50
   2  -9   1    8.72    1.84
  -2   9  -1    8.83    1.70
  -2   9  -1    8.91    1.46
   2  -9   1    7.66    1.39
   2  -9   1    7.60    1.67
   2  -9   1    8.36    1.59
  -2   9  -1    9.24    1.68
  -2   9  -1    9.66    1.42
   2  -9   2   30.63    2.94
   2  -9   2   32.36    3.25
  -2   9  -2   26.59    2.86
   2  -9   2   27.47    2.02
  -2   9  -2   30.80    3.06
   2  -9   2   34.33    3.23
  -2   9  -2   33.19    3.20
  -2   9  -2   30.73    3.13
   2  -9   2   39.55    3.86
  -2   9  -2   33.51    2.76
  -2   9  -3   29.45    2.95
   2  -9   3   34.95    3.41
   2  -9   3   37.56    3.30
   2  -9   3   38.10    2.56
  -2   9  -3   36.84    3.40
  -2   9  -3   39.22    3.48
   2  -9   3   41.20    3.64
   2  -9   3   41.04    3.97
  -2   9  -3   36.99    3.00
  -2   9  -3   40.80    3.57
  -2   9  -4   30.76    3.10
   2  -9   4   25.96    2.93
  -2   9  -4   24.74    2.76
   2  -9   4   25.10    2.74
  -2   9  -4   33.37    3.05
   2  -9   4   25.77    2.27
  -2   9  -4   27.73    3.00
  -2   9  -4   25.46    2.80
   2  -9   4   28.43    3.08
   2  -9   4   28.55    3.07
   2  -9   4   32.68    3.67
  -2   9  -4   25.31    2.56
  -2   9  -5    0.48    0.40
   2  -9   5    0.21    0.18
   2  -9   5    1.60    0.82
  -2   9  -5    0.19    0.48
   2  -9   5    0.62    0.66
  -2   9  -5    0.11    0.50
   2  -9   5    0.30    0.48
  -2   9  -5    0.06    0.25
   2  -9   5    0.39    0.57
  -2   9  -5   -0.09    0.22
   2  -9   5    0.49    0.39
   2  -9   6   19.16    2.23
   2  -9   6   19.20    2.53
   2  -9   6   19.22    2.57
  -2   9  -6   19.94    2.65
  -2   9  -6   22.17    2.56
   2  -9   6   21.00    2.89
  -2   9  -6   18.58    2.47
   2  -9   6   27.41    3.43
  -2   9  -6   20.38    2.51
  -2   9  -6   21.57    2.67
  -2   9  -7    1.04    0.64
   2  -9   7    1.54    0.74
  -2   9  -7    0.73    0.57
   2  -9   7    1.22    0.67
  -2   9  -7    1.42    0.89
   2  -9   7    1.52    0.94
  -2   9  -7    1.36    0.74
   2  -9   7    0.88    0.78
  -2   9  -8    1.85    0.92
  -2   9  -8    2.99    1.03
   2  -9   8    0.97    0.59
   2  -9   8    2.60    1.10
   2  -9   8    3.78    1.36
  -2   9  -8    2.53    1.03
   2  -9   8    1.63    0.94
  -2   9  -9    2.27    0.97
   2  -9   9    3.78    1.33
  -2   9  -9    3.73    1.09
   2  -9   9    4.12    1.42
   2  -9   9    3.52    1.33
  -2   9  -9    3.05    1.04
   2  -9   9    4.95    1.70
  -2   9 -10    1.73    0.85
   2  -9  10    0.59    0.58
  -2   9 -10    1.03    0.74
   2  -9  10    1.94    0.95
   2  -9  10    0.88    0.89
  -2   9 -10    0.49    0.47
   2  -9  10    3.08    1.52
  -2   9 -11   66.07    4.70
   2  -9  11   63.47    5.57
   2  -9  11   75.72    5.80
  -2   9 -11   64.26    5.33
   2  -9  11   71.24    6.00
  -2   9 -11   60.44    4.61
  -2   9 -11   68.65    5.21
   2  -9  11   85.61    6.66
   2  -9  12   40.67    4.59
  -2   9 -12   35.26    3.56
   2  -9  12   44.58    4.68
  -2   9 -12   37.03    4.23
   2  -9  12   40.15    4.64
  -2   9 -12   33.27    3.50
   2  -9  12   48.27    5.09
  -2   9 -12   33.58    3.76
  -2   9 -13   15.16    2.57
   2  -9  13   18.18    3.22
  -2   9 -13   13.27    2.23
   2  -9  13   17.09    3.09
   2  -9  13   11.72    2.20
  -2   9 -13   12.39    2.47
   2  -9  13   15.74    3.06
  -2   9 -13   13.26    2.24
   2  -9  13   21.76    3.69
   2  -9  14    4.41    1.95
  -2   9 -14    2.47    1.24
   2  -9  14    2.40    1.35
   2  -9  14    4.24    1.72
  -2   9 -14    2.35    1.01
  -2   9 -14    2.43    1.27
   2  -9  14    3.65    1.73
  -2   9 -14    1.92    1.00
   2  -9  14    3.30    1.25
   2  -9  15    2.66    1.19
  -2   9 -15    0.94    0.88
   2  -9  15    3.59    1.80
  -2   9 -15    2.68    1.18
   2  -9  16    5.57    1.84
  -2   9 -16    7.21    1.73
  -2   8  11   23.63    3.56
  -2   8  10    0.57    1.08
  -2   8   9   10.96    2.04
   2  -8  -9    3.75    1.36
   2  -8  -9    1.74    1.49
  -2   8   9    8.81    2.02
  -2   8   9    9.47    2.14
  -2   8   8    2.31    1.02
   2  -8  -8    1.43    0.93
  -2   8   8    1.64    1.03
   2  -8  -8    0.62    0.60
  -2   8   8    3.11    1.19
  -2   8   7    0.87    0.71
   2  -8  -7    0.64    0.50
  -2   8   7    0.80    0.89
  -2   8   7    0.60    0.75
   2  -8  -7    1.94    1.14
   2  -8  -7   -0.01    0.51
  -2   8   6  108.08    6.31
   2  -8  -6   97.10    7.00
   2  -8  -6   93.28    4.27
  -2   8   6  115.22    6.84
   2  -8  -6  108.22    7.50
   2  -8  -6   91.51    5.38
  -2   8   6  112.10    5.86
  -2   8   5   16.05    2.15
   2  -8  -5   12.10    2.51
   2  -8  -5   13.38    1.57
   2  -8  -5   10.44    1.82
   2  -8  -5   16.33    2.71
  -2   8   5   16.66    2.51
  -2   8   5   17.13    2.54
  -2   8   5   14.08    1.91
  -2   8   4  164.87    8.04
  -2   8   4  166.47    7.24
   2  -8  -4  150.61    5.78
  -2   8   4  164.60    7.86
   2  -8  -4  167.85    8.61
  -2   8   4  163.82    6.65
   2  -8  -3   56.61    3.96
  -2   8   3   75.45    4.21
  -2   8   3   74.86    5.09
   2  -8  -3   52.60    4.56
   2  -8  -3   70.88    4.07
   2  -8  -3   67.39    3.77
  -2   8   3   71.40    4.91
   2  -8  -3   73.17    5.64
  -2   8   3   73.81    4.47
  -2   8   2   51.93    4.06
   2  -8  -2   41.16    3.84
   2  -8  -2   51.82    4.10
   2  -8  -2   42.63    3.08
   2  -8  -2   48.85    3.23
   2  -8  -2   19.86    2.97
  -2   8   2   54.01    4.09
  -2   8   2   17.49    2.11
   2  -8  -2   36.00    3.05
  -2   8   2   51.30    3.30
  -2   8   2   52.01    3.53
  -2   8   1  103.86    5.69
   2  -8  -1  100.05    5.77
  -2   8   1   24.33    2.37
   2  -8  -1   91.63    4.52
   2  -8  -1  108.53    5.73
  -2   8   1   32.19    1.32
  -2   8   1   19.79    2.28
  -2   8   1   90.28    4.69
   2  -8  -1   96.25    4.69
  -2   8   1  104.99    5.66
   2  -8  -1   87.88    5.57
  -2   8   1  101.09    4.68
  -2   8   1  104.16    4.53
   2  -8  -1  104.81    5.51
  -2   8   0    2.70    0.86
   2  -8   0    3.59    1.17
   2  -8   0    3.77    0.90
  -2   8   0    3.75    0.99
  -2   8   0    1.63    0.39
   2  -8   0    3.95    1.14
   2  -8   0    3.34    1.19
  -2   8   0    4.14    0.84
  -2   8   0    4.80    1.21
  -2   8   0    3.37    0.98
   2  -8   0    3.62    0.92
  -2   8   0    3.46    0.99
   2  -8   0    2.67    1.06
  -2   8   0    4.53    0.91
  -2   8  -1   10.55    1.72
   2  -8   1   11.42    1.95
   2  -8   1   10.58    1.91
  -2   8  -1   11.05    1.70
  -2   8  -1   11.58    1.46
  -2   8  -1   10.10    1.53
   2  -8   1   10.36    1.55
   2  -8   1    7.29    0.96
  -2   8  -1    5.50    0.81
   2  -8   1   10.00    1.69
  -2   8  -1    8.05    1.43
   2  -8   1   10.08    1.58
   2  -8   1    8.51    1.76
  -2   8  -1   13.42    1.89
  -2   8  -1   11.77    1.46
  -2   8  -2    1.83    0.49
   2  -8   2    1.52    0.71
  -2   8  -2    1.48    0.72
  -2   8  -2    1.36    0.65
   2  -8   2    1.92    0.71
  -2   8  -2    0.74    0.43
   2  -8   2    1.90    0.65
   2  -8   2    1.84    0.51
   2  -8   2    2.00    0.87
  -2   8  -2    1.22    0.62
   2  -8   2    1.58    0.75
  -2   8  -2    1.62    0.53
   2  -8   2    1.12    0.70
  -2   8  -2    1.90    0.78
   2  -8   2    2.44    0.90
   2  -8   3   80.80    5.16
  -2   8  -3   88.78    5.03
  -2   8  -3   88.76    4.82
   2  -8   3   84.09    4.69
   2  -8   3   94.69    5.13
  -2   8  -3   87.74    4.96
   2  -8   3   88.00    3.85
  -2   8  -3   70.74    3.47
  -2   8  -3   82.14    4.80
   2  -8   3   89.98    5.36
  -2   8  -3   90.47    4.99
   2  -8   3   91.68    5.12
  -2   8  -3   99.32    4.27
   2  -8   3   98.70    5.80
  -2   8  -3   91.40    4.37
   2  -8   4  125.32    6.66
  -2   8  -4  110.97    5.02
   2  -8   4   95.52    5.78
  -2   8  -4  106.41    5.60
  -2   8  -4  114.44    5.56
   2  -8   4  108.98    5.58
   2  -8   4   98.05    5.26
  -2   8  -4  109.56    5.44
  -2   8  -4   93.06    4.27
   2  -8   4  109.53    4.68
   2  -8   4   98.91    5.78
  -2   8  -4  103.13    5.55
   2  -8   4  112.87    5.90
  -2   8  -4  107.51    5.49
   2  -8   4  119.24    5.89
  -2   8  -4  120.90    4.68
  -2   8  -5    2.19    0.74
   2  -8   5    0.31    0.37
  -2   8  -5    0.44    0.40
  -2   8  -5    1.46    0.67
   2  -8   5    0.76    0.56
   2  -8   5    1.00    0.76
  -2   8  -5    0.94    0.62
   2  -8   5    1.08    0.46
  -2   8  -5    0.93    0.46
  -2   8  -5    0.86    0.47
   2  -8   5    0.95    0.44
   2  -8   5    0.68    0.48
   2  -8   5    1.19    0.64
  -2   8  -5    1.08    0.55
  -2   8  -5    0.98    0.50
   2  -8   5    0.55    0.41
  -2   8  -6    0.94    0.59
   2  -8   6    1.03    0.66
  -2   8  -6    1.66    0.77
   2  -8   6    1.66    0.90
   2  -8   6    1.78    0.80
   2  -8   6    2.05    0.89
  -2   8  -6    1.85    0.87
  -2   8  -6    1.78    0.83
  -2   8  -6    0.79    0.49
   2  -8   6    1.77    0.65
   2  -8   6    1.83    0.80
   2  -8   6    3.36    1.21
  -2   8  -6    1.23    0.59
   2  -8   6    1.52    0.68
  -2   8  -6    1.02    0.43
  -2   8  -7    4.21    1.22
   2  -8   7    6.03    1.62
  -2   8  -7    4.55    1.20
   2  -8   7    2.99    1.21
  -2   8  -7    3.71    1.16
   2  -8   7    4.79    1.28
  -2   8  -7    3.94    1.09
   2  -8   7    6.21    1.33
  -2   8  -7    5.02    1.15
   2  -8   7    4.92    1.32
   2  -8   7    4.81    1.38
  -2   8  -7    4.66    1.20
   2  -8   7    3.79    0.99
   2  -8   8   51.80    4.32
  -2   8  -8   53.69    3.80
  -2   8  -8   43.62    3.76
   2  -8   8   55.34    4.22
   2  -8   8   44.58    4.07
  -2   8  -8   50.87    4.10
   2  -8   8   59.96    4.81
  -2   8  -8   50.23    3.75
   2  -8   8   57.42    4.85
  -2   8  -8   55.43    4.21
  -2   8  -9   15.22    2.30
   2  -8   9   14.75    2.39
  -2   8  -9   13.31    2.08
   2  -8   9   18.23    2.51
  -2   8  -9   15.99    2.15
  -2   8  -9   14.84    2.25
   2  -8   9   14.77    2.52
  -2   8  -9   13.46    2.02
   2  -8   9   15.78    2.61
  -2   8 -10    1.64    0.86
   2  -8  10    1.86    0.92
  -2   8 -10    2.39    1.06
   2  -8  10    2.14    1.06
  -2   8 -10    1.04    0.77
   2  -8  10    1.96    1.09
  -2   8 -10    1.62    0.76
   2  -8  10    3.02    1.20
   2  -8  11   20.32    3.16
  -2   8 -11   14.66    2.46
   2  -8  11   16.06    2.75
  -2   8 -11   18.46    2.45
   2  -8  11   18.89    2.75
  -2   8 -11   14.96    2.52
   2  -8  11   17.49    2.85
  -2   8 -11   16.44    2.32
   2  -8  11   16.68    2.25
   2  -8  12   13.19    2.60
  -2   8 -12   12.31    2.30
   2  -8  12   14.66    2.73
   2  -8  12   15.75    2.82
  -2   8 -12   10.57    1.91
  -2   8 -12   13.17    2.40
   2  -8  12   13.31    2.61
  -2   8 -12   11.93    2.03
   2  -8  12   12.41    2.14
  -2   8 -13    0.87    0.81
  -2   8 -13    0.85    0.63
   2  -8  13    1.34    1.15
   2  -8  13    1.42    1.03
  -2   8 -13    1.39    0.96
   2  -8  13    1.34    0.94
   2  -8  13    0.47    0.44
   2  -8  13    1.92    0.92
  -2   8 -14   15.68    2.66
   2  -8  14   15.94    3.07
  -2   8 -14   19.35    2.70
   2  -8  14   19.92    3.35
  -2   8 -14   17.64    2.91
   2  -8  14   19.93    3.34
   2  -8  14   21.77    3.49
   2  -8  14   13.08    2.41
  -2   8 -15    2.94    1.19
   2  -8  15    3.74    1.67
   2  -8  15    3.70    1.53
   2  -8  15    4.73    1.79
  -2   8 -15    4.25    1.57
   2  -8  15    2.93    1.34
  -2   8 -16    1.57    0.81
   2  -8  16    2.67    1.17
   2  -8  17   17.90    3.62
   2  -8  17   10.50    2.67
  -2   7  12    3.61    1.36
  -2   7  11   20.72    3.08
   2  -7 -10  100.37    7.20
  -2   7  10  102.27    6.95
   2  -7 -10  104.24    7.43
  -2   7  10  102.16    7.13
  -2   7  10  105.31    6.58
   2  -7  -9   36.61    4.21
  -2   7   9   36.08    3.89
  -2   7   9   34.18    3.93
   2  -7  -9   39.41    4.28
  -2   7   9   34.58    3.48
  -2   7   8   13.77    2.36
  -2   7   8   11.37    2.09
   2  -7  -8   15.33    2.55
   2  -7  -8    9.68    1.88
  -2   7   8   12.61    1.99
   2  -7  -8   10.15    2.25
   2  -7  -7   23.93    3.33
  -2   7   7   25.89    2.99
   2  -7  -7   25.97    3.38
  -2   7   7   26.45    3.13
   2  -7  -7   21.67    2.58
  -2   7   7   29.66    2.87
   2  -7  -6   30.14    3.63
  -2   7   6   35.27    3.31
  -2   7   6   36.70    3.61
   2  -7  -6   30.62    2.12
   2  -7  -6   38.00    3.98
   2  -7  -6   28.25    2.83
  -2   7   6   40.43    3.21
  -2   7   5  180.16    8.21
  -2   7   5  170.04    7.22
   2  -7  -5  164.81    8.30
  -2   7   5  180.38    8.06
   2  -7  -5  158.78    5.33
   2  -7  -5  179.00    8.67
   2  -7  -5  153.98    6.46
  -2   7   5  174.66    6.77
   2  -7  -4   11.00    2.00
  -2   7   4   12.43    1.95
  -2   7   4   13.54    1.69
  -2   7   4   12.90    1.83
   2  -7  -4   12.04    1.95
   2  -7  -4   10.31    1.27
   2  -7  -4    9.29    2.00
  -2   7   4   13.75    2.03
   2  -7  -4   13.13    2.15
   2  -7  -4   10.74    1.59
  -2   7   3   50.28    3.93
   2  -7  -3   45.03    3.80
   2  -7  -3   45.37    2.94
   2  -7  -3   52.00    4.01
  -2   7   3   29.59    2.37
  -2   7   3   39.69    2.79
   2  -7  -3   42.84    3.79
   2  -7  -3   46.78    2.79
  -2   7   3   52.71    3.88
   2  -7  -3   38.24    2.97
  -2   7   3   53.18    3.17
  -2   7   3   49.07    3.35
  -2   7   2  137.44    6.43
   2  -7  -2  129.31    6.38
   2  -7  -2  140.49    6.58
   2  -7  -2  121.26    4.97
  -2   7   2  136.91    5.23
  -2   7   2  115.36    4.95
  -2   7   2  118.24    5.17
   2  -7  -2  124.56    4.94
  -2   7   2  135.08    6.22
   2  -7  -2  117.42    6.24
   2  -7  -2  128.94    5.77
  -2   7   2  128.15    5.01
   2  -7  -2  111.15    4.95
  -2   7   2  127.87    5.32
  -2   7   1   25.86    2.60
   2  -7  -1   21.45    2.42
   2  -7  -1   26.35    2.63
   2  -7  -1   21.05    2.00
  -2   7   1   25.52    2.12
  -2   7   1   19.61    2.01
  -2   7   1   20.16    2.04
   2  -7  -1   22.58    2.07
   2  -7  -1   21.43    2.45
  -2   7   1   25.80    2.51
   2  -7  -1   24.79    2.49
  -2   7   1   26.00    2.03
  -2   7   1   25.91    2.16
  -2   7   0   73.38    4.39
   2  -7   0   76.09    4.61
  -2   7   0   73.42    3.77
   2  -7   0   67.74    3.64
   2  -7   0   76.17    4.48
  -2   7   0   51.63    1.99
  -2   7   0   66.28    3.79
  -2   7   0   65.85    3.84
   2  -7   0   72.20    3.85
  -2   7   0   75.54    4.37
   2  -7   0   65.10    4.26
  -2   7   0   76.37    3.59
   2  -7   0   80.32    4.60
  -2   7   0   77.84    3.54
   2  -7   1    0.91    0.62
  -2   7  -1    0.58    0.47
  -2   7  -1    0.31    0.25
  -2   7  -1    0.24    0.42
   2  -7   1   -0.09    0.19
   2  -7   1    0.40    0.43
  -2   7  -1   -0.07    0.09
   2  -7   1    0.03    0.14
   2  -7   1   -0.01    0.04
  -2   7  -1    0.22    0.20
  -2   7  -1    0.32    0.33
   2  -7   1   -0.16    0.08
   2  -7   1    0.18    0.47
  -2   7  -1    0.10    0.40
  -2   7  -1    0.33    0.31
   2  -7   2   96.41    4.85
  -2   7  -2   89.65    4.43
  -2   7  -2   95.79    4.89
   2  -7   2   85.63    4.26
  -2   7  -2   76.71    3.21
   2  -7   2   95.34    3.49
   2  -7   2   92.28    5.13
  -2   7  -2   83.08    4.52
  -2   7  -2   96.22    4.78
   2  -7   2   90.67    4.65
   2  -7   2   85.69    4.89
   2  -7   2  101.80    5.38
  -2   7  -2   97.75    4.06
  -2   7  -2   97.01    4.96
   2  -7   2   91.07    4.98
   2  -7   3   20.33    2.41
  -2   7  -3   19.71    1.80
   2  -7   3   15.47    2.06
  -2   7  -3   19.16    2.12
   2  -7   3   18.38    2.06
  -2   7  -3   17.38    2.00
   2  -7   3   15.75    1.85
  -2   7  -3   17.68    1.98
  -2   7  -3   14.29    1.45
   2  -7   3   19.56    1.64
  -2   7  -3   16.93    1.99
   2  -7   3   16.88    2.11
  -2   7  -3   21.55    2.16
   2  -7   3   17.02    2.02
   2  -7   3   21.16    2.26
  -2   7  -3   20.77    1.67
   2  -7   4  287.92    9.77
  -2   7  -4  267.74    7.86
   2  -7   4  235.67    8.66
  -2   7  -4  258.42    8.58
   2  -7   4  267.76    8.68
  -2   7  -4  261.33    8.32
  -2   7  -4  266.70    8.42
   2  -7   4  245.08    8.28
  -2   7  -4  234.67    7.04
   2  -7   4  275.69    7.67
   2  -7   4  253.99    8.93
  -2   7  -4  254.06    8.60
  -2   7  -4  261.74    8.34
   2  -7   4  263.79    8.95
   2  -7   4  283.32    8.88
  -2   7  -4  275.75    6.99
   2  -7   5  160.31    7.28
   2  -7   5  140.24    6.51
  -2   7  -5  150.40    6.39
   2  -7   5  141.34    6.26
  -2   7  -5  154.56    6.42
  -2   7  -5  146.49    6.04
   2  -7   5  155.08    6.44
  -2   7  -5  136.57    5.41
   2  -7   5  163.00    6.01
  -2   7  -5  149.79    6.44
   2  -7   5  140.17    6.50
  -2   7  -5  147.18    6.02
   2  -7   5  161.60    6.94
   2  -7   5  155.02    6.23
  -2   7  -5  156.17    4.99
  -2   7  -6    3.88    1.01
   2  -7   6    2.65    0.95
  -2   7  -6    3.38    0.85
   2  -7   6    2.90    0.95
  -2   7  -6    2.94    1.00
   2  -7   6    3.73    0.99
  -2   7  -6    3.17    0.88
   2  -7   6    4.39    1.05
  -2   7  -6    3.87    0.97
   2  -7   6    3.63    1.05
   2  -7   6    4.40    1.21
  -2   7  -6    4.16    0.97
   2  -7   6    3.34    0.92
  -2   7  -6    3.88    0.72
   2  -7   7   68.14    4.82
   2  -7   7   58.14    4.30
  -2   7  -7   63.97    4.23
  -2   7  -7   63.48    3.94
   2  -7   7   58.43    4.25
  -2   7  -7   56.25    3.87
   2  -7   7   67.32    4.27
   2  -7   7   61.03    4.51
  -2   7  -7   59.74    4.15
  -2   7  -7   66.57    4.28
   2  -7   7   63.33    4.31
  -2   7  -7   59.70    3.79
   2  -7   7   61.35    3.74
  -2   7  -7   59.76    3.17
  -2   7  -8    5.98    1.30
   2  -7   8    5.24    1.41
  -2   7  -8    4.83    1.19
   2  -7   8    3.21    1.12
   2  -7   8    5.73    1.54
  -2   7  -8    3.12    1.11
   2  -7   8    5.01    1.26
  -2   7  -8    4.38    1.07
   2  -7   8    3.98    1.14
  -2   7  -8    5.47    1.33
   2  -7   8    5.07    1.36
  -2   7  -8    4.49    1.07
   2  -7   8    4.93    1.05
  -2   7  -8    3.29    0.79
  -2   7  -9   42.98    3.68
   2  -7   9   45.78    4.03
  -2   7  -9   46.00    3.55
   2  -7   9   52.34    4.41
   2  -7   9   46.05    3.94
  -2   7  -9   43.34    3.67
  -2   7  -9   49.30    3.86
   2  -7   9   43.14    3.77
  -2   7  -9   52.23    3.99
  -2   7  -9   47.65    3.53
   2  -7   9   54.74    4.48
   2  -7   9   40.48    3.06
  -2   7 -10   73.23    4.93
   2  -7  10   78.35    5.59
  -2   7 -10   79.96    4.81
   2  -7  10   94.11    6.10
   2  -7  10   87.51    5.84
  -2   7 -10   73.93    5.10
  -2   7 -10   79.17    5.22
  -2   7 -10   85.78    5.23
  -2   7 -10   78.43    4.66
  -2   7 -10   75.34    5.17
   2  -7  10   87.28    5.90
   2  -7  10   72.25    4.37
  -2   7 -11    0.89    0.69
  -2   7 -11    1.28    0.71
   2  -7  11    0.26    0.45
   2  -7  11    1.24    0.93
  -2   7 -11    1.43    0.77
   2  -7  11    1.32    0.80
   2  -7  11    1.55    1.05
  -2   7 -11    0.90    0.57
   2  -7  11    0.64    0.42
  -2   7 -12    0.04    0.47
   2  -7  12    1.28    1.05
  -2   7 -12    0.79    0.55
   2  -7  12    0.58    0.63
  -2   7 -12    0.81    0.64
   2  -7  12    0.60    0.68
   2  -7  12    1.60    0.92
   2  -7  12    0.61    0.48
  -2   7 -12    0.33    0.59
  -2   7 -13    9.50    1.90
  -2   7 -13    8.98    1.86
   2  -7  13    6.94    1.91
   2  -7  13    8.11    2.14
  -2   7 -13    8.31    1.99
   2  -7  13    9.18    2.29
   2  -7  13    8.09    1.98
  -2   7 -13    6.07    1.38
   2  -7  13    7.83    1.69
  -2   7 -14    7.01    1.73
   2  -7  14    4.28    1.56
  -2   7 -14    3.62    1.24
   2  -7  14    3.38    1.41
  -2   7 -14    3.37    1.43
   2  -7  14    4.76    1.58
   2  -7  14    4.97    1.57
  -2   7 -14    2.67    0.97
   2  -7  14    3.74    1.31
  -2   7 -15    1.53    0.79
  -2   7 -15    0.76    0.53
   2  -7  15    2.54    1.64
   2  -7  15    2.50    1.25
   2  -7  15    2.12    1.50
  -2   7 -15    0.58    0.92
   2  -7  15    1.95    1.14
  -2   7 -15    1.04    0.75
   2  -7  15    1.71    0.99
  -2   7 -16    0.80    0.82
   2  -7  16    2.50    1.53
   2  -7  16    2.84    1.23
   2  -7  16    1.11    0.82
   2  -7  17   24.55    3.55
   2  -7  17   19.50    3.10
   2  -6 -12    0.07    1.02
  -2   6  12    2.34    1.16
   2  -6 -11   23.59    3.29
  -2   6  11   22.14    3.20
  -2   6  11   24.37    3.37
   2  -6 -11   24.78    3.23
  -2   6  11   24.58    3.19
  -2   6  10  120.59    7.37
   2  -6 -10  134.10    7.94
  -2   6  10  124.16    7.58
  -2   6  10  128.25    7.18
   2  -6 -10  121.00    7.60
  -2   6   9  140.31    7.59
   2  -6  -9  142.31    8.03
  -2   6   9  138.64    7.76
   2  -6  -9  145.05    8.03
   2  -6  -9  129.49    6.59
  -2   6   9  141.74    7.29
   2  -6  -8   19.91    2.36
  -2   6   8   16.05    1.42
  -2   6   8   23.40    2.83
   2  -6  -8   21.04    2.97
  -2   6   8   21.18    2.86
   2  -6  -8   22.60    3.11
  -2   6   8   21.99    2.63
  -2   6   7   14.27    2.11
  -2   6   7   11.75    1.06
   2  -6  -7   12.35    2.29
  -2   6   7   14.11    2.13
   2  -6  -7   16.65    2.43
   2  -6  -7   12.20    1.77
  -2   6   7   12.81    1.89
  -2   6   6    6.43    1.37
  -2   6   6    4.24    0.57
   2  -6  -6    6.56    1.62
   2  -6  -6    5.23    0.78
  -2   6   6    4.88    1.27
   2  -6  -6    4.69    1.51
   2  -6  -6    7.47    1.61
   2  -6  -6    4.90    1.26
  -2   6   6    6.29    1.14
   2  -6  -6    4.82    1.06
  -2   6   5   58.40    3.55
   2  -6  -5   56.92    3.52
   2  -6  -5   67.86    4.56
  -2   6   5   64.55    4.49
  -2   6   5   32.49    2.30
  -2   6   5   43.01    1.45
  -2   6   5   56.70    1.57
  -2   6   5   37.70    2.38
   2  -6  -5   63.71    4.58
  -2   6   5   58.46    4.14
   2  -6  -5   62.95    4.47
   2  -6  -5   57.36    2.62
  -2   6   5    9.41    1.25
   2  -6  -5   72.48    5.00
  -2   6   5   70.38    4.17
  -2   6   4   49.22    3.05
   2  -6  -4   43.18    2.90
   2  -6  -4   49.19    3.73
  -2   6   4   52.19    3.86
   2  -6  -4   50.75    3.95
  -2   6   4   51.71    2.86
  -2   6   4   41.06    2.40
  -2   6   4   43.32    2.62
   2  -6  -4   43.10    3.61
  -2   6   4   52.52    3.78
   2  -6  -4   45.72    2.44
   2  -6  -4   55.45    4.25
  -2   6   4   50.24    3.38
   2  -6  -3    2.59    0.73
  -2   6   3    3.01    0.70
   2  -6  -3    3.74    0.84
  -2   6   3    4.06    0.78
   2  -6  -3    3.22    0.67
   2  -6  -3    3.47    0.96
  -2   6   3    3.27    0.73
  -2   6   3    3.39    0.99
   2  -6  -3    3.23    0.98
  -2   6   3    2.75    0.66
   2  -6  -3    3.11    0.65
  -2   6   3    4.56    1.10
   2  -6  -3    2.52    0.96
  -2   6   3    3.80    0.87
  -2   6   2    1.07    0.47
   2  -6  -2    0.78    0.43
   2  -6  -2    0.87    0.46
  -2   6   2    1.42    0.48
   2  -6  -2    0.92    0.38
   2  -6  -2    0.84    0.49
  -2   6   2    1.13    0.39
  -2   6   2    1.56    0.60
   2  -6  -2    1.78    0.65
   2  -6  -2    1.19    0.52
  -2   6   2    1.63    0.55
   2  -6  -2    1.02    0.61
  -2   6   2    1.02    0.51
  -2   6   2    1.11    0.47
  -2   6   1    8.99    1.04
  -2   6   1    8.09    1.12
   2  -6  -1    9.88    1.45
   2  -6  -1    5.74    1.00
   2  -6  -1    8.40    1.39
  -2   6   1    9.60    1.43
   2  -6  -1    8.42    1.12
  -2   6   1    8.04    1.14
   2  -6  -1    9.37    1.47
  -2   6   1    7.45    1.13
   2  -6  -1    7.46    1.06
   2  -6  -1    7.65    1.43
  -2   6   1    9.29    1.40
  -2   6   1    8.52    1.11
  -2   6   0   13.18    1.27
   2  -6   0   12.27    1.61
  -2   6   0   13.44    1.65
   2  -6   0   14.01    1.79
   2  -6   0   11.75    1.29
  -2   6   0   12.21    1.43
   2  -6   0   11.63    1.61
  -2   6   0   10.17    1.38
  -2   6   0   10.37    0.72
   2  -6   0   10.84    0.72
  -2   6   0   12.61    1.48
  -2   6   0   13.25    1.66
   2  -6   0   13.81    1.51
   2  -6   0   11.60    1.61
  -2   6   0   12.04    1.27
   2  -6   1   14.68    1.78
  -2   6  -1   15.06    1.77
   2  -6   1   12.96    1.41
  -2   6  -1   14.81    1.50
  -2   6  -1   12.12    0.99
   2  -6   1   15.40    1.05
  -2   6  -1   14.04    1.64
   2  -6   1   15.99    1.70
  -2   6  -1   16.76    1.80
   2  -6   1   13.60    1.78
  -2   6  -1   18.00    1.45
   2  -6   1   17.74    1.95
   2  -6   1   14.64    1.78
  -2   6  -1   16.01    1.81
  -2   6  -2    0.17    0.34
   2  -6   2    0.81    0.51
   2  -6   2    0.49    0.36
  -2   6  -2    0.39    0.40
  -2   6  -2   -0.05    0.10
  -2   6  -2    0.43    0.27
   2  -6   2    0.26    0.34
   2  -6   2   -0.11    0.16
   2  -6   2    0.43    0.31
   2  -6   2    0.01    0.33
   2  -6   2    0.37    0.36
  -2   6  -2    0.21    0.22
  -2   6  -2    0.29    0.38
   2  -6   2    0.31    0.35
  -2   6  -2   -0.11    0.07
  -2   6  -3  207.05    6.06
   2  -6   3  214.34    7.64
   2  -6   3  201.99    7.20
  -2   6  -3  187.88    6.74
   2  -6   3  193.15    6.52
   2  -6   3  214.27    7.09
  -2   6  -3  206.25    6.61
  -2   6  -3  200.50    6.85
  -2   6  -3  188.84    5.54
   2  -6   3  212.52    5.91
  -2   6  -3  208.71    7.03
   2  -6   3  202.82    7.25
   2  -6   3  188.18    6.83
  -2   6  -3  202.40    6.70
   2  -6   3  201.06    7.00
   2  -6   3  219.26    7.34
  -2   6  -3  222.46    5.52
   2  -6   4 1452.25   26.36
   2  -6   4 1297.55   25.16
  -2   6  -4 1218.60   24.37
   2  -6   4 1405.14   24.98
   2  -6   4 1300.16   24.48
  -2   6  -4 1292.74   24.42
  -2   6  -4 1389.03   24.61
   2  -6   4 1391.89   25.49
   2  -6   4 1385.95   23.56
  -2   6  -4 1251.04   22.92
  -2   6  -4 1366.46   25.03
   2  -6   4 1293.98   25.07
  -2   6  -4 1378.07   24.27
   2  -6   4 1402.45   24.89
  -2   6  -4 1426.65   21.98
   2  -6   5  358.42   10.57
   2  -6   5  313.49    9.67
  -2   6  -5  323.25    9.38
  -2   6  -5  310.35    9.03
  -2   6  -5  338.36    9.49
   2  -6   5  330.48    9.51
   2  -6   5  316.47    9.41
   2  -6   5  337.62    9.03
  -2   6  -5  299.77    8.50
   2  -6   5  331.90    9.98
   2  -6   5  314.15    9.54
  -2   6  -5  316.12    9.44
  -2   6  -5  331.51    8.91
   2  -6   5  323.93    9.07
  -2   6  -5  327.19    7.42
   2  -6   6   18.54    2.33
  -2   6  -6   17.00    1.93
   2  -6   6   16.59    2.07
  -2   6  -6   19.09    1.99
   2  -6   6   16.06    2.03
  -2   6  -6   14.15    1.80
   2  -6   6   18.17    2.02
   2  -6   6   18.79    2.26
  -2   6  -6   18.07    2.01
  -2   6  -6   17.72    2.05
   2  -6   6   16.36    1.98
  -2   6  -6   17.84    1.84
   2  -6   6   17.68    1.87
  -2   6  -6   18.22    1.52
  -2   6  -7   11.68    1.68
   2  -6   7   10.92    1.82
   2  -6   7    9.82    1.62
  -2   6  -7    9.85    1.61
   2  -6   7   10.90    1.62
  -2   6  -7    9.90    1.49
   2  -6   7   12.22    1.74
  -2   6  -7   10.77    1.60
   2  -6   7   10.46    1.82
  -2   6  -7   11.62    1.54
   2  -6   7    9.37    1.38
   2  -6   7   10.02    1.32
  -2   6  -7   10.04    1.24
  -2   6  -7   11.97    1.70
   2  -6   7   11.28    1.80
  -2   6  -8  119.32    5.85
   2  -6   8  125.19    6.34
  -2   6  -8  114.03    5.64
   2  -6   8  114.92    6.03
  -2   6  -8  114.58    5.41
   2  -6   8  114.04    6.12
   2  -6   8  127.48    6.08
  -2   6  -8  111.25    5.64
  -2   6  -8  124.74    5.89
  -2   6  -8  127.03    5.86
   2  -6   8  112.74    5.73
  -2   6  -8  119.75    5.22
   2  -6   8  112.73    5.03
  -2   6  -8  111.20    5.03
  -2   6  -8  113.34    4.51
   2  -6   8  102.43    4.67
  -2   6  -9   51.71    4.00
   2  -6   9   54.66    4.26
  -2   6  -9   52.84    3.72
   2  -6   9   52.26    4.16
   2  -6   9   53.23    4.21
   2  -6   9   50.80    4.21
  -2   6  -9   50.73    3.85
  -2   6  -9   55.05    4.00
  -2   6  -9   56.99    3.90
   2  -6   9   52.67    3.95
  -2   6  -9   53.95    3.90
   2  -6   9   48.19    3.27
  -2   6  -9   49.33    3.35
   2  -6   9   48.10    3.22
  -2   6  -9   47.82    3.06
  -2   6 -10   86.91    5.40
   2  -6  10  103.63    5.95
  -2   6 -10   89.38    5.01
   2  -6  10   91.07    5.77
  -2   6 -10   92.04    5.54
   2  -6  10   98.70    5.98
   2  -6  10   96.24    5.93
  -2   6 -10   94.81    5.47
   2  -6  10   91.16    5.49
  -2   6 -10   98.30    5.26
  -2   6 -10   90.38    5.29
  -2   6 -10   79.22    4.42
   2  -6  10   82.94    4.52
  -2   6 -11  190.81    8.62
   2  -6  11  198.38    8.73
  -2   6 -11  176.01    7.59
   2  -6  11  175.60    8.61
   2  -6  11  197.46    9.02
   2  -6  11  207.33    9.24
  -2   6 -11  182.14    8.13
  -2   6 -11  185.77    8.04
  -2   6 -11  192.79    7.79
  -2   6 -11  167.06    6.85
   2  -6  11  168.44    7.12
   2  -6  12   69.05    5.14
  -2   6 -12   63.90    4.78
  -2   6 -12   55.79    4.31
   2  -6  12   62.33    5.23
   2  -6  12   68.43    5.46
   2  -6  12   64.02    5.19
  -2   6 -12   60.40    4.72
  -2   6 -12   68.47    4.57
  -2   6 -12   53.73    3.87
   2  -6  12   56.12    4.16
   2  -6  13   24.89    3.26
  -2   6 -13   22.34    2.94
   2  -6  13   22.75    3.40
  -2   6 -13   21.46    2.69
   2  -6  13   26.57    3.63
  -2   6 -13   21.89    3.11
   2  -6  13   26.02    3.54
  -2   6 -13   15.83    2.30
   2  -6  13   19.54    2.62
  -2   6 -14    9.65    2.02
  -2   6 -14   12.58    2.14
   2  -6  14   11.98    2.56
   2  -6  14   12.64    2.57
  -2   6 -14   10.47    2.19
   2  -6  14   15.10    2.81
   2  -6  14   15.29    2.59
  -2   6 -14    8.65    1.65
   2  -6  14   10.68    2.24
  -2   6 -15    1.39    0.95
   2  -6  15    1.82    1.37
  -2   6 -15    0.83    0.69
   2  -6  15    3.74    1.69
  -2   6 -15    0.82    0.68
   2  -6  15    2.00    1.19
   2  -6  15    1.51    0.94
  -2   6 -15    0.95    0.70
   2  -6  15    1.77    1.21
   2  -6  16   50.33    4.92
   2  -6  16   46.29    4.99
  -2   6 -16   38.68    4.41
  -2   6 -16   33.26    3.25
   2  -6  16   37.26    4.17
  -2   6 -16   46.72    4.49
   2  -6  17    6.91    1.89
   2  -6  17    2.86    1.38
   2  -5 -13   37.61    4.18
  -2   5  12    1.52    1.31
   2  -5 -12    0.06    0.35
  -2   5  12    1.31    1.04
   2  -5 -12    0.87    0.75
  -2   5  12    1.03    0.97
  -2   5  11   82.59    6.13
   2  -5 -11   84.05    6.07
  -2   5  11   72.85    4.15
   2  -5 -11   87.62    6.17
  -2   5  11   79.93    6.16
  -2   5  11   82.83    6.01
  -2   5  10   46.18    4.32
   2  -5 -10   43.72    4.37
  -2   5  10   36.68    2.70
  -2   5  10   45.41    4.36
   2  -5 -10   45.97    4.21
  -2   5  10   42.56    4.06
   2  -5 -10   41.40    3.61
  -2   5   9  117.43    6.60
  -2   5   9   93.66    4.22
   2  -5  -9  115.00    6.78
   2  -5  -9  117.78    6.77
  -2   5   9  121.34    6.89
  -2   5   9  120.10    6.49
   2  -5  -9  111.85    5.74
   2  -5  -8  115.32    6.23
  -2   5   8  108.65    6.11
  -2   5   8   91.33    3.85
   2  -5  -8  115.73    6.64
  -2   5   8  111.29    6.34
   2  -5  -8  118.52    6.65
   2  -5  -8  106.62    5.31
  -2   5   8  111.94    5.85
   2  -5  -7   69.37    4.64
   2  -5  -7   68.24    4.41
  -2   5   7   66.60    4.42
  -2   5   7   54.21    2.59
   2  -5  -7   68.17    4.79
   2  -5  -7   63.82    4.58
  -2   5   7   63.80    4.52
   2  -5  -7   71.50    4.96
   2  -5  -7   59.49    3.77
  -2   5   7   66.37    4.11
   2  -5  -6   28.77    2.39
  -2   5   6   31.89    2.63
   2  -5  -6   31.65    2.95
  -2   5   6   28.55    2.08
  -2   5   6   25.99    1.48
  -2   5   6   23.69    1.46
   2  -5  -6   27.07    2.87
  -2   5   6   26.62    1.60
   2  -5  -6   26.58    2.86
  -2   5   6   27.76    2.79
   2  -5  -6   29.46    3.11
   2  -5  -6   29.92    2.77
  -2   5   6   27.22    2.58
  -2   5   5   68.86    3.65
   2  -5  -5   58.02    3.25
   2  -5  -5   69.09    4.32
  -2   5   5   68.46    3.17
  -2   5   5   59.93    2.42
  -2   5   5   54.29    1.94
   2  -5  -5   66.58    4.43
  -2   5   5   62.98    2.71
   2  -5  -5   58.34    2.30
  -2   5   5   65.54    4.17
   2  -5  -5   67.74    4.26
   2  -5  -5   70.69    4.59
  -2   5   5   71.40    4.00
   2  -5  -4  203.36    7.37
  -2   5   4  199.94    7.48
  -2   5   4  204.05    5.61
  -2   5   4  174.37    4.78
  -2   5   4  179.87    5.25
   2  -5  -4  199.71    7.39
   2  -5  -4  180.63    4.69
  -2   5   4  192.86    7.20
  -2   5   4  192.39    6.02
   2  -5  -4  186.06    5.80
  -2   5   4  192.53    6.62
  -2   5   3  206.94    7.48
   2  -5  -3  228.18    7.70
   2  -5  -3  247.02    8.12
  -2   5   3  235.34    5.95
  -2   5   3  195.40    5.38
  -2   5   3  205.38    5.93
   2  -5  -3  226.64    7.77
   2  -5  -3  215.07    5.40
  -2   5   3  235.77    7.71
   2  -5  -3  238.11    6.59
   2  -5  -3  219.76    6.06
  -2   5   3  229.65    6.20
  -2   5   3  227.53    6.84
  -2   5   2   28.23    2.44
   2  -5  -2   32.90    2.62
  -2   5   2   29.70    1.83
   2  -5  -2   27.89    1.77
   2  -5  -2   32.27    2.72
  -2   5   2   25.15    1.74
  -2   5   2   27.09    1.96
   2  -5  -2   28.20    1.76
  -2   5   2   30.49    2.49
   2  -5  -2   30.19    2.55
   2  -5  -2   29.35    2.17
   2  -5  -2   27.85    1.85
  -2   5   2   33.19    1.92
  -2   5   2   28.04    2.03
  -2   5   1   29.59    2.38
   2  -5  -1   30.30    2.43
   2  -5  -1   28.88    1.78
   2  -5  -1   30.63    2.49
  -2   5   1   30.60    1.84
  -2   5   1   22.90    1.77
  -2   5   1   25.82    1.96
   2  -5  -1   28.49    1.89
   2  -5  -1   28.80    2.41
  -2   5   1   30.96    2.39
   2  -5  -1   30.17    2.24
  -2   5   1   32.05    1.76
   2  -5  -1   23.95    1.67
  -2   5   1   29.57    1.91
  -2   5   0   45.99    2.90
   2  -5   0   47.53    2.99
  -2   5   0   47.44    2.39
   2  -5   0   44.76    2.29
   2  -5   0   48.83    3.01
   2  -5   0   42.91    1.33
  -2   5   0   47.93    2.72
   2  -5   0   46.61    2.55
  -2   5   0   46.95    2.89
   2  -5   0   41.64    2.83
  -2   5   0   46.66    2.21
  -2   5   0   46.95    2.10
   2  -5   0   48.55    2.89
   2  -5   1    7.66    1.20
  -2   5  -1    7.41    1.08
  -2   5  -1    6.86    0.93
   2  -5   1    6.55    0.85
  -2   5  -1    7.36    1.12
   2  -5   1    7.90    0.70
   2  -5   1    6.95    1.03
   2  -5   1    8.00    1.12
   2  -5   1    7.43    1.12
  -2   5  -1    6.94    1.00
   2  -5   1    7.98    1.20
  -2   5  -1    8.92    0.88
  -2   5  -1    7.80    1.12
   2  -5   2 1134.28   20.87
  -2   5  -2 1119.32   20.60
   2  -5   2 1158.47   20.76
  -2   5  -2 1089.35   20.58
   2  -5   2 1096.62   19.66
  -2   5  -2 1130.33   19.73
   2  -5   2 1134.13   20.45
   2  -5   2 1140.10   18.46
  -2   5  -2 1063.09   18.22
  -2   5  -2 1127.89   20.52
   2  -5   2 1122.83   20.95
  -2   5  -2 1152.67   20.21
   2  -5   2 1081.06   20.34
   2  -5   2 1138.88   21.16
   2  -5   2 1197.77   21.34
  -2   5  -2 1190.24   18.90
   2  -5   3  282.75    8.24
  -2   5  -3  257.48    7.56
   2  -5   3  255.98    7.75
   2  -5   3  256.22    7.25
  -2   5  -3  264.92    7.25
   2  -5   3  279.35    7.82
  -2   5  -3  261.90    7.51
  -2   5  -3  252.53    6.49
   2  -5   3  268.16    6.73
   2  -5   3  264.62    7.71
   2  -5   3  263.45    7.80
  -2   5  -3  277.71    7.82
  -2   5  -3  267.95    7.23
   2  -5   3  274.22    7.83
  -2   5  -3  286.02    5.80
   2  -5   4  881.73   17.63
   2  -5   4  818.86   17.01
  -2   5  -4  840.94   16.72
   2  -5   4  875.21   16.99
  -2   5  -4  812.16   16.43
  -2   5  -4  881.39   16.60
   2  -5   4  800.73   16.46
  -2   5  -4  825.97   15.70
   2  -5   4  857.99   17.27
   2  -5   4  857.31   16.09
   2  -5   4  824.42   16.83
  -2   5  -4  754.88   16.39
  -2   5  -4  860.82   16.00
   2  -5   4  852.78   16.60
  -2   5  -4  854.16   14.04
  -2   5  -5    2.15    0.73
   2  -5   5    1.13    0.56
   2  -5   5    0.70    0.47
  -2   5  -5    0.87    0.41
   2  -5   5    1.43    0.50
  -2   5  -5    1.84    0.63
   2  -5   5    1.16    0.43
  -2   5  -5    0.84    0.49
   2  -5   5    1.15    0.56
  -2   5  -5    0.79    0.49
   2  -5   5    1.17    0.65
  -2   5  -5    0.84    0.31
  -2   5  -5    0.99    0.34
   2  -5   5    1.32    0.42
   2  -5   5    1.42    0.55
  -2   5  -6    5.91    1.10
   2  -5   6    6.78    1.30
   2  -5   6    4.35    1.03
  -2   5  -6    5.63    1.06
   2  -5   6    5.46    1.12
   2  -5   6    6.52    1.18
  -2   5  -6    5.13    1.03
  -2   5  -6    5.63    1.10
   2  -5   6    5.35    1.07
  -2   5  -6    4.67    1.03
   2  -5   6    5.00    1.15
  -2   5  -6    6.40    1.02
  -2   5  -6    6.19    1.11
  -2   5  -6    5.17    0.79
   2  -5   6    5.61    1.05
   2  -5   6    4.26    0.79
  -2   5  -7   30.62    2.67
   2  -5   7   37.64    3.08
  -2   5  -7   33.75    2.75
   2  -5   7   30.76    2.85
  -2   5  -7   30.93    2.59
   2  -5   7   31.64    2.86
  -2   5  -7   30.33    2.81
   2  -5   7   37.29    3.01
   2  -5   7   27.83    2.78
  -2   5  -7   34.40    2.80
  -2   5  -7   35.53    2.77
   2  -5   7   30.80    2.69
  -2   5  -7   32.89    2.54
   2  -5   7   32.05    2.45
   2  -5   7   29.83    2.20
  -2   5  -7   32.08    2.14
  -2   5  -8    0.13    0.19
  -2   5  -8    0.15    0.16
  -2   5  -8    0.24    0.41
   2  -5   8    0.99    0.75
  -2   5  -8    0.44    0.40
   2  -5   8    0.18    0.33
   2  -5   8    0.85    0.45
  -2   5  -8    0.15    0.29
   2  -5   8    0.47    0.42
  -2   5  -8    0.16    0.41
   2  -5   8   -0.01    0.15
   2  -5   8    0.76    0.43
  -2   5  -8    0.34    0.33
  -2   5  -8    0.01    0.32
   2  -5   8    0.79    0.71
  -2   5  -9  296.38    9.74
   2  -5   9  297.68    9.80
   2  -5   9  273.18    9.89
  -2   5  -9  268.12    8.88
   2  -5   9  308.01   10.25
   2  -5   9  292.33   10.08
  -2   5  -9  268.14    9.18
   2  -5   9  267.15    9.26
  -2   5  -9  281.53    9.17
  -2   5  -9  291.79    9.09
  -2   5  -9  260.04    8.16
   2  -5   9  257.19    8.22
   2  -5   9  255.31    8.06
  -2   5  -9  274.77    7.98
  -2   5 -10   89.25    5.38
   2  -5  10   98.91    5.54
  -2   5 -10   95.14    5.15
   2  -5  10   89.56    5.61
   2  -5  10   95.50    5.80
   2  -5  10   92.24    5.61
  -2   5 -10   95.19    5.35
  -2   5 -10   90.75    5.10
   2  -5  10   87.17    5.18
  -2   5 -10   97.04    5.04
  -2   5 -10   84.27    4.47
   2  -5  10   80.02    4.43
  -2   5 -10   91.87    4.55
   2  -5  10   81.03    4.47
   2  -5  11   84.52    5.22
  -2   5 -11   74.04    5.14
   2  -5  11   74.19    5.31
  -2   5 -11   75.87    4.69
   2  -5  11   77.56    5.51
   2  -5  11   67.54    4.94
  -2   5 -11   69.33    4.70
  -2   5 -11   76.76    4.80
  -2   5 -11   81.20    4.60
   2  -5  11   66.42    4.73
  -2   5 -11   50.93    3.70
  -2   5 -11   68.59    4.06
   2  -5  11   66.91    4.26
  -2   5 -11   42.53    3.26
   2  -5  12  132.25    6.94
  -2   5 -12  122.40    6.66
   2  -5  12  117.62    7.16
   2  -5  12  132.61    7.72
   2  -5  12  129.96    7.27
  -2   5 -12  122.20    6.47
  -2   5 -12  131.05    6.20
  -2   5 -12  113.77    5.65
   2  -5  12  118.62    6.18
  -2   5 -13    2.81    1.14
   2  -5  13    2.54    1.31
   2  -5  13    2.13    1.01
  -2   5 -13    2.14    0.97
   2  -5  13    2.08    1.18
   2  -5  13    2.43    0.96
  -2   5 -13    0.92    0.64
  -2   5 -13    1.80    0.78
   2  -5  13    3.03    1.09
   2  -5  14   30.83    3.38
  -2   5 -14   28.16    3.35
   2  -5  14   30.62    3.89
   2  -5  14   29.99    3.96
   2  -5  14   33.72    4.01
  -2   5 -14   24.43    3.22
  -2   5 -14   23.61    2.84
   2  -5  14   27.13    3.37
  -2   5 -15   28.51    3.47
   2  -5  15   23.26    3.61
   2  -5  15   27.42    3.88
  -2   5 -15   27.98    3.61
   2  -5  15   26.91    3.64
   2  -5  15   31.06    3.52
  -2   5 -15   21.42    2.66
   2  -5  15   25.87    3.37
   2  -5  16   15.02    3.10
  -2   5 -16   25.20    3.47
   2  -5  16   26.92    3.70
  -2   5 -16   20.66    2.58
   2  -5  16   19.95    3.16
  -2   5 -16   19.91    3.02
   2  -5  16   25.98    3.43
   2  -5  17   31.30    4.05
   2  -5  17   31.78    4.21
   2  -4 -14    1.49    0.95
   2  -4 -13    1.12    0.93
  -2   4  13    1.59    1.21
   2  -4 -13    1.06    0.99
  -2   4  13    1.04    1.16
  -2   4  13    2.16    0.98
   2  -4 -12   23.80    3.19
  -2   4  12   20.18    3.12
   2  -4 -12   21.26    2.88
  -2   4  12   19.49    3.10
  -2   4  12   19.38    2.38
  -2   4  11    0.08    0.52
  -2   4  11    0.54    0.78
   2  -4 -11   -0.02    0.63
   2  -4 -11    0.17    0.23
  -2   4  11    0.67    0.86
  -2   4  11    0.24    0.45
  -2   4  10   61.93    3.73
  -2   4  10   69.04    5.11
   2  -4 -10   74.19    5.28
   2  -4 -10   75.13    5.12
  -2   4  10   71.41    5.40
  -2   4  10   69.23    5.06
   2  -4 -10   73.42    4.63
   2  -4  -9    0.72    0.49
  -2   4   9    0.55    0.45
  -2   4   9    0.66    0.48
   2  -4  -9    1.53    0.85
  -2   4   9    0.34    0.30
   2  -4  -9    1.67    0.78
  -2   4   9    0.53    0.56
   2  -4  -9    1.57    0.66
  -2   4   8   23.21    2.56
   2  -4  -8   24.45    2.30
   2  -4  -8   27.04    2.87
  -2   4   8   20.05    1.77
   2  -4  -8   21.98    2.60
  -2   4   8   14.65    0.83
   2  -4  -8   23.96    2.68
   2  -4  -8   24.78    2.72
  -2   4   8   24.79    2.81
   2  -4  -8   23.91    2.62
  -2   4   8   26.65    2.82
  -2   4   7   25.88    2.48
   2  -4  -7   26.17    2.26
   2  -4  -7   32.01    2.87
  -2   4   7   25.83    2.05
  -2   4   7   20.36    1.64
  -2   4   7   25.27    1.10
   2  -4  -7   25.70    2.79
  -2   4   7   22.52    2.60
   2  -4  -7   26.67    2.68
   2  -4  -7   25.09    2.74
   2  -4  -7   26.90    2.62
  -2   4   7   25.07    2.61
  -2   4   6    2.67    0.38
   2  -4  -6    3.03    0.88
   2  -4  -6    2.95    0.72
  -2   4   6    2.03    0.69
  -2   4   6    2.64    0.66
  -2   4   6    2.08    0.48
   2  -4  -6    2.11    0.79
  -2   4   6    2.91    0.36
   2  -4  -6    2.70    0.79
   2  -4  -6    1.67    0.70
  -2   4   6    1.87    0.77
  -2   4   6    3.39    0.86
   2  -4  -6    2.85    0.81
   2  -4  -5  263.91    7.02
  -2   4   5  261.72    7.32
   2  -4  -5  272.45    8.54
  -2   4   5  264.51    6.39
  -2   4   5  230.89    4.76
  -2   4   5  218.60    5.22
  -2   4   5  252.55    5.39
   2  -4  -5  256.16    8.60
  -2   4   5  256.67    8.39
   2  -4  -5  262.45    8.38
   2  -4  -5  280.81    8.97
   2  -4  -5  264.08    7.96
  -2   4   5  253.45    7.92
  -2   4   4  212.54    7.35
   2  -4  -4  225.50    7.32
  -2   4   4  219.97    5.31
  -2   4   4  191.58    3.98
  -2   4   4  188.89    4.28
   2  -4  -4  207.36    7.49
  -2   4   4  210.36    5.00
  -2   4   4  206.76    7.06
   2  -4  -4  194.43    4.23
   2  -4  -4  234.88    7.42
   2  -4  -4  209.63    5.18
   2  -4  -4  216.50    5.78
  -2   4   4  213.57    5.97
   2  -4  -4  230.16    6.75
  -2   4   4  217.22    6.70
  -2   4   3  263.60    7.91
   2  -4  -3  266.91    7.79
   2  -4  -3  274.02    8.12
  -2   4   3  257.98    5.71
  -2   4   3  233.46    5.21
   2  -4  -3  234.67    5.12
   2  -4  -3  267.27    7.81
  -2   4   3  261.31    7.71
  -2   4   3  257.20    6.94
   2  -4  -3  268.38    7.07
   2  -4  -3  247.29    6.03
  -2   4   3  261.89    6.23
   2  -4  -3  260.71    6.27
  -2   4   3  241.69    5.87
   2  -4  -2  282.96    7.77
  -2   4   2  271.03    7.71
  -2   4   2  264.44    6.35
  -2   4   2  267.67    5.71
   2  -4  -2  254.65    5.62
   2  -4  -2  276.30    7.91
   2  -4  -2  275.89    7.70
   2  -4  -2  253.03    5.65
  -2   4   2  268.43    7.54
   2  -4  -2  256.42    5.80
  -2   4   2  269.06    5.90
   2  -4  -2  266.67    6.60
  -2   4   2  271.39    6.65
  -2   4   1  113.61    4.45
   2  -4  -1  115.93    4.46
  -2   4   1  112.37    3.25
   2  -4  -1  115.69    4.55
   2  -4  -1  101.41    3.09
  -2   4   1  108.81    3.81
   2  -4  -1  113.81    4.41
   2  -4  -1  110.36    3.45
  -2   4   1  116.19    4.38
   2  -4  -1  112.12    4.00
   2  -4  -1   99.72    3.01
  -2   4   1  112.81    3.07
  -2   4   1  107.81    3.45
   2  -4   0  151.34    5.03
  -2   4   0  150.96    5.05
  -2   4   0  138.28    3.93
  -2   4   0  144.19    5.11
   2  -4   0  152.93    5.23
   2  -4   0  133.93    3.80
   2  -4   0  148.99    2.87
   2  -4   0  143.78    4.34
  -2   4   0  142.47    4.57
   2  -4   0  146.75    4.92
  -2   4   0  144.55    4.81
  -2   4   0  148.17    3.52
   2  -4   0  151.34    4.83
  -2   4   0  142.29    3.68
   2  -4   1  700.22   13.63
  -2   4  -1  678.46   13.48
  -2   4  -1  688.66   13.70
   2  -4   1  700.90   13.77
  -2   4  -1  653.70   12.30
   2  -4   1  672.29   12.25
   2  -4   1  703.16   11.38
   2  -4   1  697.97   13.03
  -2   4  -1  685.99   13.28
  -2   4  -1  685.05   13.11
   2  -4   1  686.98   13.24
  -2   4  -1  660.08   11.01
  -2   4  -1  713.98   11.53
   2  -4   1  718.96   13.68
   2  -4   2  135.60    4.82
  -2   4  -2  140.67    4.78
   2  -4   2  138.31    4.37
   2  -4   2  147.08    5.00
  -2   4  -2  142.33    4.42
  -2   4  -2  140.26    4.87
   2  -4   2  140.40    4.02
   2  -4   2  141.76    4.80
   2  -4   2  143.19    5.03
  -2   4  -2  144.95    4.90
   2  -4   2  137.75    4.82
  -2   4  -2  145.46    4.54
   2  -4   2  136.98    4.51
   2  -4   2  141.70    5.01
  -2   4  -2  157.41    3.24
   2  -4   3  235.89    6.83
  -2   4  -3  241.40    6.75
   2  -4   3  255.86    7.02
   2  -4   3  245.72    6.59
  -2   4  -3  234.78    6.72
   2  -4   3  252.54    6.30
   2  -4   3  248.83    7.01
  -2   4  -3  258.58    7.03
   2  -4   3  241.03    6.78
   2  -4   3  258.20    7.23
  -2   4  -3  250.75    6.26
   2  -4   3  255.40    6.98
  -2   4  -3  245.95    4.76
  -2   4  -4  274.76    7.38
   2  -4   4  263.39    7.46
  -2   4  -4  258.54    7.25
   2  -4   4  276.66    7.43
   2  -4   4  284.24    7.67
   2  -4   4  276.49    7.18
  -2   4  -4  279.16    7.56
   2  -4   4  258.64    7.19
  -2   4  -4  258.51    7.23
   2  -4   4  254.59    7.51
  -2   4  -4  279.30    6.66
   2  -4   4  269.86    7.28
  -2   4  -4  249.89    7.29
   2  -4   4  252.79    5.57
  -2   4  -4  264.91    5.41
  -2   4  -5    4.29    0.85
   2  -4   5    4.13    0.91
  -2   4  -5    3.09    0.71
   2  -4   5    3.04    0.74
   2  -4   5    3.21    0.79
   2  -4   5    3.48    0.75
  -2   4  -5    3.10    0.74
  -2   4  -5    3.13    0.75
   2  -4   5    3.92    0.80
  -2   4  -5    3.47    0.81
  -2   4  -5    4.38    0.70
  -2   4  -5    2.81    0.51
   2  -4   5    2.37    0.49
   2  -4   5    3.85    0.78
  -2   4  -5    3.49    0.79
  -2   4  -6   64.52    3.54
   2  -4   6   59.23    3.63
  -2   4  -6   64.59    3.51
   2  -4   6   63.25    3.71
   2  -4   6   62.26    3.63
  -2   4  -6   67.29    3.62
   2  -4   6   69.76    3.79
  -2   4  -6   61.43    3.41
  -2   4  -6   69.01    3.60
   2  -4   6   63.44    3.44
   2  -4   6   64.45    3.34
  -2   4  -6   59.55    3.29
  -2   4  -6   60.63    2.74
   2  -4   6   60.75    2.79
  -2   4  -7   29.99    2.63
  -2   4  -7   30.03    2.50
   2  -4   7   28.47    2.69
   2  -4   7   32.96    2.81
  -2   4  -7   30.26    2.52
  -2   4  -7   30.01    2.46
  -2   4  -7   33.80    2.56
   2  -4   7   32.84    2.69
   2  -4   7   31.91    2.55
  -2   4  -7   27.58    2.27
   2  -4   7   29.80    2.29
   2  -4   7   28.40    2.08
  -2   4  -7   28.40    2.05
  -2   4  -8  191.46    7.18
   2  -4   8  182.71    7.37
  -2   4  -8  179.22    6.74
   2  -4   8  199.42    7.57
  -2   4  -8  185.15    6.92
   2  -4   8  189.02    6.95
  -2   4  -8  184.45    6.71
   2  -4   8  198.14    7.16
  -2   4  -8  197.35    6.78
   2  -4   8  179.59    6.43
  -2   4  -8  180.46    6.37
   2  -4   8  183.05    6.16
  -2   4  -8  188.37    6.01
  -2   4  -9  200.09    7.72
   2  -4   9  183.84    7.78
   2  -4   9  201.01    8.05
  -2   4  -9  191.83    7.32
   2  -4   9  182.87    7.17
  -2   4  -9  196.40    7.21
   2  -4   9  201.76    7.49
  -2   4  -9  201.09    7.06
  -2   4  -9  191.97    6.72
   2  -4   9  188.13    6.84
   2  -4   9  183.85    6.61
  -2   4  -9  190.53    6.50
  -2   4 -10  172.00    7.61
   2  -4  10  175.07    7.88
   2  -4  10  187.82    8.17
  -2   4 -10  173.03    7.21
  -2   4 -10  172.51    7.05
   2  -4  10  175.94    7.15
  -2   4 -10  186.49    6.87
   2  -4  10  169.01    7.19
  -2   4 -10  180.10    6.57
  -2   4 -10  166.54    6.47
   2  -4  10  163.69    6.65
  -2   4 -10  171.48    6.56
   2  -4  10  170.35    6.73
  -2   4 -11   51.94    4.13
   2  -4  11   45.31    4.10
   2  -4  11   48.77    4.31
  -2   4 -11   48.58    3.84
   2  -4  11   41.80    3.73
  -2   4 -11   51.02    3.79
   2  -4  11   49.75    3.83
  -2   4 -11   49.97    3.46
  -2   4 -11   44.75    3.35
   2  -4  11   37.23    3.09
  -2   4 -11   37.24    2.94
   2  -4  11   46.18    3.55
  -2   4 -11   44.24    3.38
   2  -4  12   24.74    2.79
   2  -4  12   24.41    3.16
   2  -4  12   28.36    3.41
  -2   4 -12   24.84    2.89
  -2   4 -12   26.29    2.87
  -2   4 -12   26.09    2.57
   2  -4  12   13.27    2.33
  -2   4 -12   20.48    2.40
   2  -4  12   24.89    2.80
  -2   4 -13    2.61    1.07
   2  -4  13    2.81    1.18
   2  -4  13    3.01    1.11
  -2   4 -13    3.02    1.13
  -2   4 -13    3.34    1.02
   2  -4  13    3.37    1.17
   2  -4  13    2.51    1.11
  -2   4 -13    2.11    0.94
  -2   4 -14   20.41    2.80
   2  -4  14   17.78    3.08
   2  -4  14   20.66    3.23
  -2   4 -14   20.36    2.88
   2  -4  14   21.46    3.08
   2  -4  14   16.46    2.73
  -2   4 -14   16.15    2.32
  -2   4 -14   21.68    2.45
   2  -4  14   18.13    2.58
   2  -4  15   39.39    3.77
   2  -4  15   36.02    4.49
   2  -4  15   39.82    4.79
   2  -4  15   37.86    4.12
  -2   4 -15   35.52    3.89
  -2   4 -15   33.32    3.88
  -2   4 -15   28.53    3.16
   2  -4  15   31.41    3.89
   2  -4  16   88.74    5.85
  -2   4 -16   75.87    6.01
   2  -4  16   69.76    6.54
   2  -4  16   62.97    6.29
   2  -4  16   80.82    6.32
  -2   4 -16   71.98    5.96
   2  -4  16   70.52    5.96
  -2   4 -16   68.31    4.91
   2  -4  17   17.89    3.11
  -2   4 -17   12.17    2.15
   2  -4  17   12.95    2.62
   2  -3 -15   15.43    2.48
  -2   3  14    3.54    1.12
  -2   3  14    2.98    1.16
   2  -3 -14    3.34    1.30
   2  -3 -14    3.47    1.20
  -2   3  14    1.98    1.37
  -2   3  14    3.68    1.70
  -2   3  13   56.80    4.33
  -2   3  13   59.09    4.45
   2  -3 -13   66.51    5.36
  -2   3  13   51.36    5.20
   2  -3 -13   66.85    5.04
  -2   3  13   62.69    5.59
   2  -3 -12    2.71    1.09
  -2   3  12    2.00    0.90
   2  -3 -12    2.16    1.05
  -2   3  12    2.77    1.24
  -2   3  12    1.85    0.98
  -2   3  11   77.43    5.57
  -2   3  11   68.73    4.31
   2  -3 -11   82.76    5.52
  -2   3  11   75.66    5.71
   2  -3 -11   83.33    5.28
   2  -3 -11   73.30    4.84
  -2   3  10    7.79    1.77
  -2   3  10    6.15    1.23
   2  -3 -10    7.58    1.56
  -2   3  10    5.65    0.58
   2  -3 -10    7.19    1.44
  -2   3  10    6.34    1.56
   2  -3 -10    6.16    1.23
   2  -3  -9  104.14    5.71
   2  -3  -9  101.89    5.55
  -2   3   9  100.42    5.64
  -2   3   9   86.22    4.20
   2  -3  -9   98.16    5.55
   2  -3  -9  101.41    5.48
  -2   3   9   92.53    5.71
   2  -3  -9  105.89    5.45
   2  -3  -9   98.47    4.86
  -2   3   9   92.60    5.41
  -2   3   8    7.88    1.53
   2  -3  -8    9.86    1.44
   2  -3  -8   10.75    1.67
  -2   3   8    8.26    1.23
  -2   3   8    6.89    1.07
   2  -3  -8   10.58    1.69
  -2   3   8    8.80    0.58
   2  -3  -8    9.14    1.55
  -2   3   8    7.07    1.49
   2  -3  -8   11.14    1.69
  -2   3   8    8.45    1.52
   2  -3  -8   10.70    1.61
   2  -3  -7    2.98    0.84
  -2   3   7    2.04    0.82
   2  -3  -7    2.80    0.68
  -2   3   7    2.12    0.63
  -2   3   7    1.73    0.50
   2  -3  -7    2.55    0.74
  -2   3   7    2.21    0.82
   2  -3  -7    2.66    0.89
   2  -3  -7    2.54    0.82
  -2   3   7    1.97    0.77
   2  -3  -7    1.91    0.70
  -2   3   6   31.78    2.47
   2  -3  -6   32.25    2.25
   2  -3  -6   34.91    2.77
  -2   3   6   31.00    1.96
  -2   3   6   28.49    1.82
   2  -3  -6   26.96    2.62
   2  -3  -6   33.65    2.71
   2  -3  -6   31.50    2.70
  -2   3   6   29.39    2.71
  -2   3   6   32.16    2.63
   2  -3  -6   33.61    2.62
   2  -3  -5   83.69    4.15
  -2   3   5   73.58    2.85
  -2   3   5   67.07    2.61
  -2   3   5   78.96    1.89
   2  -3  -5   77.62    4.24
   2  -3  -5   81.77    4.07
  -2   3   5   74.72    4.08
   2  -3  -5   74.88    3.29
  -2   3   5   74.33    3.49
  -2   3   5   78.12    3.84
   2  -3  -5   82.66    3.86
   2  -3  -4   63.25    3.39
  -2   3   4   62.12    2.22
  -2   3   4   56.63    2.01
  -2   3   4   62.04    1.95
   2  -3  -4   60.04    3.46
   2  -3  -4   59.90    3.30
  -2   3   4   63.49    3.44
   2  -3  -4   62.53    2.07
   2  -3  -4   59.70    2.57
  -2   3   4   60.01    2.80
  -2   3   4   63.26    3.15
   2  -3  -4   62.97    3.14
  -2   3   3  670.90   13.77
   2  -3  -3  699.41   13.64
  -2   3   3  691.88   10.67
  -2   3   3  656.88   10.14
  -2   3   3  699.44   13.70
   2  -3  -3  699.67   13.68
   2  -3  -3  702.27   12.78
  -2   3   3  679.79   12.78
  -2   3   3  659.76   11.76
   2  -3  -3  667.42   11.42
   2  -3  -3  649.09   11.24
  -2   3   3  678.12   11.13
   2  -3  -2   41.81    2.44
  -2   3   2   41.41    2.46
  -2   3   2   39.30    1.36
   2  -3  -2   42.24    2.54
  -2   3   2   42.14    1.89
   2  -3  -2   40.43    1.47
   2  -3  -2   41.78    2.44
  -2   3   2   42.23    2.44
   2  -3  -2   44.34    2.10
  -2   3   2   43.48    2.08
  -2   3   2   40.55    1.67
   2  -3  -2   40.69    1.56
   2  -3  -2   42.17    1.92
  -2   3   1    0.80    0.26
   2  -3  -1    0.59    0.17
   2  -3  -1    0.77    0.29
  -2   3   1    0.38    0.15
  -2   3   1    0.43    0.19
   2  -3  -1    0.18    0.25
   2  -3  -1    0.75    0.17
  -2   3   1    0.72    0.20
   2  -3  -1    1.11    0.44
   2  -3  -1    0.66    0.22
   2  -3  -1    0.30    0.23
  -2   3   1    0.46    0.32
  -2   3   1    1.12    0.32
   2  -3  -1    0.57    0.24
  -2   3   0  111.68    3.84
   2  -3   0  114.71    3.87
   2  -3   0  111.63    2.85
  -2   3   0  103.99    3.93
   2  -3   0  117.76    4.07
  -2   3   0  107.69    2.90
   2  -3   0  112.13    2.56
   2  -3   0  109.40    3.34
  -2   3   0  118.57    3.74
   2  -3   0  114.60    3.70
   2  -3   0  120.54    3.79
  -2   3   0  115.03    3.76
  -2   3   0  107.28    2.64
  -2   3   0  115.43    2.33
  -2   3  -1    1.84    0.50
   2  -3   1    1.72    0.47
   2  -3   1    1.14    0.33
  -2   3  -1    1.27    0.25
   2  -3   1    1.09    0.28
   2  -3   1    1.22    0.29
   2  -3   1    0.87    0.28
  -2   3  -1    1.26    0.43
  -2   3  -1    1.13    0.27
   2  -3   1    1.67    0.41
   2  -3   1    1.15    0.36
   2  -3   2 1738.03   27.69
  -2   3  -2 1690.67   27.60
   2  -3   2 1679.34   26.77
   2  -3   2 1727.82   26.61
   2  -3   2 1773.38   27.79
   2  -3   2 1691.84   27.18
  -2   3  -2 1786.22   27.68
  -2   3  -2 1712.57   26.41
   2  -3   2 1729.44   26.53
  -2   3  -2 1739.06   27.89
   2  -3   2 1790.46   27.96
  -2   3  -2 1730.05   27.30
   2  -3   2 1744.57   27.43
  -2   3  -3    7.89    0.98
   2  -3   3    6.62    0.90
   2  -3   3    6.08    0.92
   2  -3   3    7.27    0.94
   2  -3   3    7.89    0.96
  -2   3  -3    6.36    0.86
  -2   3  -3    7.96    0.95
   2  -3   3    6.70    0.87
  -2   3  -3    6.49    0.71
   2  -3   3    6.93    0.54
   2  -3   3    6.44    0.95
  -2   3  -3    7.03    0.95
  -2   3  -3    5.58    0.47
  -2   3  -3    6.36    0.78
   2  -3   3    7.72    1.03
  -2   3  -3    6.74    0.96
  -2   3  -4    8.40    1.02
   2  -3   4    8.01    1.07
  -2   3  -4    8.64    1.03
  -2   3  -4    8.22    1.07
   2  -3   4    7.95    1.06
   2  -3   4    7.61    1.06
   2  -3   4    7.83    0.99
  -2   3  -4    8.00    0.99
  -2   3  -4    9.02    1.13
   2  -3   4    9.10    1.17
  -2   3  -4   10.02    0.91
  -2   3  -4    8.51    1.07
   2  -3   4    8.39    0.74
   2  -3   4    7.28    1.00
  -2   3  -4    7.23    0.67
  -2   3  -5  359.25    8.62
  -2   3  -5  338.05    8.66
   2  -3   5  364.38    9.08
  -2   3  -5  363.47    8.70
   2  -3   5  352.80    8.42
   2  -3   5  360.72    8.94
  -2   3  -5  348.47    8.34
  -2   3  -5  359.83    8.71
  -2   3  -5  336.22    8.50
   2  -3   5  356.54    8.62
  -2   3  -5  342.25    7.22
   2  -3   5  335.71    7.30
  -2   3  -6   19.98    1.55
   2  -3   6   19.58    1.57
   2  -3   6   19.11    2.00
  -2   3  -6   21.09    1.91
   2  -3   6   21.19    1.93
  -2   3  -6   21.30    1.80
  -2   3  -6   23.58    1.96
   2  -3   6   21.29    1.85
   2  -3   6   22.49    1.90
  -2   3  -6   19.68    1.81
  -2   3  -6   21.27    1.95
  -2   3  -7   76.52    3.54
   2  -3   7   81.81    3.64
   2  -3   7   86.54    4.57
  -2   3  -7   86.16    4.15
   2  -3   7   81.56    3.95
  -2   3  -7   82.53    3.91
  -2   3  -7   85.88    4.01
   2  -3   7   82.41    4.07
   2  -3   7   81.57    4.01
  -2   3  -7   76.70    3.83
  -2   3  -7   84.07    4.29
   2  -3   8    9.95    1.40
  -2   3  -8    9.79    1.31
   2  -3   8   11.12    1.43
  -2   3  -8    9.21    1.34
   2  -3   8   10.42    1.70
  -2   3  -8    9.53    1.53
  -2   3  -8   11.52    1.53
   2  -3   8   10.68    1.49
  -2   3  -8    8.21    1.29
  -2   3  -8    9.10    1.19
   2  -3   8    9.19    1.40
  -2   3  -8   10.65    1.41
  -2   3  -9   18.66    1.99
   2  -3   9   19.98    2.06
   2  -3   9   17.62    2.34
  -2   3  -9   20.59    2.22
  -2   3  -9   21.44    2.06
  -2   3  -9   21.29    2.19
   2  -3   9   19.61    2.14
   2  -3   9   19.31    2.16
   2  -3   9   19.60    2.08
  -2   3  -9   19.55    2.01
  -2   3  -9   20.88    1.88
  -2   3  -9   21.05    2.34
   2  -3  10  230.53    8.06
  -2   3 -10  216.75    7.75
   2  -3  10  228.55    9.02
  -2   3 -10  229.74    8.32
  -2   3 -10  233.40    7.65
  -2   3 -10  220.18    7.94
   2  -3  10  217.20    8.12
   2  -3  10  226.24    7.93
   2  -3  10  222.35    7.96
  -2   3 -10  222.89    7.21
  -2   3 -10  216.43    7.59
  -2   3 -10  227.94    8.69
  -2   3 -11   51.96    4.13
   2  -3  11   50.62    4.28
   2  -3  11   51.90    4.35
  -2   3 -11   50.87    3.91
   2  -3  11   48.61    3.83
  -2   3 -11   53.48    3.81
  -2   3 -11   46.65    3.29
   2  -3  11   48.14    3.58
   2  -3  11   45.43    3.57
  -2   3 -11   44.26    3.38
  -2   3 -11   32.84    2.62
   2  -3  11   45.50    3.65
  -2   3 -11   42.19    3.53
   2  -3  12  154.30    7.95
   2  -3  12  171.96    8.37
  -2   3 -12  158.21    7.29
   2  -3  12  153.14    7.42
  -2   3 -12  158.07    7.06
  -2   3 -12  159.51    6.36
   2  -3  12  155.30    6.72
  -2   3 -12  142.38    6.48
  -2   3 -12  134.78    6.58
   2  -3  12  154.09    7.30
   2  -3  13   23.21    3.27
   2  -3  13   27.20    3.51
  -2   3 -13   25.95    3.03
  -2   3 -13   26.14    2.49
   2  -3  13   25.77    2.73
  -2   3 -13   25.02    2.88
  -2   3 -13   20.84    2.57
   2  -3  13   24.44    3.12
   2  -3  14    9.98    2.28
   2  -3  14   10.80    2.37
  -2   3 -14   10.78    1.99
  -2   3 -14   10.88    2.09
   2  -3  14   11.90    1.94
  -2   3 -14    9.70    1.56
   2  -3  14   12.09    2.31
  -2   3 -14    8.09    1.66
   2  -3  15    1.10    1.02
   2  -3  15    0.13    0.61
  -2   3 -15    1.73    0.84
  -2   3 -15   -0.16    0.34
  -2   3 -15    0.79    0.59
   2  -3  15    0.85    0.67
   2  -3  15    2.30    1.10
   2  -3  16   37.35    3.64
   2  -3  16   35.79    4.57
   2  -3  16   35.19    4.57
  -2   3 -16   39.35    4.32
  -2   3 -16   37.10    4.24
  -2   3 -16   34.22    3.59
   2  -3  16   37.18    4.30
  -2   3 -17   44.84    4.25
   2  -3  17   52.10    5.18
   2  -2 -16    1.71    0.99
  -2   2  16    1.27    1.16
  -2   2  15   17.38    2.65
   2  -2 -15   13.30    2.25
  -2   2  15   13.18    2.45
  -2   2  14   16.02    2.59
  -2   2  14   18.55    2.57
   2  -2 -14   19.65    3.00
   2  -2 -14   15.66    2.28
  -2   2  14   15.21    2.95
  -2   2  14   14.64    2.91
  -2   2  13   30.77    3.23
  -2   2  13   34.12    3.31
   2  -2 -13   38.69    3.84
   2  -2 -13   32.52    3.25
  -2   2  13   27.59    3.74
  -2   2  13   34.87    4.09
  -2   2  12   96.95    5.59
  -2   2  12  108.84    5.66
   2  -2 -12  111.55    6.53
  -2   2  12   99.88    6.89
   2  -2 -12  118.36    6.17
  -2   2  12  107.92    6.89
   2  -2 -11   57.43    4.11
  -2   2  11   60.34    3.89
  -2   2  11   51.02    3.77
  -2   2  11   45.89    2.16
   2  -2 -11   66.76    4.74
  -2   2  11   50.55    4.48
   2  -2 -11   60.17    4.08
  -2   2  11   57.36    4.68
   2  -2 -10   40.66    3.49
  -2   2  10   39.30    3.62
   2  -2 -10   36.38    3.35
  -2   2  10   30.99    1.63
  -2   2  10   34.59    2.94
   2  -2 -10   39.45    3.50
   2  -2 -10   36.71    3.30
   2  -2 -10   40.53    3.22
  -2   2  10   31.68    3.51
   2  -2 -10   38.89    3.15
  -2   2   9   10.12    1.75
   2  -2  -9   12.93    1.82
  -2   2   9    8.98    0.78
  -2   2   9   10.92    1.54
   2  -2  -9   13.10    1.86
  -2   2   9    9.50    0.82
  -2   2   9   10.72    1.90
   2  -2  -9   12.40    1.74
   2  -2  -9   12.80    1.75
   2  -2  -9   13.87    1.93
   2  -2  -9   11.18    1.53
   2  -2  -8   62.92    4.04
   2  -2  -8   68.16    4.09
  -2   2   8   60.09    4.05
   2  -2  -8   63.56    3.33
  -2   2   8   52.09    1.75
  -2   2   8   55.40    3.23
   2  -2  -8   66.99    4.16
  -2   2   8   53.94    1.81
   2  -2  -8   61.14    3.92
   2  -2  -8   60.49    3.74
  -2   2   8   56.63    4.23
   2  -2  -8   63.16    3.56
   2  -2  -7  107.54    5.04
   2  -2  -7  109.86    4.98
  -2   2   7   99.10    4.92
  -2   2   7   89.76    3.88
  -2   2   7   85.42    2.02
   2  -2  -7  108.71    4.10
   2  -2  -7  103.38    4.99
   2  -2  -7  106.46    4.94
  -2   2   7   87.50    2.06
   2  -2  -7  101.81    4.75
  -2   2   7   92.11    5.09
   2  -2  -7  107.66    4.45
   2  -2  -6  107.47    4.77
   2  -2  -6  112.20    4.73
  -2   2   6  100.60    4.62
   2  -2  -6  109.39    3.85
  -2   2   6   93.35    3.71
   2  -2  -6  104.27    4.78
   2  -2  -6  103.87    4.67
  -2   2   6  101.91    4.95
   2  -2  -6  106.42    4.67
   2  -2  -6  108.14    4.16
   2  -2  -5   90.42    4.07
   2  -2  -5   91.59    3.92
  -2   2   5   86.08    3.90
  -2   2   5   80.56    3.07
   2  -2  -5   89.03    3.13
   2  -2  -5   84.13    4.04
   2  -2  -5   88.40    4.05
  -2   2   5   76.74    3.94
   2  -2  -5   88.22    3.40
   2  -2  -4   15.57    1.51
   2  -2  -4   15.16    1.43
  -2   2   4   16.46    1.47
   2  -2  -4   16.09    1.11
  -2   2   4   16.17    1.15
   2  -2  -4   15.55    1.57
   2  -2  -4   16.52    1.57
  -2   2   4   14.41    1.54
   2  -2  -4   16.39    1.22
   2  -2  -4   15.97    0.73
  -2   2   3  261.14    6.96
   2  -2  -3  276.11    6.89
  -2   2   3  257.83    4.59
   2  -2  -3  269.25    5.35
  -2   2   3  269.16    5.40
   2  -2  -3  268.77    5.04
   2  -2  -3  258.13    6.89
  -2   2   3  265.92    5.04
  -2   2   3  271.23    7.05
   2  -2  -3  272.35    6.90
   2  -2  -3  278.20    5.57
   2  -2  -3  280.93    6.53
  -2   2   3  268.14    6.44
   2  -2  -2  102.18    3.54
  -2   2   2   95.24    3.57
   2  -2  -2  104.50    3.77
   2  -2  -2   96.89    2.45
  -2   2   2  101.04    2.55
  -2   2   2   96.97    2.74
   2  -2  -2   98.29    2.75
   2  -2  -2  107.07    3.63
  -2   2   2  101.14    3.59
   2  -2  -2   97.24    2.36
   2  -2  -2  100.00    3.14
  -2   2   2   98.95    3.10
   2  -2  -1   24.47    1.64
  -2   2   1   23.55    1.62
   2  -2  -1   23.20    1.05
   2  -2  -1   22.53    1.47
  -2   2   1   23.50    1.51
   2  -2  -1   23.91    1.17
  -2   2   1   24.69    1.20
  -2   2   1   21.69    1.47
   2  -2  -1   24.34    1.48
   2  -2  -1   23.39    1.33
  -2   2   1   24.77    1.35
  -2   2   0  377.19    7.51
   2  -2   0  386.34    7.49
  -2   2   0  388.51    8.00
   2  -2   0  363.20    6.37
   2  -2   0  367.32    7.82
   2  -2   0  385.10    7.59
  -2   2   0  380.73    7.54
  -2   2   0  372.47    7.27
   2  -2   0  377.78    7.27
   2  -2   0  388.63    8.23
  -2   2   0  387.17    6.09
   2  -2   0  360.81    6.02
   2  -2   1    3.10    0.58
  -2   2  -1    2.44    0.52
   2  -2   1    1.87    0.40
  -2   2  -1    2.41    0.46
  -2   2  -1    2.31    0.41
  -2   2  -1    1.96    0.27
   2  -2   1    2.47    0.43
  -2   2  -1    2.17    0.38
   2  -2   1    2.04    0.34
  -2   2  -1    3.04    0.54
   2  -2   1    2.70    0.52
  -2   2  -2    0.96    0.39
   2  -2   2    1.65    0.44
   2  -2   2    1.21    0.33
   2  -2   2    1.51    0.35
  -2   2  -2    1.17    0.30
  -2   2  -2    1.81    0.37
   2  -2   2    1.47    0.42
  -2   2  -2    1.31    0.40
   2  -2   2    1.70    0.36
   2  -2   2    1.57    0.27
  -2   2  -2    1.35    0.28
  -2   2  -2    1.59    0.44
   2  -2   2    1.32    0.18
   2  -2   2    1.21    0.35
  -2   2  -3 1374.99   21.52
   2  -2   3 1284.47   21.54
   2  -2   3 1346.92   21.73
  -2   2  -3 1370.77   21.67
  -2   2  -3 1312.88   22.05
  -2   2  -3 1445.99   22.39
   2  -2   3 1358.98   21.20
  -2   2  -3 1370.19   21.29
   2  -2   3 1355.05   22.32
  -2   2  -3 1411.18   20.14
  -2   2  -3 1390.90   22.39
   2  -2   3 1378.89   22.36
  -2   2  -3 1272.13   20.05
   2  -2   3 1307.92   20.13
  -2   2  -4  177.02    5.05
   2  -2   4  180.66    5.58
  -2   2  -4  173.08    4.30
   2  -2   4  172.50    4.34
   2  -2   4  174.96    5.31
   2  -2   4  176.32    4.78
  -2   2  -4  182.29    4.81
  -2   2  -4  181.50    5.30
  -2   2  -4  171.53    5.26
   2  -2   4  173.99    5.32
  -2   2  -4  174.33    5.09
   2  -2   4  173.93    5.30
  -2   2  -5   28.19    1.97
   2  -2   5   27.71    2.22
   2  -2   5   26.81    1.71
  -2   2  -5   26.54    1.67
  -2   2  -5   29.22    2.04
  -2   2  -5   28.73    1.86
   2  -2   5   27.26    1.99
   2  -2   5   26.97    1.83
   2  -2   5   26.55    2.03
  -2   2  -5   27.74    2.03
   2  -2   5   23.69    2.05
  -2   2  -5   27.16    2.06
  -2   2  -6    1.93    0.57
   2  -2   6    2.00    0.67
  -2   2  -6    1.85    0.55
   2  -2   6    2.36    0.75
  -2   2  -6    2.07    0.60
   2  -2   6    1.97    0.55
   2  -2   6    1.94    0.54
  -2   2  -6    1.75    0.51
  -2   2  -6    2.73    0.59
   2  -2   6    1.58    0.50
  -2   2  -6    1.74    0.45
  -2   2  -6    2.03    0.58
   2  -2   6    2.02    0.57
  -2   2  -7   46.95    2.95
  -2   2  -7   40.91    2.68
   2  -2   7   41.29    2.66
  -2   2  -7   43.04    2.74
   2  -2   7   40.57    2.70
   2  -2   7   44.70    2.82
  -2   2  -7   45.18    2.78
   2  -2   7   43.45    3.22
  -2   2  -7   47.19    2.40
   2  -2   7   48.36    3.07
  -2   2  -7   40.91    2.82
  -2   2  -7   42.85    3.01
   2  -2   7   39.78    3.15
  -2   2  -8  249.40    7.56
   2  -2   8  255.29    7.77
  -2   2  -8  258.56    7.54
   2  -2   8  242.43    7.73
  -2   2  -8  253.94    7.69
   2  -2   8  248.95    7.62
   2  -2   8  264.52    8.85
   2  -2   8  252.18    8.04
  -2   2  -8  267.10    6.90
  -2   2  -8  228.78    7.66
   2  -2   8  233.62    8.64
  -2   2  -8  265.59    8.46
  -2   2  -9  120.66    5.28
   2  -2   9  121.73    5.44
   2  -2   9  127.38    6.23
  -2   2  -9  126.59    5.10
   2  -2   9  120.14    5.51
   2  -2   9  110.59    5.00
  -2   2  -9  122.22    5.32
  -2   2  -9  113.98    5.27
  -2   2  -9  117.81    4.57
   2  -2   9  120.50    5.53
  -2   2  -9  118.55    5.81
   2  -2   9  112.89    6.11
  -2   2 -10   20.22    2.24
   2  -2  10   21.08    2.37
   2  -2  10   25.04    2.84
  -2   2 -10   21.80    2.28
  -2   2 -10   23.68    2.18
   2  -2  10   19.07    2.23
   2  -2  10   21.33    2.21
  -2   2 -10   20.23    1.93
   2  -2  10   18.83    2.29
  -2   2 -10   21.88    2.35
  -2   2 -10   20.98    2.44
  -2   2 -11    0.65    0.33
   2  -2  11    0.77    0.52
  -2   2 -11    0.74    0.65
   2  -2  11    0.62    0.50
  -2   2 -11    0.24    0.42
  -2   2 -11    0.08    0.13
   2  -2  11    1.22    0.67
   2  -2  11    0.16    0.21
  -2   2 -11    0.56    0.37
   2  -2  11    0.95    0.62
   2  -2  12   54.46    3.76
   2  -2  12   48.87    4.08
  -2   2 -12   50.17    3.90
  -2   2 -12   52.75    3.44
   2  -2  12   56.13    4.76
  -2   2 -12   49.40    3.85
   2  -2  12   48.48    4.10
  -2   2 -12   43.66    3.98
  -2   2 -13    2.62    0.88
   2  -2  13    2.16    1.02
  -2   2 -13    1.06    0.80
   2  -2  13    0.86    0.78
   2  -2  13    0.68    0.39
   2  -2  14   50.61    4.98
  -2   2 -14   44.79    4.05
   2  -2  14   41.38    3.47
  -2   2 -14   41.87    3.90
   2  -2  14   43.42    4.37
   2  -2  15    8.94    2.28
   2  -2  15   11.25    2.51
  -2   2 -15   11.24    2.23
  -2   2 -15    8.16    1.86
   2  -2  15   10.59    1.83
  -2   2 -15    8.54    1.90
   2  -2  15   10.10    2.21
   2  -2  16    3.04    1.77
  -2   2 -16    4.02    1.62
  -2   2 -16   13.02    2.49
  -2   2 -16   10.44    2.07
   2  -2  16    9.92    2.41
   2  -2  16    0.15    1.48
  -2   2 -17    1.03    0.79
  -2   1  17    6.03    1.96
  -2   1  16   29.07    3.60
  -2   1  16   30.92    3.92
   2  -1 -16   27.08    3.16
   2  -1 -15   13.20    2.51
  -2   1  15   10.78    2.12
  -2   1  15    8.84    2.06
  -2   1  15    8.23    2.28
   2  -1 -15   10.90    1.94
   2  -1 -14    1.00    0.76
  -2   1  14    1.90    1.03
  -2   1  14    1.21    0.85
   2  -1 -14    0.83    0.83
  -2   1  14    0.84    0.99
  -2   1  13    2.16    1.00
  -2   1  13    3.33    1.12
   2  -1 -13    2.34    1.02
   2  -1 -13    2.08    0.87
  -2   1  13    0.79    0.99
   2  -1 -12  107.90    6.07
  -2   1  12  129.43    6.22
  -2   1  12  108.95    4.15
  -2   1  12  123.14    6.46
   2  -1 -12  135.59    7.00
  -2   1  12  109.80    7.08
   2  -1 -12  136.50    6.19
  -2   1  12  127.83    7.37
   2  -1 -11  729.07   17.05
  -2   1  11  714.60   16.07
  -2   1  11  638.45   16.22
   2  -1 -11  735.65   16.39
  -2   1  11  610.66   12.47
   2  -1 -11  716.29   17.54
   2  -1 -11  601.28   16.43
  -2   1  11  606.84   17.94
   2  -1 -11  706.06   15.93
  -2   1  11  691.39   18.19
   2  -1 -10   91.20    4.92
  -2   1  10   88.65    4.46
   2  -1 -10   92.75    4.67
  -2   1  10   81.68    3.07
  -2   1  10   80.48    4.60
   2  -1 -10   93.95    5.21
  -2   1  10   96.76    5.58
   2  -1 -10   93.72    5.17
  -2   1  10   76.03    5.40
   2  -1 -10   93.78    4.61
   2  -1 -10   93.99    5.25
  -2   1  10   88.81    5.42
   2  -1  -9   46.85    3.28
  -2   1   9   43.71    2.94
   2  -1  -9   52.53    3.28
  -2   1   9   39.85    3.01
  -2   1   9   41.17    2.00
  -2   1   9   49.65    3.76
   2  -1  -9   47.44    3.51
   2  -1  -9   47.73    3.46
   2  -1  -9   45.00    3.02
  -2   1   9   35.74    3.59
   2  -1  -9   50.93    3.62
  -2   1   9   44.86    3.64
   2  -1  -8  176.01    6.36
  -2   1   8  167.37    5.64
  -2   1   8  158.16    5.93
   2  -1  -8  174.34    5.97
  -2   1   8  150.82    4.01
   2  -1  -8  164.95    6.53
  -2   1   8  180.93    7.02
   2  -1  -8  173.05    6.70
   2  -1  -8  178.05    6.09
  -2   1   8  149.38    6.94
   2  -1  -8  175.02    6.73
  -2   1   8  161.64    6.72
   2  -1  -7   19.11    1.76
  -2   1   7   18.03    1.55
   2  -1  -7   19.03    1.69
  -2   1   7   16.76    1.69
   2  -1  -7   18.75    1.95
  -2   1   7   19.94    2.11
   2  -1  -7   18.97    1.93
  -2   1   7   16.94    1.01
   2  -1  -7   18.13    1.77
  -2   1   7   14.26    2.02
   2  -1  -7   17.85    1.87
  -2   1   7   18.24    1.99
   2  -1  -6  503.33   10.77
  -2   1   6  486.68    9.72
   2  -1  -6  482.39   10.26
  -2   1   6  451.48   10.26
   2  -1  -6  487.87   11.30
  -2   1   6  542.47   11.88
   2  -1  -6  492.38   11.45
  -2   1   6  461.82    7.87
   2  -1  -6  478.26   10.62
  -2   1   6  455.61   11.70
   2  -1  -6  491.90   11.34
  -2   1   6  475.02   11.39
   2  -1  -5  722.08   13.32
   2  -1  -5  701.47   13.96
  -2   1   5  697.31   12.15
  -2   1   5  678.98   13.00
   2  -1  -5  694.51   12.95
   2  -1  -5  689.12   13.95
  -2   1   5  698.50   10.54
   2  -1  -5  701.79   14.17
  -2   1   5  663.30   14.46
   2  -1  -5  710.92   13.96
  -2   1   5  672.96   14.04
   2  -1  -4   25.90    1.58
   2  -1  -4   23.54    1.77
  -2   1   4   24.97    1.24
   2  -1  -4   23.46    1.50
  -2   1   4   23.73    1.53
  -2   1   4   26.00    1.82
   2  -1  -4   23.35    1.75
   2  -1  -4   24.13    0.93
   2  -1  -4   25.27    1.86
  -2   1   4   23.01    1.89
   2  -1  -4   25.02    1.75
  -2   1   4   23.44    1.76
   2  -1  -3  174.22    4.19
   2  -1  -3  160.37    4.66
  -2   1   3  169.07    3.36
   2  -1  -3  164.37    4.22
  -2   1   3  165.91    4.27
  -2   1   3  181.45    4.89
   2  -1  -3  167.02    4.72
   2  -1  -3  162.39    3.53
   2  -1  -3  162.14    3.08
   2  -1  -3  173.31    4.92
  -2   1   3  166.04    3.10
  -2   1   3  169.53    5.05
  -2   1   3  166.77    4.69
   2  -1  -3  174.94    4.69
   2  -1  -2   83.10    2.78
   2  -1  -2   88.18    3.00
   2  -1  -2   84.03    2.65
  -2   1   2   87.25    2.72
   2  -1  -2   87.28    2.50
   2  -1  -2   77.39    2.80
   2  -1  -2   86.00    3.03
   2  -1  -2   81.37    2.10
  -2   1   2   86.16    2.13
  -2   1   2   86.22    3.12
  -2   1   2   89.80    2.89
   2  -1  -2   88.13    2.81
   2  -1  -1   89.55    2.03
   2  -1  -1   85.39    2.50
  -2   1   1   86.16    2.59
   2  -1  -1   83.47    1.93
   2  -1  -1   91.65    2.85
  -2   1   1   92.04    2.94
  -2   1   1   88.63    2.73
   2  -1  -1   88.12    2.70
   2  -1  -1   87.60    2.71
   2  -1  -1   80.21    2.45
  -2   1   1   85.78    2.67
   2  -1  -1   84.70    2.42
   2  -1  -1   86.40    2.72
   2  -1  -1   90.60    3.00
  -2   1   1   87.10    2.77
   2  -1  -1   89.41    2.53
  -2   1   1   90.11    2.58
   2  -1   0   28.61    1.07
  -2   1   0   33.19    1.13
  -2   1   0   28.56    1.28
   2  -1   0   32.29    1.27
  -2   1   0   30.44    1.52
   2  -1   0   31.87    1.54
   2  -1   0   30.01    1.55
   2  -1   0   30.95    1.61
  -2   1   0   31.92    1.64
   2  -1   0   31.60    1.52
   2  -1   0   27.66    1.22
   2  -1   0   32.13    1.69
  -2   1   0   32.81    1.75
  -2   1   0   30.21    1.28
   2  -1   0   31.13    1.26
  -2   1  -1   22.95    1.34
   2  -1   1   21.27    1.32
  -2   1  -1   24.38    1.51
   2  -1   1   23.44    0.95
   2  -1   1   22.76    1.45
   2  -1   1   22.06    1.10
  -2   1  -1   23.04    1.10
  -2   1  -1   19.98    0.78
   2  -1   1   20.97    0.79
   2  -1   1   23.13    1.44
  -2   1  -1   23.82    1.55
   2  -1   1   24.38    1.52
   2  -1   1   22.01    1.12
  -2   1  -1   23.07    1.13
   2  -1   2    8.32    0.85
  -2   1  -2    9.18    0.86
   2  -1   2    7.69    0.87
  -2   1  -2    9.10    0.99
   2  -1   2    8.53    0.62
  -2   1  -2    9.40    0.66
  -2   1  -2    8.98    0.91
   2  -1   2    8.01    0.70
  -2   1  -2    9.08    1.01
   2  -1   2   10.27    1.02
  -2   1  -2   10.03    0.79
  -2   1  -3    0.49    0.17
   2  -1   3    0.43    0.20
  -2   1  -3    0.53    0.31
   2  -1   3    0.37    0.21
   2  -1   3    0.60    0.21
  -2   1  -3    0.41    0.20
   2  -1   3    0.22    0.05
  -2   1  -3    0.33    0.22
  -2   1  -3    0.50    0.23
   2  -1   3    0.60    0.25
   2  -1   4  139.18    4.03
   2  -1   4  147.92    4.70
  -2   1  -4  150.13    4.08
  -2   1  -4  154.84    4.74
  -2   1  -4  145.48    4.31
   2  -1   4  148.80    4.35
  -2   1  -4  147.37    3.24
   2  -1   4  158.90    5.08
  -2   1  -4  150.26    4.89
  -2   1  -4  147.55    4.72
   2  -1   4  143.06    4.87
  -2   1  -5    0.09    0.22
   2  -1   5    0.60    0.30
   2  -1   5    0.27    0.30
  -2   1  -5    0.17    0.34
  -2   1  -5    0.29    0.25
   2  -1   5    0.31    0.32
  -2   1  -5    0.39    0.17
   2  -1   5    0.44    0.26
  -2   1  -5    0.76    0.25
  -2   1  -5    0.41    0.28
   2  -1   5    1.10    0.46
  -2   1  -6    6.32    1.11
   2  -1   6    7.82    1.17
   2  -1   6    5.77    0.99
  -2   1  -6    5.40    0.98
   2  -1   6    7.09    1.23
  -2   1  -6    7.29    1.00
   2  -1   6    6.93    1.01
  -2   1  -6    7.58    0.81
  -2   1  -6    6.97    1.05
   2  -1   6    6.75    1.01
   2  -1   6    5.77    1.18
  -2   1  -6    6.93    1.14
  -2   1  -7   45.43    2.96
   2  -1   7   49.95    3.10
   2  -1   7   52.74    3.53
   2  -1   7   48.28    2.90
  -2   1  -7   48.88    2.87
   2  -1   7   44.82    2.77
  -2   1  -7   50.88    2.90
  -2   1  -7   50.14    2.42
   2  -1   7   48.18    3.22
  -2   1  -7   49.25    3.20
  -2   1  -7   47.08    3.20
   2  -1   7   45.44    3.41
  -2   1  -8  291.90    8.82
   2  -1   8  309.76    9.08
   2  -1   8  311.57    9.83
   2  -1   8  316.51    8.84
  -2   1  -8  303.53    8.20
  -2   1  -8  299.98    8.49
   2  -1   8  293.49    8.31
  -2   1  -8  304.74    7.54
   2  -1   8  316.12    9.50
  -2   1  -8  296.24    9.07
  -2   1  -8  304.31    9.41
   2  -1   8  303.10   10.03
  -2   1  -9  426.03   11.64
   2  -1   9  449.90   12.00
   2  -1   9  470.29   12.98
  -2   1  -9  442.90   11.36
   2  -1   9  417.89   10.78
  -2   1  -9  435.79   10.60
   2  -1   9  431.51   11.64
  -2   1  -9  446.75   10.20
   2  -1   9  440.82   12.22
  -2   1  -9  422.50   11.71
  -2   1  -9  442.10   12.32
   2  -1   9  431.66   13.11
  -2   1 -10  135.09    6.38
   2  -1  10  144.93    6.64
   2  -1  10  149.55    7.14
   2  -1  10  137.30    6.31
   2  -1  10  129.84    5.50
  -2   1 -10  139.42    6.08
  -2   1 -10  137.20    5.29
   2  -1  10  132.32    6.33
   2  -1  10  134.45    6.60
  -2   1 -10  134.25    6.23
   2  -1  10  129.28    7.12
  -2   1 -10  140.75    6.72
   2  -1  11    3.00    1.23
  -2   1 -11    3.46    1.03
   2  -1  11    3.50    1.21
  -2   1 -11    2.57    1.04
   2  -1  11    4.67    1.24
  -2   1 -11    5.14    1.21
   2  -1  11    3.50    1.13
   2  -1  11    3.08    1.01
   2  -1  11    4.21    1.19
   2  -1  11    4.21    0.99
   2  -1  12    1.99    0.98
  -2   1 -12    2.73    1.07
   2  -1  12    1.96    0.93
  -2   1 -12    1.66    0.75
   2  -1  12    1.80    0.82
   2  -1  12    0.54    0.50
   2  -1  12    2.41    0.78
   2  -1  12    1.91    1.06
  -2   1 -13   13.42    2.09
   2  -1  13   11.69    2.18
  -2   1 -13   11.08    2.09
   2  -1  13   10.22    1.60
   2  -1  13   10.46    2.27
  -2   1 -14   90.42    5.90
   2  -1  14   82.74    4.78
   2  -1  14   89.35    6.41
  -2   1 -14   82.58    5.70
   2  -1  14   91.00    6.77
  -2   1 -15   29.60    3.46
   2  -1  15   34.65    4.30
   2  -1  15   29.24    3.79
  -2   1 -15   28.56    3.50
   2  -1  15   26.30    2.71
  -2   1 -16    9.70    2.08
  -2   1 -16   13.07    2.54
  -2   0  17   15.91    3.07
  -2   0  17   18.26    3.06
  -2   0  16   10.44    2.43
  -2   0  16    9.50    2.10
   2   0 -16    9.84    1.70
  -2   0  15   13.04    2.45
   2   0 -15   12.68    2.41
  -2   0  15   10.20    2.11
  -2   0  15    9.18    2.41
   2   0 -15   13.66    1.94
  -2   0  14   37.75    3.75
  -2   0  14   34.98    3.90
   2   0 -14   35.06    3.65
  -2   0  14   31.39    2.48
   2   0 -14   34.92    3.04
  -2   0  14   28.10    3.79
  -2   0  13    2.19    1.06
   2   0 -13    1.86    0.85
  -2   0  13    2.08    0.72
  -2   0  13    2.79    1.09
  -2   0  13    1.27    0.96
   2   0 -13    1.97    0.70
   2   0 -12    4.93    1.41
  -2   0  12    5.50    1.33
   2   0 -12    5.60    1.31
  -2   0  12    5.97    1.49
   2   0 -12    5.64    1.39
  -2   0  12    5.40    0.98
   2   0 -12    6.07    1.14
  -2   0  12    5.23    1.49
   2   0 -11   18.22    2.33
  -2   0  11   14.70    1.97
   2   0 -11   15.00    2.01
  -2   0  11   15.90    2.19
  -2   0  11   12.76    2.16
   2   0 -11   15.32    2.10
  -2   0  11   13.20    1.40
   2   0 -11   13.90    1.64
   2   0 -11   15.72    2.09
   2   0 -11   15.45    2.13
  -2   0  11   11.42    2.11
   2   0 -10  380.15   11.21
  -2   0  10  369.33   10.37
   2   0 -10  384.18   10.77
  -2   0  10  345.09   10.82
  -2   0  10  418.47   12.41
   2   0 -10  374.23   11.21
   2   0 -10  386.74   11.41
  -2   0  10  335.71    8.34
   2   0 -10  375.07    9.58
  -2   0  10  346.09   11.60
   2   0 -10  387.61   11.52
   2   0  -9   42.81    3.17
  -2   0   9   38.32    2.80
   2   0  -9   39.75    2.94
  -2   0   9   40.95    3.12
   2   0  -9   41.15    3.19
  -2   0   9   43.14    3.47
  -2   0   9   34.70    2.06
   2   0  -9   45.07    3.28
   2   0  -9   40.28    2.57
  -2   0   9   36.99    3.26
   2   0  -9   41.27    3.22
   2   0  -8   26.27    2.33
  -2   0   8   23.45    2.02
   2   0  -8   26.77    2.25
  -2   0   8   23.20    2.24
   2   0  -8   25.92    2.35
   2   0  -8   24.64    0.94
  -2   0   8   29.46    2.63
  -2   0   8   21.57    1.51
  -2   0   8   17.50    2.31
   2   0  -8   27.81    2.45
   2   0  -8   23.96    1.90
  -2   0   8   21.63    2.40
   2   0  -8   27.46    2.46
   2   0  -7    0.58    0.16
   2   0  -7    0.70    0.38
  -2   0   7   -0.01    0.20
  -2   0   7    0.47    0.30
   2   0  -7    0.26    0.15
  -2   0   7    0.31    0.26
   2   0  -7    0.45    0.41
  -2   0   7    0.60    0.26
   2   0  -7    0.71    0.45
   2   0  -7    0.41    0.18
  -2   0   7    0.00    0.37
  -2   0   7    0.32    0.43
   2   0  -7    0.57    0.48
   2   0  -6  273.66    7.37
   2   0  -6  243.40    4.96
  -2   0   6  257.01    6.51
   2   0  -6  263.98    7.10
  -2   0   6  250.24    7.15
  -2   0   6  297.37    7.90
   2   0  -6  261.89    7.34
  -2   0   6  250.20    5.58
  -2   0   6  230.59    7.59
   2   0  -6  258.02    6.33
   2   0  -6  272.62    7.72
  -2   0   6  249.86    7.61
   2   0  -6  257.64    7.44
   2   0  -5 1125.87   17.95
  -2   0   5 1190.58   19.19
   2   0  -5 1169.95   20.06
  -2   0   5 1153.18   20.21
   2   0  -5 1153.35   18.13
   2   0  -5 1196.23   20.32
  -2   0   5 1137.81   18.17
  -2   0   5 1141.65   21.15
   2   0  -5 1190.96   20.89
  -2   0   5 1156.17   20.83
   2   0  -5 1194.03   20.63
  -2   0   4  414.49    7.97
   2   0  -4  412.44    7.87
   2   0  -4  409.13    8.76
  -2   0   4  417.40    8.94
   2   0  -4  410.35    8.72
  -2   0   4  430.57    9.04
  -2   0   4  407.63    7.51
   2   0  -4  406.44    7.49
  -2   0   4  394.24    9.37
   2   0  -4  428.84    9.30
  -2   0   4  400.56    9.16
   2   0  -4  422.97    9.10
  -2   0   3  148.17    3.62
   2   0  -3  143.55    3.54
  -2   0   3  145.28    4.31
   2   0  -3  142.06    4.20
   2   0  -3  140.14    3.97
  -2   0   3  149.60    4.16
  -2   0   3  142.79    3.53
   2   0  -3  137.11    3.45
  -2   0   3  141.63    4.53
   2   0  -3  140.86    3.66
   2   0  -3  148.06    4.45
  -2   0   3  140.85    4.36
   2   0  -3  150.60    4.38
   2   0  -2  449.30    8.26
  -2   0   2  494.81    8.49
   2   0  -2  502.70    8.50
   2   0  -2  461.73    8.46
   2   0  -2  500.59    9.41
  -2   0   2  513.27    9.55
   2   0  -2  471.36    8.50
  -2   0   2  466.48    8.64
   2   0  -2  474.08    8.60
  -2   0   2  493.09    8.72
   2   0  -2  507.31    8.70
   2   0  -2  514.33    9.39
   2   0  -2  502.45    9.35
  -2   0   2  509.77    9.52
   2   0  -1  133.08    3.29
   2   0  -1  110.39    2.47
   2   0  -1  133.05    2.99
   2   0  -1  127.36    3.21
  -2   0   1  122.61    3.06
  -2   0   1  131.89    3.29
  -2   0   1  135.74    3.88
   2   0  -1  133.69    3.82
   2   0  -1  110.78    2.64
  -2   0   1  104.72    2.66
   2   0  -1  127.32    3.47
  -2   0   1  135.79    3.57
   2   0  -1  135.17    3.42
  -2   0   1  133.75    3.51
   2   0  -1  135.36    3.41
  -2   0   1  133.56    3.72
   2   0  -1  137.64    3.65
   2   0   0  410.00    7.29
  -2   0   0  422.90    7.36
   2   0   0  402.99    7.81
  -2   0   0  430.81    7.96
   2   0   0  408.93    8.40
   2   0   0  413.99    8.19
  -2   0   0  426.54    8.25
   2   0   0  411.62    7.10
  -2   0   0  429.64    8.16
   2   0   0  427.14    8.08
  -2   0   0  433.04    7.76
   2   0   0  419.07    7.70
   2   0   1  163.11    4.45
  -2   0  -1  164.91    3.98
   2   0   1  166.64    4.57
  -2   0  -1  170.87    4.28
   2   0   1  166.22    4.25
   2   0   1  169.37    4.63
  -2   0  -1  169.62    4.62
   2   0   1  172.04    4.59
  -2   0  -1  169.36    4.58
  -2   0  -1  168.01    3.19
   2   0   2   30.74    1.91
  -2   0  -2   32.32    1.80
   2   0   2   30.93    1.79
   2   0   2   33.12    1.96
  -2   0  -2   33.41    1.96
  -2   0  -2   31.41    1.13
   2   0   2   32.56    1.88
   2   0   3   32.88    2.01
  -2   0  -3   35.83    1.55
   2   0   3   28.74    1.47
   2   0   3   35.73    2.04
   2   0   3   36.86    2.21
  -2   0  -3   34.67    1.16
   2   0   3   35.54    1.18
   2   0   3   38.29    2.28
  -2   0  -3   33.34    2.13
   2   0   3   35.84    2.14
  -2   0  -3   35.04    2.06
   2   0   4  151.65    4.82
   2   0   4  140.50    4.12
  -2   0  -4  160.03    4.23
   2   0   4  160.19    4.93
   2   0   4  157.08    5.18
  -2   0  -4  148.98    3.50
  -2   0  -4  160.81    5.33
   2   0   4  156.48    5.25
   2   0   4  148.70    3.59
   2   0   4  153.94    5.19
  -2   0  -4  153.50    5.08
  -2   0  -5  338.02    7.54
   2   0   5  316.71    7.97
   2   0   5  307.52    7.45
   2   0   5  326.56    8.31
  -2   0  -5  324.51    6.58
   2   0   5  331.70    8.60
   2   0   5  343.38    8.93
  -2   0  -5  332.63    8.67
   2   0   5  309.52    6.72
   2   0   5  322.95    8.77
  -2   0  -5  330.87    8.61
   2   0   6   65.94    3.28
  -2   0  -6   74.24    3.30
   2   0   6   67.27    3.26
  -2   0  -6   69.12    3.75
   2   0   6   69.14    3.66
  -2   0  -6   71.44    2.77
   2   0   6   69.57    3.73
   2   0   6   66.97    2.87
  -2   0  -6   72.02    3.83
   2   0   6   75.50    4.02
   2   0   6   71.05    4.01
  -2   0  -6   73.21    3.84
  -2   0  -7    1.39    0.71
   2   0   7    1.01    0.60
  -2   0  -7    0.22    0.29
   2   0   7    0.21    0.31
  -2   0  -7    0.70    0.55
   2   0   7    0.74    0.42
  -2   0  -7    0.61    0.37
   2   0   7    0.42    0.37
   2   0   7    0.79    0.38
   2   0   7    0.64    0.32
  -2   0  -7    0.57    0.32
   2   0   7    0.47    0.25
  -2   0  -8   26.41    2.60
   2   0   8   29.69    2.72
   2   0   8   31.84    2.88
  -2   0  -8   30.50    2.42
   2   0   8   29.72    2.27
   2   0   8   29.28    2.59
  -2   0  -8   29.89    2.06
   2   0   8   27.62    2.57
  -2   0  -8   29.60    2.67
   2   0   8   23.86    2.06
   2   0   8   28.86    2.73
  -2   0  -8   29.56    2.76
   2   0   8   31.64    3.11
  -2   0  -9   67.51    4.32
   2   0   9   72.05    4.52
   2   0   9   68.11    4.54
  -2   0  -9   71.09    4.05
   2   0   9   75.27    4.29
   2   0   9   65.69    3.63
   2   0   9   64.46    4.19
  -2   0  -9   71.06    3.51
   2   0   9   69.17    4.51
  -2   0  -9   68.74    4.34
  -2   0  -9   66.05    4.38
   2   0   9   67.49    4.80
  -2   0 -10   60.96    4.36
   2   0  10   63.14    4.43
   2   0  10   69.80    4.84
  -2   0 -10   60.53    3.91
   2   0  10   63.23    3.65
   2   0  10   56.01    4.21
   2   0  10   59.45    4.21
  -2   0 -10   66.62    4.39
   2   0  10   65.02    4.60
   2   0  10   60.17    4.91
  -2   0 -10   61.85    4.49
   2   0  11   79.63    5.27
  -2   0 -11   45.45    4.31
   2   0  11   72.70    5.17
  -2   0 -11   79.12    4.76
   2   0  11   68.92    3.94
   2   0  11   77.95    4.96
   2   0  11   37.27    3.44
  -2   0 -11   71.99    4.85
   2   0  11   66.05    4.93
   2   0  11   61.47    5.35
   2   0  12    2.15    1.10
   2   0  12    2.36    1.06
  -2   0 -12    5.33    1.24
[truncated: 639,428 more chars]
