# Supplementary material for: Di-μ-chlorido-bis­[(2,2′:6′,2′′-terpyridine-κ3 N,N′,N′′)copper(II)] bis­(tri­fluoro­methane­sulfonate)
Source: IUCrdata. 2021 Oct 21;6(Pt 10):x211096. doi: 10.1107/S2414314621010968 (PMC9462302; doi:10.1107/S2414314621010968)
Supplement: Supplementary file 2 [file x-06-x211096-Isup2.hkl]

data_I                                                                          
_shelx_title ' cd1963b_a.res in P-1'                                            
_shelx_refln_list_code          4                                               
_shelx_F_calc_maximum      294.22                                               
_exptl_crystal_F_000       482.00                                               
_reflns_d_resolution_high  0.7696                                               
                                                                                
loop_                                                                           
 _space_group_symop_operation_xyz                                               
 'x, y, z'                                                                      
 '-x, -y, -z'                                                                   
                                                                                
_cell_length_a     7.2767                                                       
_cell_length_b     9.8394                                                       
_cell_length_c    13.1746                                                       
_cell_angle_alpha 106.667                                                       
_cell_angle_beta   91.226                                                       
_cell_angle_gamma 105.453                                                       
                                                                                
_shelx_F_squared_multiplier     1.000                                           
                                                                                
loop_                                                                           
 _refln_index_h                                                                 
 _refln_index_k                                                                 
 _refln_index_l                                                                 
 _refln_F_squared_calc                                                          
 _refln_F_squared_meas                                                          
 _refln_F_squared_sigma                                                         
 _refln_observed_status                                                         
   1   0   0      11507.66      11781.15        65.20 o                         
   2   0   0       4032.56       3862.42        23.93 o                         
   3   0   0       3265.05       3211.24        21.38 o                         
   4   0   0       1052.00        985.36        13.87 o                         
   5   0   0       1254.01       1281.08        15.30 o                         
   6   0   0       1787.82       1815.95        47.31 o                         
   7   0   0       2115.56       2282.04        58.16 o                         
   8   0   0        885.50        828.06        26.10 o                         
   9   0   0        330.20        334.90        37.64 o                         
  -9   1   0         29.92         23.37         8.32 o                         
  -8   1   0        432.86        402.08        19.79 o                         
  -7   1   0        290.43        270.75         8.12 o                         
  -6   1   0        433.44        418.91        11.78 o                         
  -5   1   0        316.07        279.68         8.01 o                         
  -4   1   0        429.98        379.28         7.22 o                         
  -3   1   0        155.66        160.39         3.14 o                         
  -2   1   0        256.33        283.37         3.28 o                         
  -1   1   0       2029.18       2049.87        13.16 o                         
   0   1   0       3022.34       3163.43        21.35 o                         
   1   1   0        229.90        212.10         2.83 o                         
   2   1   0       2374.38       2302.64        16.06 o                         
   3   1   0       1535.79       1607.83        15.27 o                         
   4   1   0        133.00        133.33         4.53 o                         
   5   1   0         13.53         16.56         1.59 o                         
   6   1   0        407.66        360.75        11.94 o                         
   7   1   0         28.63         22.18         2.17 o                         
   8   1   0         28.25         31.71         6.42 o                         
  -9   2   0          1.07          4.10         4.41 o                         
  -8   2   0        160.10        132.72         7.43 o                         
  -7   2   0        217.36        202.64         6.83 o                         
  -6   2   0        234.20        202.77         5.43 o                         
  -5   2   0        520.37        492.22         9.08 o                         
  -4   2   0        332.48        306.45         4.65 o                         
  -3   2   0          2.46          4.14         0.46 o                         
  -2   2   0       3264.97       3471.49        22.86 o                         
  -1   2   0      10351.68      10788.00        64.26 o                         
   0   2   0        891.16        886.75         6.55 o                         
   1   2   0       1746.81       1822.66        18.52 o                         
   2   2   0       2916.86       3117.45        38.68 o                         
   3   2   0        639.61        636.87         7.65 o                         
   4   2   0        511.97        483.61        11.21 o                         
   5   2   0          5.59          3.08         0.89 o                         
   6   2   0        128.66        120.50         6.48 o                         
   7   2   0          0.11          5.47         1.99 o                         
   8   2   0          5.97          6.24         3.59 o                         
  -9   3   0         41.58         45.26         9.50 o                         
  -8   3   0        197.13        200.16        13.06 o                         
  -7   3   0         48.75         40.87         2.11 o                         
  -6   3   0       1474.77       1463.02        35.08 o                         
  -5   3   0       1921.48       1912.29        30.09 o                         
  -4   3   0        381.96        318.30         5.73 o                         
  -3   3   0       2544.46       2577.58        16.28 o                         
  -2   3   0        984.72       1036.53         9.63 o                         
  -1   3   0         42.57         46.82         1.36 o                         
   0   3   0         45.28         45.41         1.61 o                         
   1   3   0        334.49        315.99         4.85 o                         
   2   3   0        763.00        755.06         8.50 o                         
   3   3   0        414.05        415.07         7.16 o                         
   4   3   0       1321.84       1353.34        17.95 o                         
   5   3   0        101.16         67.52         8.05 o                         
   6   3   0          1.98          6.24         2.15 o                         
   7   3   0         44.02         40.20         4.75 o                         
   8   3   0         17.73         18.99         6.63 o                         
  -9   4   0         77.79         99.64        13.72 o                         
  -8   4   0        129.64        109.87         7.90 o                         
  -7   4   0        240.07        213.69         6.37 o                         
  -6   4   0       1677.17       1800.24        20.17 o                         
  -5   4   0       2260.98       2349.49        25.69 o                         
  -4   4   0        852.40        842.31        12.02 o                         
  -3   4   0        456.83        443.26         6.90 o                         
  -2   4   0       1353.59       1338.79        11.12 o                         
  -1   4   0        994.75        949.38        10.83 o                         
   0   4   0       4202.93       4286.89        36.98 o                         
   1   4   0      10805.62      11490.82       133.42 o                         
   2   4   0       5046.44       5373.14        50.90 o                         
   3   4   0        797.40        835.53        14.64 o                         
   4   4   0          1.63          3.96         0.90 o                         
   5   4   0        346.68        356.81        17.40 o                         
   6   4   0        384.31        332.39        17.29 o                         
   7   4   0        212.39        234.03        18.38 o                         
  -9   5   0          2.56         10.49         8.28 o                         
  -8   5   0        429.28        433.85        18.72 o                         
  -7   5   0        508.25        518.94         9.16 o                         
  -6   5   0        110.54        105.56         3.80 o                         
  -5   5   0        250.18        269.59         6.47 o                         
  -4   5   0          8.34          7.40         0.91 o                         
  -3   5   0        237.37        216.88         4.46 o                         
  -2   5   0        425.21        421.68         5.99 o                         
  -1   5   0        449.75        399.74         5.87 o                         
   0   5   0        717.57        652.01         9.18 o                         
   1   5   0        618.25        571.00         8.63 o                         
   2   5   0        524.00        456.05         7.86 o                         
   3   5   0        704.70        699.81        10.77 o                         
   4   5   0        161.80        146.65         6.47 o                         
   5   5   0        146.63        137.50         8.42 o                         
   6   5   0         12.23         17.43         4.19 o                         
   7   5   0          1.61         -0.37         5.75 o                         
  -9   6   0          1.84         16.11        11.69 o                         
  -8   6   0          2.24          3.75         1.45 o                         
  -7   6   0        577.03        558.67        22.44 o                         
  -6   6   0        589.99        531.22        14.03 o                         
  -5   6   0       1098.79       1090.15        16.49 o                         
  -4   6   0        495.73        475.71         6.68 o                         
  -3   6   0        261.31        232.77         5.37 o                         
  -2   6   0        121.96        108.59         2.94 o                         
  -1   6   0          7.28          6.73         0.86 o                         
   0   6   0       1837.49       1960.09        29.09 o                         
   1   6   0       1392.94       1405.30        22.57 o                         
   2   6   0       2168.23       2316.95        22.81 o                         
   3   6   0        475.87        497.03        11.13 o                         
   4   6   0        205.32        225.92        10.59 o                         
   5   6   0        127.50        129.26         8.56 o                         
   6   6   0          1.09          6.84         2.94 o                         
  -8   7   0        873.07        964.06        35.54 o                         
  -7   7   0        611.49        637.00        20.89 o                         
  -6   7   0        838.97        775.27        38.16 o                         
  -5   7   0       2059.20       2042.69        58.35 o                         
  -4   7   0       1644.51       1559.48        46.87 o                         
  -3   7   0       1593.71       1591.57        17.44 o                         
  -2   7   0        667.39        635.22        16.16 o                         
  -1   7   0       1425.08       1481.58        20.08 o                         
   0   7   0       1968.02       2063.12        29.31 o                         
   1   7   0        384.03        352.30         8.13 o                         
   2   7   0        765.19        787.86        16.22 o                         
   3   7   0       1100.81       1165.78        27.53 o                         
   4   7   0        354.95        387.54        16.76 o                         
   5   7   0        271.36        324.33        16.18 o                         
  -8   8   0         81.77         76.36         8.21 o                         
  -7   8   0          2.93          5.35         5.84 o                         
  -6   8   0         48.27         38.43         5.21 o                         
  -5   8   0        252.67        242.22        11.54 o                         
  -4   8   0          2.39          6.52         1.11 o                         
  -3   8   0        187.86        189.17         6.15 o                         
  -2   8   0         37.29         30.93         2.07 o                         
  -1   8   0        185.94        198.74         6.13 o                         
   0   8   0         61.62         49.47         3.33 o                         
   1   8   0         36.02         39.03         3.14 o                         
   2   8   0        339.56        333.57        13.14 o                         
   3   8   0          0.14          5.77         1.69 o                         
   4   8   0         23.37         20.87         4.72 o                         
   5   8   0         66.25         46.86         9.83 o                         
  -8   9   0         26.79         35.41         7.65 o                         
  -7   9   0        233.88        247.45        14.40 o                         
  -6   9   0         48.99         44.79         6.35 o                         
  -5   9   0         26.28         27.65         3.60 o                         
  -4   9   0        310.44        269.57        10.31 o                         
  -3   9   0          7.83          6.89         1.63 o                         
  -2   9   0         40.56         39.32         3.41 o                         
  -1   9   0         34.80         30.07         3.22 o                         
   0   9   0        167.92        173.26         9.56 o                         
   1   9   0        123.23        124.69         8.46 o                         
   2   9   0         58.30         58.08         5.97 o                         
   3   9   0        154.32        150.74         9.83 o                         
   4   9   0         23.74         20.13         7.31 o                         
  -7  10   0         10.28          9.54         8.14 o                         
  -6  10   0          0.54          5.09         2.48 o                         
  -5  10   0        194.59        167.07        12.18 o                         
  -4  10   0        138.25        115.24         6.40 o                         
  -3  10   0         39.77         36.22         4.03 o                         
  -2  10   0        116.31        108.06         6.82 o                         
  -1  10   0          7.19         10.96         2.66 o                         
   0  10   0         96.82        103.91         7.37 o                         
   1  10   0        170.54        153.85        10.09 o                         
   2  10   0        339.61        339.70        15.26 o                         
   3  10   0         96.69         95.18        15.46 o                         
  -6  11   0        406.05        460.73        31.40 o                         
  -5  11   0        375.44        435.25        20.13 o                         
  -4  11   0        494.19        479.80        34.58 o                         
  -3  11   0        263.49        256.17        10.76 o                         
  -2  11   0        330.08        315.92        12.67 o                         
  -1  11   0         20.62         27.83         4.18 o                         
   0  11   0         34.05         32.32         4.73 o                         
   1  11   0         70.52         70.68         6.86 o                         
  -4  12   0        333.02        372.27        41.78 o                         
  -3  12   0        603.34        544.58        25.21 o                         
  -2  12   0        500.67        493.76        19.61 o                         
  -1  12   0        131.16        112.78         9.07 o                         
   1 -12   1          2.45         11.42         3.53 o                         
   2 -12   1         58.81         58.68         6.96 o                         
   3 -12   1         10.55         10.62         2.55 o                         
   4 -12   1         85.06         77.63        10.63 o                         
  -1 -11   1        215.20        219.37        12.49 o                         
   0 -11   1          9.44         17.93         4.06 o                         
   1 -11   1        127.14        122.83         8.14 o                         
   2 -11   1        539.39        542.65        16.74 o                         
   3 -11   1        232.61        238.18        12.87 o                         
   4 -11   1        806.98        782.71        50.82 o                         
   5 -11   1       1028.45       1161.06        44.53 o                         
   6 -11   1        707.99        789.79        32.66 o                         
  -3 -10   1        364.27        342.94        23.63 o                         
  -2 -10   1       1062.06       1171.21        28.33 o                         
  -1 -10   1         83.38         85.43         7.51 o                         
   0 -10   1        297.98        278.38        13.13 o                         
   1 -10   1        139.06        135.28         7.86 o                         
   2 -10   1         21.65         15.83         2.81 o                         
   3 -10   1        100.65         95.00         6.10 o                         
   4 -10   1        252.57        231.09         9.43 o                         
   5 -10   1       1109.84       1224.05        32.97 o                         
   6 -10   1        584.27        650.49        24.25 o                         
   7 -10   1        332.71        348.69        27.64 o                         
  -4  -9   1         35.91         27.18         7.29 o                         
  -3  -9   1        334.23        319.14        14.05 o                         
  -2  -9   1        755.18        783.07        21.68 o                         
  -1  -9   1        389.31        392.85        14.70 o                         
   0  -9   1         17.03         12.31         1.86 o                         
   1  -9   1         12.47         11.50         1.69 o                         
   2  -9   1         89.70         78.72         4.80 o                         
   3  -9   1         89.32         81.26         4.92 o                         
   4  -9   1         24.11         18.31         2.27 o                         
   5  -9   1        628.90        625.93        19.85 o                         
   6  -9   1         39.47         34.82         4.18 o                         
   7  -9   1         10.32         14.63         4.20 o                         
   8  -9   1        171.85        178.92        15.16 o                         
  -5  -8   1         60.78         55.76         9.99 o                         
  -4  -8   1         47.03         44.34         5.13 o                         
  -3  -8   1        342.68        324.14        13.34 o                         
  -2  -8   1        213.87        220.00        10.53 o                         
  -1  -8   1        688.96        672.96        15.81 o                         
   0  -8   1       1406.56       1391.06        21.32 o                         
   1  -8   1        741.27        744.54        12.69 o                         
   2  -8   1         99.06         88.54         3.97 o                         
   3  -8   1        133.43        120.07         4.32 o                         
   4  -8   1         10.87         13.54         1.56 o                         
   5  -8   1         66.24         56.95         2.90 o                         
   6  -8   1        227.00        215.82         7.51 o                         
   7  -8   1        694.11        739.02        17.24 o                         
   8  -8   1        226.59        234.15        14.06 o                         
  -6  -7   1         14.16         14.86         5.61 o                         
  -5  -7   1         28.54         28.40         4.84 o                         
  -4  -7   1        227.85        201.20        11.37 o                         
  -3  -7   1          2.60          4.39         1.57 o                         
  -2  -7   1         82.70         75.40         3.82 o                         
  -1  -7   1        224.44        216.09         5.93 o                         
   0  -7   1         77.84         78.68         3.32 o                         
   1  -7   1        298.63        301.15         6.52 o                         
   2  -7   1          0.49          0.61         0.58 o                         
   3  -7   1        166.81        166.91         4.40 o                         
   4  -7   1        227.79        225.25         5.72 o                         
   5  -7   1        402.54        416.86         8.04 o                         
   6  -7   1        434.25        417.60        13.25 o                         
   7  -7   1         61.65         56.47         3.08 o                         
   8  -7   1        111.90        124.63        12.61 o                         
   9  -7   1         47.63         44.37         9.51 o                         
  -6  -6   1         40.83         42.81         5.76 o                         
  -5  -6   1        147.62        152.76         9.08 o                         
  -4  -6   1          5.30         10.62         1.93 o                         
  -3  -6   1        109.29        103.29         4.49 o                         
  -2  -6   1       1289.85       1343.96        19.74 o                         
  -1  -6   1       1381.64       1421.82        19.35 o                         
   0  -6   1        550.05        507.38         8.12 o                         
   1  -6   1        923.78        882.49        10.45 o                         
   2  -6   1        176.17        138.00         3.69 o                         
   3  -6   1        139.51        121.57         3.40 o                         
   4  -6   1       1423.57       1452.74        16.32 o                         
   5  -6   1       1417.95       1404.73        15.87 o                         
   6  -6   1        776.21        787.22        13.78 o                         
   7  -6   1       1525.42       1695.55        26.55 o                         
   8  -6   1        204.17        193.18         9.26 o                         
   9  -6   1         44.44         55.47        11.16 o                         
  -7  -5   1        103.43         86.20        11.41 o                         
  -6  -5   1          3.18          7.18         2.08 o                         
  -5  -5   1         73.64         65.62         5.76 o                         
  -4  -5   1        278.01        260.33         8.44 o                         
  -3  -5   1        285.64        293.75         5.84 o                         
  -2  -5   1        599.55        557.95         8.22 o                         
  -1  -5   1       5529.98       5827.77        51.52 o                         
   0  -5   1       1654.14       1623.64        18.99 o                         
   1  -5   1          4.17          2.85         1.40 o                         
   2  -5   1         63.53         69.80         2.53 o                         
   3  -5   1         10.87          8.02         0.86 o                         
   4  -5   1          3.46          4.26         1.00 o                         
   5  -5   1          4.77          7.06         1.18 o                         
   6  -5   1        555.06        550.96         9.01 o                         
   7  -5   1        876.48        964.81        19.52 o                         
   8  -5   1         83.51         74.89         5.49 o                         
   9  -5   1         16.38         16.35         6.98 o                         
  -7  -4   1        398.84        493.02        36.98 o                         
  -6  -4   1        703.87        707.58        41.91 o                         
  -5  -4   1        190.19        210.21         8.47 o                         
  -4  -4   1        252.91        230.46         8.52 o                         
  -3  -4   1        912.73        868.22        15.85 o                         
  -2  -4   1       1194.82       1207.20        12.05 o                         
  -1  -4   1         54.15         26.50         1.48 o                         
   0  -4   1       2441.00       2373.67        19.81 o                         
   1  -4   1       4142.66       4040.49        32.90 o                         
   2  -4   1       6098.92       6339.18        36.75 o                         
   3  -4   1       1118.63       1097.50        11.91 o                         
   4  -4   1        102.54         97.61         3.82 o                         
   5  -4   1         58.20         69.33         3.17 o                         
   6  -4   1        433.37        433.54         7.92 o                         
   7  -4   1        506.10        470.58        18.04 o                         
   8  -4   1        917.20       1042.02        47.72 o                         
   9  -4   1        489.68        572.79        33.36 o                         
  -8  -3   1        330.53        315.80        25.67 o                         
  -7  -3   1        588.48        591.29        46.53 o                         
  -6  -3   1        546.26        563.96        24.86 o                         
  -5  -3   1         36.91         32.89         2.29 o                         
  -4  -3   1        780.12        832.68        14.05 o                         
  -3  -3   1        437.24        446.95         9.35 o                         
  -2  -3   1       3438.66       3597.28        43.01 o                         
  -1  -3   1       3399.88       3441.80        25.21 o                         
   0  -3   1       2085.24       2093.63        17.28 o                         
   1  -3   1       1384.33       1404.43         9.74 o                         
   2  -3   1         22.83         11.64         0.90 o                         
   3  -3   1        807.79        787.01         8.44 o                         
   4  -3   1        225.92        198.80         4.79 o                         
   5  -3   1         11.71         21.90         1.32 o                         
   6  -3   1        217.16        201.26         4.76 o                         
   7  -3   1        205.35        174.13         8.99 o                         
   8  -3   1         64.73         60.57         6.33 o                         
   9  -3   1         59.61         73.91        10.22 o                         
  -8  -2   1         36.19         36.77        10.44 o                         
  -7  -2   1        109.91         87.23         8.44 o                         
  -6  -2   1          2.95          6.63         1.28 o                         
  -5  -2   1         36.12         30.61         2.30 o                         
  -4  -2   1          3.03          2.28         0.52 o                         
  -3  -2   1        766.94        865.29         9.32 o                         
  -2  -2   1        945.95        928.88         8.44 o                         
  -1  -2   1       2302.61       2236.54        25.18 o                         
   0  -2   1         54.93         55.57         1.46 o                         
   1  -2   1        411.47        456.11         4.71 o                         
   2  -2   1         21.34         21.37         1.14 o                         
   3  -2   1          9.77         11.11         0.80 o                         
   4  -2   1        636.22        655.57         6.62 o                         
   5  -2   1        584.59        566.76        13.12 o                         
   6  -2   1        823.46        778.64        22.84 o                         
   7  -2   1        196.34        186.01         9.09 o                         
   8  -2   1         45.94         43.20         4.56 o                         
   9  -2   1         75.56         68.54         9.77 o                         
  -8  -1   1         16.26         20.21         5.66 o                         
  -7  -1   1         20.87         13.96         2.29 o                         
  -6  -1   1         61.96         43.96         2.96 o                         
  -5  -1   1        130.46        121.08         4.24 o                         
  -4  -1   1        544.93        589.27         8.48 o                         
  -3  -1   1        500.19        577.07         6.95 o                         
  -2  -1   1        272.19        271.54         3.88 o                         
  -1  -1   1         80.21         72.50         1.48 o                         
   0  -1   1        117.58        101.71         7.57 o                         
   1  -1   1       2231.30       2135.25        18.26 o                         
   2  -1   1        228.68        205.10         2.83 o                         
   3  -1   1        641.09        617.31         7.94 o                         
   4  -1   1       1274.58       1380.15        23.85 o                         
   5  -1   1        125.09        106.27         4.27 o                         
   6  -1   1          1.34          3.03         0.88 o                         
   7  -1   1          2.32          2.87         1.15 o                         
   8  -1   1        257.70        255.70        11.05 o                         
   9  -1   1        173.34        174.56        20.16 o                         
  -9   0   1         52.14         49.64        11.74 o                         
  -8   0   1        103.89         99.85        10.69 o                         
  -7   0   1         70.36         61.49         3.92 o                         
  -6   0   1         45.01         48.31         2.98 o                         
  -5   0   1         32.51         43.82         2.58 o                         
  -4   0   1          1.50          4.32         0.60 o                         
  -3   0   1         22.84         15.59         0.84 o                         
  -2   0   1       1184.72       1166.96        19.45 o                         
  -1   0   1         96.58         97.84         1.50 o                         
   1   0   1        104.71         97.19         2.63 o                         
   2   0   1       1555.12       1545.63        12.32 o                         
   3   0   1       5170.41       5307.22        30.65 o                         
   4   0   1        430.07        404.58         8.22 o                         
   5   0   1        408.57        391.91        11.15 o                         
   6   0   1          2.76          4.13         0.88 o                         
   7   0   1        302.61        209.94        35.67 o                         
   8   0   1        272.36        277.45        14.27 o                         
  -9   1   1         53.58         52.25        11.20 o                         
  -8   1   1        684.86        729.30        43.43 o                         
  -7   1   1       2285.36       2409.94        63.56 o                         
  -6   1   1       2997.71       3115.77        55.56 o                         
  -5   1   1       3177.52       3135.19        36.96 o                         
  -4   1   1          8.82          7.94         0.78 o                         
  -3   1   1         80.70         51.66         1.63 o                         
  -2   1   1        909.59        802.97         5.68 o                         
  -1   1   1       8764.54       9152.06        54.66 o                         
   0   1   1       7018.44       7692.53        52.85 o                         
   1   1   1      19985.42      20414.32       108.01 o                         
   2   1   1       2026.36       1765.57        18.86 o                         
   3   1   1       1908.75       1997.13        18.58 o                         
   4   1   1       1152.92       1183.48        14.07 o                         
   5   1   1        677.49        685.86        12.56 o                         
   6   1   1        100.76         98.37         5.35 o                         
   7   1   1        786.88        589.55        88.30 o                         
   8   1   1        524.04        630.55        35.67 o                         
  -9   2   1          8.74         12.33         9.20 o                         
  -8   2   1         61.91         50.48         7.58 o                         
  -7   2   1         71.57         65.94         2.37 o                         
  -6   2   1        774.87        772.48        14.42 o                         
  -5   2   1       1494.62       1455.19        22.42 o                         
  -4   2   1        277.14        202.51         4.50 o                         
  -3   2   1         91.86         76.59         2.14 o                         
  -2   2   1        237.90        218.04         3.75 o                         
  -1   2   1         42.21         40.16         1.13 o                         
   0   2   1       1500.21       1645.85        10.93 o                         
   1   2   1          4.17          7.01         0.78 o                         
   2   2   1       5702.64       5901.89        39.95 o                         
   3   2   1       1764.55       1660.04        14.45 o                         
   4   2   1        868.35        855.59        13.57 o                         
   5   2   1        196.04        177.69         6.00 o                         
   6   2   1        136.01        109.46         5.16 o                         
   7   2   1         11.90          8.39         3.70 o                         
   8   2   1         31.98         29.12         6.58 o                         
  -9   3   1          9.10         10.58         6.90 o                         
  -8   3   1          4.03          5.03         1.77 o                         
  -7   3   1         21.46         17.53         1.69 o                         
  -6   3   1       1853.41       1979.30        30.30 o                         
  -5   3   1        443.49        402.76         6.57 o                         
  -4   3   1        709.39        665.98         7.51 o                         
  -3   3   1       1911.26       1985.65        15.10 o                         
  -2   3   1          2.89          5.62         0.55 o                         
  -1   3   1       1033.08       1147.22        14.37 o                         
   0   3   1        320.50        335.66         5.04 o                         
   1   3   1        343.28        316.87         5.39 o                         
   2   3   1        782.14        850.44        10.25 o                         
   3   3   1        384.43        386.10         7.16 o                         
   4   3   1         26.87         27.21         1.89 o                         
   5   3   1        146.95        132.17         5.45 o                         
   6   3   1          7.16          8.53         2.11 o                         
   7   3   1         17.37          8.09         3.69 o                         
   8   3   1          8.38          9.50         5.89 o                         
  -9   4   1         57.12         57.89        15.74 o                         
  -8   4   1         28.18         20.85         3.15 o                         
  -7   4   1         92.94         83.79         3.49 o                         
  -6   4   1          2.66          4.89         0.83 o                         
  -5   4   1       1017.25       1006.94        14.29 o                         
  -4   4   1       1792.95       1836.59        17.69 o                         
  -3   4   1        881.40        825.98        13.38 o                         
  -2   4   1       1008.34       1011.54        11.36 o                         
  -1   4   1        390.09        372.81         5.07 o                         
   0   4   1        921.07       1003.66        11.00 o                         
   1   4   1        226.91        235.89         5.19 o                         
   2   4   1        226.43        231.29         5.70 o                         
   3   4   1        117.74        124.64         4.47 o                         
   4   4   1         41.43         34.94         2.49 o                         
   5   4   1        373.24        366.86        11.27 o                         
   6   4   1         20.14         18.97         3.84 o                         
   7   4   1          0.34          5.85         3.56 o                         
  -9   5   1         10.35         10.77         6.63 o                         
  -8   5   1         82.43         67.28         5.06 o                         
  -7   5   1        283.03        291.02         9.03 o                         
  -6   5   1       1812.32       1945.60        22.72 o                         
  -5   5   1       2477.10       2634.03        31.88 o                         
  -4   5   1        477.88        412.72        11.23 o                         
  -3   5   1        322.07        325.54         5.69 o                         
  -2   5   1        257.95        264.16         5.14 o                         
  -1   5   1        122.31        109.84         3.08 o                         
   0   5   1        998.25       1024.26        11.99 o                         
   1   5   1       2497.04       2541.56        27.96 o                         
   2   5   1       2668.65       2830.68        28.85 o                         
   3   5   1        955.27       1030.20        15.18 o                         
   4   5   1        986.88       1080.54        21.43 o                         
   5   5   1        121.81        111.54         7.42 o                         
   6   5   1        191.78        192.64        20.56 o                         
   7   5   1        149.33         97.19        56.69 o                         
  -9   6   1          0.95          1.20         5.71 o                         
  -8   6   1         36.70         27.53         4.04 o                         
  -7   6   1       1011.68       1130.21        25.58 o                         
  -6   6   1        137.71        132.00         5.97 o                         
  -5   6   1        144.86        132.28         4.11 o                         
  -4   6   1       1996.29       2170.02        21.96 o                         
  -3   6   1       1406.20       1396.76        20.63 o                         
  -2   6   1         87.39         76.47         2.95 o                         
  -1   6   1          2.39          3.65         0.82 o                         
   0   6   1        649.67        629.33         9.68 o                         
   1   6   1        310.60        280.54         6.52 o                         
   2   6   1        882.22        870.83        12.75 o                         
   3   6   1       2123.10       2339.49        30.88 o                         
   4   6   1       1587.81       1664.40        40.14 o                         
   5   6   1        350.40        344.16        21.21 o                         
   6   6   1          6.64          8.97         4.25 o                         
  -8   7   1          8.03         12.19         2.92 o                         
  -7   7   1          2.82          6.60         1.72 o                         
  -6   7   1        133.24        107.27         9.98 o                         
  -5   7   1       1232.17       1033.18        93.40 o                         
  -4   7   1       2752.46       2701.36        78.12 o                         
  -3   7   1        642.80        621.51        10.32 o                         
  -2   7   1        235.48        217.39         6.20 o                         
  -1   7   1        104.46        103.24         3.67 o                         
   0   7   1          4.35          5.83         0.87 o                         
   1   7   1         55.10         59.99         3.31 o                         
   2   7   1          6.00          6.09         1.20 o                         
   3   7   1       1189.75       1309.95        30.14 o                         
   4   7   1        389.58        433.58        17.84 o                         
   5   7   1         85.87         79.98         9.10 o                         
  -8   8   1        554.40        625.83        33.63 o                         
  -7   8   1        156.24        179.59        11.63 o                         
  -6   8   1        226.35        249.17        13.10 o                         
  -5   8   1        905.69        959.32        32.56 o                         
  -4   8   1       2160.05       2135.78        64.17 o                         
  -3   8   1       2103.85       2161.69        43.31 o                         
  -2   8   1        913.07        662.57        80.45 o                         
  -1   8   1       1680.29       1701.54        32.88 o                         
   0   8   1        873.89        884.87        20.83 o                         
   1   8   1         94.08         79.76         4.83 o                         
   2   8   1        278.17        287.84        12.60 o                         
   3   8   1        499.95        537.06        20.26 o                         
   4   8   1        701.56        786.22        29.71 o                         
  -7   9   1         31.18         31.30         6.35 o                         
  -6   9   1         21.80         23.61         4.46 o                         
  -5   9   1         57.88         48.45         4.14 o                         
  -4   9   1         45.09         46.13         3.67 o                         
  -3   9   1         82.55         85.00         5.31 o                         
  -2   9   1         98.30        101.32         6.44 o                         
  -1   9   1        237.27        241.06         9.97 o                         
   0   9   1         24.00         19.28         3.11 o                         
   1   9   1         89.73         87.00         7.05 o                         
   2   9   1          0.12          5.28         2.44 o                         
   3   9   1         16.55         20.72         4.54 o                         
  -7  10   1          0.30          7.76         4.03 o                         
  -6  10   1         53.27         38.72         7.46 o                         
  -5  10   1          4.59         10.69         3.94 o                         
  -4  10   1         36.50         36.42         3.67 o                         
  -3  10   1         34.38         33.00         3.68 o                         
  -2  10   1         53.22         51.78         4.90 o                         
  -1  10   1          1.38          7.02         2.33 o                         
   0  10   1          2.02          8.74         2.28 o                         
   1  10   1         30.34         35.22         4.75 o                         
   2  10   1        292.51        268.73        12.82 o                         
  -6  11   1         26.97         22.60         7.48 o                         
  -5  11   1          7.05         11.96         4.90 o                         
  -4  11   1         32.33         26.91         4.27 o                         
  -3  11   1        178.43        164.52         8.70 o                         
  -2  11   1          3.25          9.04         2.16 o                         
  -1  11   1         21.41         17.00         2.94 o                         
   0  11   1         86.22         77.45         6.87 o                         
   1  11   1          1.09          8.15         2.65 o                         
  -3  12   1        771.22        689.31        49.24 o                         
   0 -12   2         11.47         14.39         4.39 o                         
   1 -12   2         22.15         19.68         4.30 o                         
   2 -12   2         45.50         45.78         5.31 o                         
   3 -12   2        108.15        102.19         7.16 o                         
   4 -12   2         54.61         61.38         7.96 o                         
   5 -12   2        321.60        340.35        24.60 o                         
  -2 -11   2          0.44          4.98         3.90 o                         
  -1 -11   2        211.03        208.43        12.05 o                         
   0 -11   2          3.16          9.01         3.21 o                         
   1 -11   2         26.77         24.43         4.17 o                         
   2 -11   2         89.57         75.96         6.12 o                         
   3 -11   2         39.15         34.03         4.03 o                         
   4 -11   2         70.24         63.32         5.72 o                         
   5 -11   2         25.01         26.63         4.60 o                         
   6 -11   2         65.75         75.87         8.81 o                         
  -3 -10   2        249.72        229.91        16.94 o                         
  -2 -10   2        804.46        861.28        23.89 o                         
  -1 -10   2        776.61        812.59        22.74 o                         
   0 -10   2        353.06        340.03        12.77 o                         
   1 -10   2        560.07        551.65        16.63 o                         
   2 -10   2        409.48        403.53        17.09 o                         
   3 -10   2        220.18        221.15         9.64 o                         
   4 -10   2        425.25        448.88        14.27 o                         
   5 -10   2        567.73        624.75        24.45 o                         
   6 -10   2       1037.85       1187.46        41.01 o                         
   7 -10   2        576.76        655.39        28.29 o                         
  -4  -9   2        150.00        130.91        10.66 o                         
  -3  -9   2        187.21        198.84        10.84 o                         
  -2  -9   2        365.06        377.46        13.69 o                         
  -1  -9   2       1212.94       1252.77        26.24 o                         
   0  -9   2       1064.79       1057.89        22.02 o                         
   1  -9   2       2255.81       2311.06        43.82 o                         
   2  -9   2        303.45        289.08         8.48 o                         
   3  -9   2         96.21         84.96         4.55 o                         
   4  -9   2        197.46        158.28         9.63 o                         
   5  -9   2        199.26        212.30         7.73 o                         
   6  -9   2        332.34        344.59        11.37 o                         
   7  -9   2        326.97        356.17        16.92 o                         
   8  -9   2        766.87        931.15        35.07 o                         
  -5  -8   2          5.58          7.14         3.68 o                         
  -4  -8   2          3.07          6.66         2.06 o                         
  -3  -8   2          1.59          5.92         1.89 o                         
  -2  -8   2         82.54         72.47         5.52 o                         
  -1  -8   2        275.10        265.13         7.86 o                         
   0  -8   2        112.20        104.40         4.26 o                         
   1  -8   2          6.06          4.24         1.28 o                         
   2  -8   2         16.87         14.69         1.49 o                         
   3  -8   2         10.50         11.12         0.98 o                         
   4  -8   2          0.93          4.05         0.87 o                         
   5  -8   2         92.29         85.30         4.29 o                         
   6  -8   2         39.61         38.30         3.09 o                         
   7  -8   2          0.63          5.96         1.72 o                         
   8  -8   2          1.59          5.23         2.89 o                         
  -6  -7   2        172.41        131.14        19.97 o                         
  -5  -7   2        317.59        331.46        15.61 o                         
  -4  -7   2        178.70        174.12         9.03 o                         
  -3  -7   2          1.08          2.48         0.70 o                         
  -2  -7   2         33.56         29.00         2.42 o                         
  -1  -7   2        707.21        695.06        10.77 o                         
   0  -7   2       3275.35       3356.75        41.15 o                         
   1  -7   2       3112.84       3145.27        41.30 o                         
   2  -7   2        864.63        839.25        12.94 o                         
   3  -7   2        414.66        401.81         6.80 o                         
   4  -7   2        135.19        132.08         4.26 o                         
   5  -7   2         10.56         13.75         1.65 o                         
   6  -7   2        165.63        156.72         5.82 o                         
   7  -7   2        436.25        438.06        10.14 o                         
   8  -7   2        150.66        151.61         9.75 o                         
  -6  -6   2         38.54         36.47         5.28 o                         
  -5  -6   2         29.81         34.24         4.28 o                         
  -4  -6   2         25.52         24.35         2.88 o                         
  -3  -6   2        810.17        837.16        15.14 o                         
  -2  -6   2        193.75        171.40         4.89 o                         
  -1  -6   2        276.57        251.70         5.84 o                         
   0  -6   2        367.70        327.02         6.52 o                         
   1  -6   2        660.97        657.14         8.53 o                         
   2  -6   2          0.15          1.26         0.57 o                         
   3  -6   2         40.50         47.69         1.97 o                         
   4  -6   2        479.80        482.07         7.11 o                         
   5  -6   2         44.39         42.87         2.73 o                         
   6  -6   2        290.56        303.13         7.94 o                         
   7  -6   2        897.54       1016.84        14.74 o                         
   8  -6   2        134.60        138.24         8.82 o                         
   9  -6   2        154.64        184.22        19.86 o                         
  -7  -5   2        141.33        142.92        13.66 o                         
  -6  -5   2        115.39        118.61         7.78 o                         
  -5  -5   2         80.53         76.59         5.93 o                         
  -4  -5   2        107.26        114.48         4.56 o                         
  -3  -5   2       1262.65       1374.96        21.59 o                         
  -2  -5   2       1466.03       1520.83        18.64 o                         
  -1  -5   2       5335.88       5727.09        55.13 o                         
   0  -5   2       2590.02       2679.04        25.18 o                         
   1  -5   2       1134.34       1093.13        10.87 o                         
   2  -5   2       9498.94      10400.69        61.85 o                         
   3  -5   2         49.08         36.00         2.07 o                         
   4  -5   2        229.82        198.38         4.78 o                         
   5  -5   2        652.19        623.31        12.01 o                         
   6  -5   2       1263.13       1315.12        16.15 o                         
   7  -5   2        548.93        559.83        10.30 o                         
   8  -5   2        364.22        329.43        41.60 o                         
   9  -5   2        394.25        442.03        30.09 o                         
  -7  -4   2        117.95        110.42        13.87 o                         
  -6  -4   2        220.08        200.52        14.60 o                         
  -5  -4   2        488.76        481.81        14.60 o                         
  -4  -4   2         29.55         23.46         1.83 o                         
  -3  -4   2        458.18        491.75         8.03 o                         
  -2  -4   2        242.07        249.59         4.73 o                         
  -1  -4   2        829.71        804.24         9.35 o                         
   0  -4   2       2177.86       2150.37        17.15 o                         
   1  -4   2       2744.40       2829.18        17.56 o                         
   2  -4   2       1204.31       1320.29        10.74 o                         
   3  -4   2        766.17        828.98         9.32 o                         
   4  -4   2        139.03        134.56         3.75 o                         
   5  -4   2          5.40          6.87         1.07 o                         
   6  -4   2          5.36          3.20         0.88 o                         
   7  -4   2        128.03         99.50         5.88 o                         
   8  -4   2        172.97        157.04        13.01 o                         
   9  -4   2        251.47        298.45        24.54 o                         
  -8  -3   2        284.79        318.62        32.73 o                         
  -7  -3   2        465.52        406.67        23.71 o                         
  -6  -3   2       1799.22       1895.77        77.37 o                         
  -5  -3   2       2227.22       2504.00        48.49 o                         
  -4  -3   2       2576.85       2692.73        43.27 o                         
  -3  -3   2        956.38        890.54        17.23 o                         
  -2  -3   2       2883.29       2991.48        24.76 o                         
  -1  -3   2       1053.44        972.93        13.54 o                         
   0  -3   2        129.47        103.84         2.49 o                         
   1  -3   2      86567.81      90096.15       721.98 o                         
   2  -3   2      15394.81      15951.41        70.15 o                         
   3  -3   2       5424.45       5391.81        44.88 o                         
   4  -3   2       1980.57       1890.06        40.22 o                         
   5  -3   2        511.24        485.81         8.36 o                         
   6  -3   2        280.88        262.66         9.76 o                         
   7  -3   2        401.35        382.53        19.93 o                         
   8  -3   2        708.50        722.58        24.18 o                         
   9  -3   2        546.52        613.73        49.56 o                         
  -8  -2   2         76.60         67.74         8.23 o                         
  -7  -2   2        794.74        694.93        64.18 o                         
  -6  -2   2        787.31        778.04        23.75 o                         
  -5  -2   2        727.74        755.56        14.97 o                         
  -4  -2   2        737.20        696.72        12.88 o                         
  -3  -2   2       1805.89       1829.05        20.73 o                         
  -2  -2   2          6.38          8.02         0.77 o                         
  -1  -2   2        125.62         90.18         2.02 o                         
   0  -2   2       5782.62       5999.75        46.51 o                         
   1  -2   2       9831.19      10208.52        50.45 o                         
   2  -2   2          9.35         13.05         0.78 o                         
   3  -2   2       1393.43       1257.68        17.20 o                         
   4  -2   2       2113.76       2138.78        21.96 o                         
   5  -2   2         19.71         15.51         1.05 o                         
   6  -2   2         69.31         65.76         3.52 o                         
   7  -2   2         52.89         37.40         4.74 o                         
   8  -2   2         35.37         30.55         4.51 o                         
   9  -2   2         13.57         16.06         5.36 o                         
  -8  -1   2         49.91         44.53         7.31 o                         
  -7  -1   2         10.08         13.16         2.26 o                         
  -6  -1   2          2.00          4.39         1.12 o                         
  -5  -1   2         69.06         63.58         2.80 o                         
  -4  -1   2         85.28         67.08         2.51 o                         
  -3  -1   2         10.14          7.33         0.68 o                         
  -2  -1   2        140.36        116.01         2.37 o                         
  -1  -1   2       9761.87      10373.86        52.35 o                         
   0  -1   2         71.32         62.21         1.40 o                         
   1  -1   2        734.79        752.46        11.31 o                         
   2  -1   2         87.26         82.44         2.25 o                         
   3  -1   2        791.40        812.71        10.26 o                         
   4  -1   2         25.17         20.09         1.74 o                         
   5  -1   2        103.99         95.90         3.92 o                         
   6  -1   2         24.74         17.71         1.79 o                         
   7  -1   2        653.14        709.11        17.83 o                         
   8  -1   2        190.20        178.56        12.53 o                         
   9  -1   2         62.06         76.20        18.77 o                         
  -9   0   2         87.86        119.18        23.47 o                         
  -8   0   2         25.01         24.81         4.33 o                         
  -7   0   2        193.37        158.76         7.83 o                         
  -6   0   2         35.94         36.91         2.82 o                         
  -5   0   2        219.23        210.97         4.05 o                         
  -4   0   2       1665.25       1770.10        14.72 o                         
  -3   0   2        553.41        510.89         5.76 o                         
  -2   0   2       4343.00       4504.49        46.96 o                         
  -1   0   2       2307.91       2507.91        13.87 o                         
   0   0   2       2009.85       2160.28        14.92 o                         
   1   0   2         76.04         73.82         1.83 o                         
   2   0   2        309.97        293.90         5.84 o                         
   3   0   2          5.36          4.18         0.97 o                         
   4   0   2        199.41        191.86         5.11 o                         
   5   0   2        484.05        471.18        10.60 o                         
   6   0   2        123.96        122.20         5.84 o                         
   7   0   2          1.80          3.00         1.28 o                         
   8   0   2         19.77         18.58         3.86 o                         
  -9   1   2          4.57         10.22         6.07 o                         
  -8   1   2        110.74        111.27         8.90 o                         
  -7   1   2        164.14        172.49         6.47 o                         
  -6   1   2         72.76         68.71         2.83 o                         
  -5   1   2       1146.68       1157.49        11.98 o                         
  -4   1   2       3846.68       4025.65        31.61 o                         
  -3   1   2       4489.54       4655.97        31.65 o                         
  -2   1   2        803.15        785.05         7.38 o                         
  -1   1   2       2238.74       2244.11        15.20 o                         
   0   1   2       1217.91       1205.86        10.63 o                         
   1   1   2       2581.57       2585.52        16.86 o                         
   2   1   2       8569.11       9036.41        50.62 o                         
   3   1   2       7211.44       7413.88       113.73 o                         
   4   1   2       2186.63       2190.43        33.21 o                         
   5   1   2         39.06         32.22         2.01 o                         
   6   1   2         74.64         60.78         8.91 o                         
   7   1   2        206.67        194.41        10.55 o                         
   8   1   2        135.06        143.50        13.73 o                         
  -9   2   2        145.18        152.22        24.11 o                         
  -8   2   2         37.84         34.83         5.43 o                         
  -7   2   2        765.99        792.13        16.30 o                         
  -6   2   2       2797.26       2974.46        41.76 o                         
  -5   2   2       2168.15       2066.50        35.12 o                         
  -4   2   2       1910.41       1832.57        28.42 o                         
  -3   2   2        186.15        130.65         2.78 o                         
  -2   2   2        970.41        915.34         7.91 o                         
  -1   2   2       1236.19       1195.65        11.52 o                         
   0   2   2       1248.78       1200.97        10.13 o                         
   1   2   2       3312.35       3220.95        21.61 o                         
   2   2   2       4305.84       4460.75        28.61 o                         
   3   2   2       1087.76        971.46        14.52 o                         
   4   2   2       1505.83       1535.67        27.94 o                         
   5   2   2        605.13        612.94        15.25 o                         
   6   2   2        735.45        609.97        48.83 o                         
   7   2   2         60.20         61.37         6.74 o                         
   8   2   2          4.12         11.37         6.18 o                         
  -9   3   2         29.88         31.75        11.69 o                         
  -8   3   2          1.42          5.36         1.62 o                         
  -7   3   2          3.06          5.53         1.10 o                         
  -6   3   2        234.68        233.37         5.48 o                         
  -5   3   2         92.13         85.95         2.76 o                         
  -4   3   2       1856.34       1858.32        15.13 o                         
  -3   3   2       2095.83       2146.21        17.53 o                         
  -2   3   2        410.73        380.89         4.85 o                         
  -1   3   2        753.43        745.11         7.64 o                         
   0   3   2         62.46         65.74         2.20 o                         
   1   3   2        852.95        914.55        10.02 o                         
   2   3   2        368.43        345.79         6.69 o                         
   3   3   2       2223.27       2266.53        21.23 o                         
   4   3   2        655.90        644.65        13.11 o                         
   5   3   2        156.40        141.90        12.95 o                         
   6   3   2        119.12        109.01         9.21 o                         
   7   3   2         10.32         15.59         4.21 o                         
  -9   4   2        122.03        122.13        21.44 o                         
  -8   4   2         19.50         20.52         3.22 o                         
  -7   4   2       1011.30       1091.90        20.16 o                         
  -6   4   2        913.43        944.70        18.33 o                         
  -5   4   2       1243.00       1261.41        13.34 o                         
  -4   4   2       2135.32       2234.92        21.04 o                         
  -3   4   2       1360.71       1291.83        17.79 o                         
  -2   4   2       2499.10       2448.30        18.54 o                         
  -1   4   2        400.56        392.49         5.48 o                         
   0   4   2        822.75        889.98         9.71 o                         
   1   4   2       3622.90       4049.63        31.62 o                         
   2   4   2        354.92        353.16         7.53 o                         
   3   4   2        246.69        263.03         7.16 o                         
   4   4   2        536.36        559.38        12.91 o                         
   5   4   2        218.72        192.87        14.32 o                         
   6   4   2         80.76         68.99         7.54 o                         
   7   4   2         12.06         12.23         3.95 o                         
  -9   5   2         36.34         53.01        14.08 o                         
  -8   5   2        143.47        138.06        10.91 o                         
  -7   5   2        265.22        262.31        10.76 o                         
  -6   5   2         24.35         19.21         1.74 o                         
  -5   5   2          0.74          3.58         0.81 o                         
  -4   5   2       1011.11       1095.08        13.31 o                         
  -3   5   2          1.69          5.44         0.74 o                         
  -2   5   2        273.36        267.83         5.06 o                         
  -1   5   2         28.54         44.27         2.02 o                         
   0   5   2       1091.28       1167.43        14.59 o                         
   1   5   2         23.62         23.16         1.85 o                         
   2   5   2        264.50        274.01         6.51 o                         
   3   5   2        407.61        372.01        10.87 o                         
   4   5   2          1.43          7.25         1.96 o                         
   5   5   2          1.82          8.46         2.38 o                         
   6   5   2        208.70        255.70        19.30 o                         
  -9   6   2          2.74          5.43         6.81 o                         
  -8   6   2        130.12         73.72        24.93 o                         
  -7   6   2         27.54         23.22         2.35 o                         
  -6   6   2        350.49        338.72         9.22 o                         
  -5   6   2        541.27        531.20        11.18 o                         
  -4   6   2       1250.44       1305.19        17.62 o                         
  -3   6   2         14.17         15.85         1.35 o                         
  -2   6   2          7.78         10.48         1.19 o                         
  -1   6   2         13.82         10.01         0.84 o                         
   0   6   2          2.73          3.63         0.76 o                         
   1   6   2        390.67        393.92         8.29 o                         
   2   6   2        528.23        548.33        10.38 o                         
   3   6   2          1.66          4.27         1.65 o                         
   4   6   2        412.33        453.18        19.09 o                         
   5   6   2        202.16        209.47        13.49 o                         
   6   6   2         65.20         70.13        17.95 o                         
  -8   7   2        143.26        129.97        10.59 o                         
  -7   7   2        222.64        212.03        10.93 o                         
  -6   7   2        217.02        221.83        10.54 o                         
  -5   7   2         16.34         14.80         2.33 o                         
  -4   7   2        489.63        441.36        19.06 o                         
  -3   7   2        827.38        801.09        14.45 o                         
  -2   7   2       1168.95       1160.29        18.97 o                         
  -1   7   2          2.41          6.25         1.12 o                         
   0   7   2          8.10          8.21         1.30 o                         
   1   7   2        488.01        501.06         9.84 o                         
   2   7   2         77.49         71.46         5.21 o                         
   3   7   2        645.17        655.30        21.34 o                         
   4   7   2        537.10        570.25        22.82 o                         
   5   7   2         22.62         18.79         4.85 o                         
  -8   8   2         41.31         33.94         6.15 o                         
  -7   8   2         41.03         34.90         5.94 o                         
  -6   8   2          5.32          6.31         2.77 o                         
  -5   8   2        432.76        431.30        19.25 o                         
  -4   8   2        933.42        875.74        28.82 o                         
  -3   8   2        988.71        964.30        21.06 o                         
  -2   8   2        465.13        397.73        28.99 o                         
  -1   8   2        867.03        772.36        52.35 o                         
   0   8   2         21.64         19.91         2.18 o                         
   1   8   2          2.81          4.29         1.58 o                         
   2   8   2          4.17         12.87         3.02 o                         
   3   8   2        168.52        181.75        11.92 o                         
   4   8   2        136.73        118.70         9.83 o                         
  -7   9   2        344.97        376.65        23.05 o                         
  -6   9   2        150.24        162.94        16.56 o                         
  -5   9   2         38.21         30.69         4.50 o                         
  -4   9   2        149.96        136.38         6.94 o                         
  -3   9   2        747.86        736.97        23.68 o                         
  -2   9   2       1359.23       1399.66        26.92 o                         
  -1   9   2       1511.98       1575.55        27.26 o                         
   0   9   2        602.17        612.12        17.17 o                         
   1   9   2         49.61         51.77         5.39 o                         
   2   9   2        230.00        242.88        12.96 o                         
   3   9   2         97.25         93.27         8.39 o                         
  -6  10   2          5.78          8.92         3.56 o                         
  -5  10   2          4.68          8.84         3.75 o                         
  -4  10   2         54.70         49.20         4.69 o                         
  -3  10   2         33.57         31.23         4.10 o                         
  -2  10   2        630.63        669.39        17.74 o                         
  -1  10   2        187.32        179.51         9.43 o                         
   0  10   2         41.89         38.62         4.85 o                         
   1  10   2         22.46         24.51         4.23 o                         
   2  10   2         13.25         19.16         4.18 o                         
  -5  11   2         33.10         27.20         7.99 o                         
  -4  11   2         18.11         21.41         4.86 o                         
  -3  11   2        259.54        232.70        11.50 o                         
  -2  11   2          3.40         10.66         2.88 o                         
  -1  11   2         61.39         52.67         5.88 o                         
   0  11   2          5.82         12.00         3.21 o                         
   0 -12   3        231.30        214.33        14.04 o                         
   1 -12   3         36.46         36.20         5.28 o                         
   2 -12   3          0.46          7.62         2.58 o                         
   3 -12   3         97.48         72.61         6.13 o                         
   4 -12   3        123.49        107.00         9.30 o                         
   5 -12   3         60.46         61.12         9.90 o                         
  -2 -11   3         25.27         19.36         5.47 o                         
  -1 -11   3          0.41          6.05         2.34 o                         
   0 -11   3          1.30          4.65         2.18 o                         
   1 -11   3        145.20        123.75         7.77 o                         
   2 -11   3        164.42        143.60         8.11 o                         
   3 -11   3         44.68         40.27         3.68 o                         
   4 -11   3        117.52        115.84         7.77 o                         
   5 -11   3          2.38          8.35         3.32 o                         
   6 -11   3        216.51        230.41        15.42 o                         
  -3 -10   3         36.45         30.57         4.60 o                         
  -2 -10   3          2.37          7.87         2.13 o                         
  -1 -10   3         27.91         33.18         4.21 o                         
   0 -10   3         40.03         42.06         4.65 o                         
   1 -10   3         63.44         64.45         5.14 o                         
   2 -10   3         54.78         45.78         4.28 o                         
   3 -10   3         10.85         10.62         1.83 o                         
   4 -10   3          2.73          3.09         1.95 o                         
   5 -10   3         37.78         39.21         3.83 o                         
   6 -10   3        123.03        122.17         8.17 o                         
   7 -10   3         65.01         69.90         7.38 o                         
  -4  -9   3        112.14        107.49         9.52 o                         
  -3  -9   3         54.86         60.10         5.56 o                         
  -2  -9   3         53.19         49.58         5.05 o                         
  -1  -9   3       1057.89       1091.93        33.92 o                         
   0  -9   3       1500.53       1518.59        36.38 o                         
   1  -9   3        708.11        718.88        13.70 o                         
   2  -9   3        356.66        345.50         9.48 o                         
   3  -9   3        164.40        149.92         5.34 o                         
   4  -9   3         74.61         77.60         3.81 o                         
   5  -9   3        392.24        392.16        18.53 o                         
   6  -9   3        595.24        626.71        15.59 o                         
   7  -9   3        557.81        629.35        21.38 o                         
   8  -9   3       1004.05       1171.33        40.61 o                         
  -5  -8   3         89.97         95.95        10.41 o                         
  -4  -8   3        171.44        171.02        12.83 o                         
  -3  -8   3        107.02         89.96         6.42 o                         
  -2  -8   3        101.60         94.45         5.43 o                         
  -1  -8   3        124.68        118.02         4.74 o                         
   0  -8   3       1867.68       2002.20        21.86 o                         
   1  -8   3       1639.07       1646.59        20.95 o                         
   2  -8   3        844.16        810.96        12.45 o                         
   3  -8   3        106.46         93.40         3.54 o                         
   4  -8   3         11.59          8.53         1.03 o                         
   5  -8   3          7.53          9.15         1.42 o                         
   6  -8   3          2.27          6.99         1.63 o                         
   7  -8   3         63.87         61.45         4.34 o                         
   8  -8   3        484.32        552.33        26.87 o                         
  -6  -7   3        123.26        105.22        14.86 o                         
  -5  -7   3        197.71        201.29        11.99 o                         
  -4  -7   3         55.11         57.53         4.78 o                         
  -3  -7   3         14.46         15.88         2.40 o                         
  -2  -7   3        229.18        218.95         6.36 o                         
  -1  -7   3        515.81        536.48         9.08 o                         
   0  -7   3         37.04         33.83         2.23 o                         
   1  -7   3         14.95         13.87         1.35 o                         
   2  -7   3        188.99        168.59         4.43 o                         
   3  -7   3        876.24        895.38        11.93 o                         
   4  -7   3        353.27        352.61         6.86 o                         
   5  -7   3          1.62          4.58         0.98 o                         
   6  -7   3        179.13        165.39         6.76 o                         
   7  -7   3         15.97         15.43         2.03 o                         
   8  -7   3          7.92         16.04         4.14 o                         
  -6  -6   3        609.86        702.17        48.96 o                         
  -5  -6   3        633.40        711.72        28.40 o                         
  -4  -6   3         74.30         66.90         5.10 o                         
  -3  -6   3        425.21        451.56         9.26 o                         
  -2  -6   3        250.22        248.09         5.69 o                         
  -1  -6   3        497.61        513.74         8.19 o                         
   0  -6   3        376.58        328.40         6.15 o                         
   1  -6   3       1472.13       1430.81        14.88 o                         
   2  -6   3       1821.35       1884.21        19.32 o                         
   3  -6   3         96.77         75.32         2.89 o                         
   4  -6   3        252.67        222.39         5.51 o                         
   5  -6   3        280.76        260.20         7.54 o                         
   6  -6   3         85.63         78.03         4.08 o                         
   7  -6   3         11.80         10.50         1.52 o                         
   8  -6   3         89.81         95.57         8.63 o                         
   9  -6   3         47.03         49.51        10.80 o                         
  -7  -5   3          1.57          3.37         2.62 o                         
  -6  -5   3         17.55         17.34         3.71 o                         
  -5  -5   3          2.25          1.88         1.28 o                         
  -4  -5   3         23.55         19.71         1.94 o                         
  -3  -5   3         33.62         31.17         2.12 o                         
  -2  -5   3        459.25        528.28         7.66 o                         
  -1  -5   3         23.14         15.33         1.22 o                         
   0  -5   3       1068.24       1047.90        11.11 o                         
   1  -5   3        615.37        554.71         8.14 o                         
   2  -5   3       2254.46       2467.87        20.93 o                         
   3  -5   3         32.67         28.24         1.90 o                         
   4  -5   3          3.88          4.19         0.67 o                         
   5  -5   3        278.93        286.46         6.29 o                         
   6  -5   3        154.93        155.95         5.09 o                         
   7  -5   3        251.04        248.05         7.77 o                         
   8  -5   3        251.92        251.05        14.26 o                         
   9  -5   3        132.53        143.37        17.40 o                         
  -7  -4   3         16.06         16.28         3.50 o                         
  -6  -4   3        171.61        160.66        10.36 o                         
  -5  -4   3        531.99        515.51        12.36 o                         
  -4  -4   3        364.42        363.21        13.71 o                         
  -3  -4   3          3.19          3.47         0.67 o                         
  -2  -4   3          2.10          2.42         0.65 o                         
  -1  -4   3       1461.13       1481.48        20.03 o                         
   0  -4   3        712.63        671.84         7.48 o                         
   1  -4   3        576.69        525.14         6.58 o                         
   2  -4   3       2272.09       2282.30        17.86 o                         
   3  -4   3       2761.96       2775.40        21.07 o                         
   4  -4   3         31.34         20.60         1.60 o                         
   5  -4   3       1248.38       1288.83        21.81 o                         
   6  -4   3        396.61        321.30        22.15 o                         
   7  -4   3        247.50        194.69        13.12 o                         
   8  -4   3         29.68         28.69         4.22 o                         
   9  -4   3        292.24        342.87        26.41 o                         
  -8  -3   3         26.58         31.63         6.90 o                         
  -7  -3   3        126.23        128.28        14.21 o                         
  -6  -3   3        288.93        293.25        13.52 o                         
  -5  -3   3        160.71        155.61         6.07 o                         
  -4  -3   3         60.77         46.10         2.30 o                         
  -3  -3   3         89.25        112.62         3.39 o                         
  -2  -3   3         74.59         92.23         2.62 o                         
  -1  -3   3        259.73        273.36         4.43 o                         
   0  -3   3         20.70         14.44         0.95 o                         
   1  -3   3       5715.30       5912.77        39.97 o                         
   2  -3   3         38.43         62.05         1.83 o                         
   3  -3   3        216.99        178.77         3.80 o                         
   4  -3   3       2250.67       2153.34        39.54 o                         
   5  -3   3        434.71        384.21         8.62 o                         
   6  -3   3         84.83         76.01         4.02 o                         
   7  -3   3         75.39         59.52         3.72 o                         
   8  -3   3         64.08         53.65         4.92 o                         
   9  -3   3         90.74         70.80        10.55 o                         
  -8  -2   3         42.73         44.07         6.67 o                         
  -7  -2   3        379.84        422.90        27.51 o                         
  -6  -2   3       1506.53       1691.12        47.85 o                         
  -5  -2   3       3350.85       3558.49        74.29 o                         
  -4  -2   3       6685.41       7080.05       111.54 o                         
  -3  -2   3        875.26        695.24         8.08 o                         
  -2  -2   3         36.39         19.86         1.18 o                         
  -1  -2   3        479.57        423.53         5.91 o                         
   0  -2   3       3563.71       3597.56        23.17 o                         
   1  -2   3        486.42        463.87         5.22 o                         
   2  -2   3      12410.86      12479.31        93.08 o                         
   3  -2   3       4454.79       4221.46        32.61 o                         
   4  -2   3       2319.72       2326.44        24.87 o                         
   5  -2   3        483.43        455.85        12.21 o                         
   6  -2   3        620.85        635.87        13.64 o                         
   7  -2   3         15.59         14.98         1.90 o                         
   8  -2   3        366.03        339.20        18.20 o                         
   9  -2   3        228.13        231.15        21.46 o                         
  -8  -1   3         35.72         21.85        14.02 o                         
  -7  -1   3        243.12        235.40        11.34 o                         
  -6  -1   3        471.86        462.14        13.25 o                         
  -5  -1   3       1144.56       1162.28        13.44 o                         
  -4  -1   3       1687.75       1643.35        13.93 o                         
  -3  -1   3        533.62        394.15         5.32 o                         
  -2  -1   3        793.36        745.30         8.08 o                         
  -1  -1   3        621.28        596.53         6.72 o                         
   0  -1   3       2545.07       2583.40        24.28 o                         
   1  -1   3         54.86         72.11         2.17 o                         
   2  -1   3          6.50          3.37         0.38 o                         
   3  -1   3       1870.13       1838.56        15.35 o                         
   4  -1   3       1777.99       1697.98        18.10 o                         
   5  -1   3       1513.85       1538.02        22.12 o                         
   6  -1   3         32.34         25.40         2.27 o                         
   7  -1   3        142.25        128.86         7.77 o                         
   8  -1   3          2.96          7.56         2.66 o                         
  -9   0   3         15.34         18.96         9.11 o                         
  -8   0   3          3.05          6.38         3.90 o                         
  -7   0   3        195.02        163.47         7.32 o                         
  -6   0   3        523.85        484.74        11.47 o                         
  -5   0   3        803.21        889.62         9.55 o                         
  -4   0   3        280.36        262.67         4.58 o                         
  -3   0   3         46.33         31.84         1.53 o                         
  -2   0   3       1163.29       1322.68        10.10 o                         
  -1   0   3         12.75          9.53         0.66 o                         
   0   0   3       6618.66       7210.32        39.85 o                         
   1   0   3       2357.47       2305.99        14.29 o                         
   2   0   3        323.73        319.13         5.15 o                         
   3   0   3        159.30        155.66         4.54 o                         
   4   0   3          0.64          1.99         0.94 o                         
   5   0   3         21.38         17.92         1.77 o                         
   6   0   3        385.78        362.26        11.05 o                         
   7   0   3          4.52         10.37         2.82 o                         
   8   0   3        195.03        186.19        12.79 o                         
  -9   1   3        366.03        409.82        40.03 o                         
  -8   1   3        144.13        114.49         8.78 o                         
  -7   1   3          8.41          5.93         1.06 o                         
  -6   1   3        119.71        102.16         3.73 o                         
  -5   1   3        327.29        322.61         5.91 o                         
  -4   1   3         35.06         24.16         1.32 o                         
  -3   1   3       2151.21       2261.99        13.94 o                         
  -2   1   3       1482.08       1542.93        11.45 o                         
  -1   1   3       1195.14       1268.14        10.69 o                         
   0   1   3       1335.01       1328.86        11.19 o                         
   1   1   3        237.62        258.69         4.92 o                         
   2   1   3       1851.40       2002.45        16.04 o                         
   3   1   3         54.60         43.49         2.32 o                         
   4   1   3          0.54          2.12         0.47 o                         
   5   1   3        264.31        193.92        16.67 o                         
   6   1   3         26.58         21.30         2.94 o                         
   7   1   3         21.70         25.74         4.61 o                         
   8   1   3          4.51         10.94         4.27 o                         
  -9   2   3         10.76         13.53         7.73 o                         
  -8   2   3          2.09          6.61         1.93 o                         
  -7   2   3        107.42         90.83         3.76 o                         
  -6   2   3        226.43        218.00         5.38 o                         
  -5   2   3       1596.23       1583.35        24.51 o                         
  -4   2   3       3678.88       3968.16        32.55 o                         
  -3   2   3       3118.34       3189.67        20.37 o                         
  -2   2   3       2383.67       2471.95        14.95 o                         
  -1   2   3        996.86       1168.01        10.51 o                         
   0   2   3          7.79         19.71         1.25 o                         
   1   2   3        827.01        802.37         9.29 o                         
   2   2   3       1909.06       1919.71        16.88 o                         
   3   2   3       2859.71       2924.68        32.06 o                         
   4   2   3       1439.98       1487.34        22.84 o                         
   5   2   3       1372.05       1497.75        21.89 o                         
   6   2   3         17.06         13.39         2.29 o                         
   7   2   3         74.15         71.66         7.85 o                         
   8   2   3         84.66         79.61        13.80 o                         
  -9   3   3         92.41         95.71        18.77 o                         
  -8   3   3        122.52        100.03         6.75 o                         
  -7   3   3         10.79          6.53         1.00 o                         
  -6   3   3       2442.99       2281.37       139.14 o                         
  -5   3   3       2227.77       2006.07       114.39 o                         
  -4   3   3       1644.55       1511.00        29.78 o                         
  -3   3   3       5094.88       5332.62        38.83 o                         
  -2   3   3       6013.14       6237.84        44.15 o                         
  -1   3   3       2183.80       2081.77        18.30 o                         
   0   3   3        193.49        139.45         3.78 o                         
   1   3   3       2171.24       2204.04        23.18 o                         
   2   3   3       1282.57       1270.84        15.37 o                         
   3   3   3       1822.44       1899.25        19.28 o                         
   4   3   3       3225.77       3380.65        57.57 o                         
   5   3   3       3654.39       3538.52       179.71 o                         
   6   3   3       1380.54       1490.32        46.59 o                         
   7   3   3        204.62        188.75        16.18 o                         
  -9   4   3         39.50         41.41        12.70 o                         
  -8   4   3         14.87         13.85         3.35 o                         
  -7   4   3         39.00         38.60         3.09 o                         
  -6   4   3          2.36          3.89         0.77 o                         
  -5   4   3        119.05        117.32         3.98 o                         
  -4   4   3        803.66        804.86        10.96 o                         
  -3   4   3       5805.28       6246.42        65.95 o                         
  -2   4   3       2334.50       2338.96        28.67 o                         
  -1   4   3        544.54        525.05         7.09 o                         
   0   4   3         35.59         56.32         2.43 o                         
   1   4   3          7.04          5.39         1.13 o                         
   2   4   3         30.39         31.46         2.36 o                         
   3   4   3        159.37        161.29         5.62 o                         
   4   4   3       1060.59       1102.82        18.76 o                         
   5   4   3        284.75        266.47        14.18 o                         
   6   4   3         35.14         30.91         4.51 o                         
   7   4   3         20.75         24.84         8.38 o                         
  -9   5   3        411.20        470.65        40.86 o                         
  -8   5   3        145.84        157.10        10.75 o                         
  -7   5   3        718.77        764.94        21.28 o                         
  -6   5   3        357.12        377.06         7.91 o                         
  -5   5   3        510.49        481.66        12.06 o                         
  -4   5   3        986.14       1039.26        14.17 o                         
  -3   5   3       1931.62       1977.22        22.00 o                         
  -2   5   3       2112.04       2048.83        32.25 o                         
  -1   5   3       1144.03       1062.64        11.68 o                         
   0   5   3       1766.32       1835.15        17.90 o                         
   1   5   3        910.12        952.69        12.16 o                         
   2   5   3         68.29         67.74         3.64 o                         
   3   5   3        136.96        136.58         6.09 o                         
   4   5   3        152.21        152.16         8.80 o                         
   5   5   3        466.97        502.75        19.98 o                         
   6   5   3        250.79        249.68        19.51 o                         
  -8   6   3        105.32        101.43        10.36 o                         
  -7   6   3        341.81        300.02        18.06 o                         
  -6   6   3          0.99          4.28         0.97 o                         
  -5   6   3         63.48         69.68         3.34 o                         
  -4   6   3        147.58        146.57         5.44 o                         
  -3   6   3        273.85        291.40         6.16 o                         
  -2   6   3         34.87         30.63         1.96 o                         
  -1   6   3        265.27        249.98         5.46 o                         
   0   6   3       1180.04       1171.30        15.23 o                         
   1   6   3        624.43        591.20        10.17 o                         
   2   6   3          2.74          4.45         1.16 o                         
   3   6   3         10.60          7.12         3.13 o                         
   4   6   3         17.13         15.61         3.34 o                         
   5   6   3         24.06         25.69         5.42 o                         
  -8   7   3          1.56          8.58         3.33 o                         
  -7   7   3         81.57         72.78         7.77 o                         
  -6   7   3         32.51         28.48         2.83 o                         
  -5   7   3        169.57        163.26         7.65 o                         
  -4   7   3        241.17        221.04         6.84 o                         
  -3   7   3        842.70        842.34        14.52 o                         
  -2   7   3        442.93        413.54        14.87 o                         
  -1   7   3        796.68        770.40        18.86 o                         
   0   7   3        730.95        738.47        12.82 o                         
   1   7   3        472.43        467.53        11.53 o                         
   2   7   3          3.12          3.48         1.63 o                         
   3   7   3        742.83        781.43        23.59 o                         
   4   7   3        258.09        266.39        13.81 o                         
   5   7   3        385.70        405.77        42.89 o                         
  -8   8   3          0.41         11.20         3.82 o                         
  -7   8   3         47.89         45.65         6.84 o                         
  -6   8   3         49.02         44.38         4.13 o                         
  -5   8   3          0.71          4.34         1.73 o                         
  -4   8   3          6.03          8.27         1.74 o                         
  -3   8   3        126.23        114.31         6.18 o                         
  -2   8   3        679.28        632.97        20.48 o                         
  -1   8   3        319.50        333.12        10.15 o                         
   0   8   3          3.70          3.08         1.03 o                         
   1   8   3         92.49         93.08         6.48 o                         
   2   8   3          6.75          8.46         3.03 o                         
   3   8   3          3.29          7.27         2.65 o                         
   4   8   3         57.84         51.88         8.73 o                         
  -7   9   3         83.71         87.54         9.67 o                         
  -6   9   3         43.70         56.60         8.52 o                         
  -5   9   3         42.47         37.75         4.42 o                         
  -4   9   3        410.58        401.67        17.14 o                         
  -3   9   3        582.49        587.92        17.43 o                         
  -2   9   3       1105.87       1136.51        24.12 o                         
  -1   9   3        690.50        730.34        18.21 o                         
   0   9   3        665.86        710.32        18.83 o                         
   1   9   3         67.43         76.70         6.50 o                         
   2   9   3        346.85        334.38        16.71 o                         
   3   9   3         54.07         52.05         7.58 o                         
  -6  10   3        473.70        485.51        26.06 o                         
  -5  10   3        250.87        246.48        25.86 o                         
  -4  10   3         47.56         54.11         7.03 o                         
  -3  10   3       1081.23       1125.25        25.05 o                         
  -2  10   3       1144.91       1215.55        27.14 o                         
  -1  10   3        460.94        448.37        15.27 o                         
   0  10   3        609.16        650.09        19.30 o                         
   1  10   3        621.00        702.18        24.61 o                         
  -4  11   3         78.38         64.97        13.90 o                         
  -3  11   3         67.04         43.62        16.44 o                         
  -2  11   3          9.99         14.04         3.88 o                         
  -1  11   3         56.61         53.22         6.97 o                         
   0 -12   4        577.84        572.23        20.14 o                         
   1 -12   4        367.82        373.28        16.36 o                         
   2 -12   4       1039.05       1097.90        43.39 o                         
   3 -12   4        427.24        451.79        17.47 o                         
   4 -12   4        112.55        113.47         9.75 o                         
   5 -12   4        120.81        113.77        13.15 o                         
  -2 -11   4         23.17         17.64         4.41 o                         
  -1 -11   4          4.96         12.23         2.93 o                         
   0 -11   4         67.07         62.02         5.86 o                         
   1 -11   4        116.21        113.35         7.74 o                         
   2 -11   4         24.49         29.75         3.91 o                         
   3 -11   4         64.71         56.10         4.40 o                         
   4 -11   4         18.53         18.21         3.36 o                         
   5 -11   4          7.17         11.19         3.28 o                         
   6 -11   4        205.02        205.75        13.27 o                         
  -3 -10   4         31.23         24.00         4.56 o                         
  -2 -10   4          3.08          3.29         1.91 o                         
  -1 -10   4         53.08         51.74         5.21 o                         
   0 -10   4          1.54          1.48         1.43 o                         
   1 -10   4         80.96         80.96         6.05 o                         
   2 -10   4        479.20        478.13        14.44 o                         
   3 -10   4        249.04        258.98         9.64 o                         
   4 -10   4         89.37         88.21         5.60 o                         
   5 -10   4         16.97         15.50         2.69 o                         
   6 -10   4         17.91         16.75         3.15 o                         
   7 -10   4          9.65         16.92         3.98 o                         
  -4  -9   4         15.97         12.90         3.73 o                         
  -3  -9   4        140.75        133.83         8.28 o                         
  -2  -9   4        195.53        191.61         9.57 o                         
  -1  -9   4         79.56         75.75         5.81 o                         
   0  -9   4         48.26         43.11         3.60 o                         
   1  -9   4          3.86          1.98         1.22 o                         
   2  -9   4        261.76        254.32         7.61 o                         
   3  -9   4          9.44          8.82         1.45 o                         
   4  -9   4          0.91          5.53         1.23 o                         
   5  -9   4         24.66         21.50         2.57 o                         
   6  -9   4          2.98          8.21         2.03 o                         
   7  -9   4          5.89         17.70         3.18 o                         
   8  -9   4        176.16        185.49        16.29 o                         
  -5  -8   4        170.66        169.12        12.56 o                         
  -4  -8   4        199.89        199.25         9.63 o                         
  -3  -8   4         93.58         93.46         6.38 o                         
  -2  -8   4       1162.84       1236.96        27.21 o                         
  -1  -8   4        830.03        830.43        13.00 o                         
   0  -8   4       4041.49       4381.28        52.42 o                         
   1  -8   4       3012.89       3195.32        38.34 o                         
   2  -8   4        989.06        998.65        16.66 o                         
   3  -8   4       3947.03       4384.11        57.83 o                         
   4  -8   4        384.77        408.84         8.99 o                         
   5  -8   4        202.93        210.27         8.24 o                         
   6  -8   4        219.67        238.10         9.18 o                         
   7  -8   4        678.61        726.49        31.70 o                         
   8  -8   4        560.53        619.57        42.28 o                         
  -6  -7   4        180.87        154.68        21.08 o                         
  -5  -7   4        678.60        730.97        27.28 o                         
  -4  -7   4          9.94          9.93         3.00 o                         
  -3  -7   4          7.66         12.13         2.22 o                         
  -2  -7   4        182.66        178.42         5.69 o                         
  -1  -7   4         47.75         52.85         2.85 o                         
   0  -7   4         78.99         72.60         3.13 o                         
   1  -7   4        870.31        861.50        10.56 o                         
   2  -7   4       2340.22       2414.84        27.28 o                         
   3  -7   4       2420.20       2562.24        35.17 o                         
   4  -7   4         84.92         89.95         3.96 o                         
   5  -7   4         16.67         16.66         1.85 o                         
   6  -7   4          5.81          8.30         1.69 o                         
   7  -7   4          2.22          6.84         1.77 o                         
   8  -7   4          7.02         13.08         3.27 o                         
  -6  -6   4        109.48        106.04        10.27 o                         
  -5  -6   4        533.52        550.11        16.97 o                         
  -4  -6   4        541.07        549.21        19.80 o                         
  -3  -6   4       1576.48       1677.58        31.06 o                         
  -2  -6   4        342.44        306.40         6.93 o                         
  -1  -6   4       1025.21       1028.30        18.41 o                         
   0  -6   4        346.27        340.31         6.34 o                         
   1  -6   4        130.74        154.70         4.16 o                         
   2  -6   4      11393.98      12449.53       145.21 o                         
   3  -6   4       3441.08       3576.40        38.63 o                         
   4  -6   4       1779.99       1804.43        23.72 o                         
   5  -6   4        723.39        737.15        18.95 o                         
   6  -6   4         24.25         22.97         2.68 o                         
   7  -6   4          2.07          5.53         1.87 o                         
   8  -6   4         18.57         17.34         4.23 o                         
   9  -6   4         65.52         84.39        19.51 o                         
  -7  -5   4         60.12         69.23         9.17 o                         
  -6  -5   4        578.17        564.36        28.14 o                         
  -5  -5   4       1189.30       1171.28        51.70 o                         
  -4  -5   4       1166.95       1239.59        23.49 o                         
  -3  -5   4        933.47        967.51        13.26 o                         
  -2  -5   4       1822.05       1925.99        24.19 o                         
  -1  -5   4         77.32         71.05         2.67 o                         
   0  -5   4          2.93          2.18         0.45 o                         
   1  -5   4       1539.10       1632.40        17.24 o                         
   2  -5   4       7086.88       7740.27        65.98 o                         
   3  -5   4        287.88        251.59         9.02 o                         
   4  -5   4        592.79        556.15         9.03 o                         
   5  -5   4       1156.58       1130.98        21.83 o                         
   6  -5   4        230.00        202.74         6.94 o                         
   7  -5   4         56.93         51.18         4.37 o                         
   8  -5   4         13.56         16.51         4.14 o                         
   9  -5   4         15.71         20.71         9.66 o                         
  -7  -4   4         43.18         44.85         5.52 o                         
  -6  -4   4        109.51        109.82         7.06 o                         
  -5  -4   4        356.06        349.80        15.30 o                         
  -4  -4   4         40.18         39.92         2.34 o                         
  -3  -4   4          3.42          4.30         0.85 o                         
  -2  -4   4          7.16          7.45         1.01 o                         
  -1  -4   4         43.28         35.20         1.74 o                         
   0  -4   4       1876.05       1988.84        14.78 o                         
   1  -4   4        573.82        492.79         6.38 o                         
   2  -4   4       2505.56       2452.72        23.89 o                         
   3  -4   4        998.56       1020.74        10.57 o                         
   4  -4   4         47.59         45.69         2.74 o                         
   5  -4   4         25.12         18.78         1.57 o                         
   6  -4   4          2.68          5.30         0.93 o                         
   7  -4   4          2.93          5.50         1.01 o                         
   8  -4   4        294.41        303.90        15.17 o                         
   9  -4   4        241.86        274.35        32.21 o                         
  -8  -3   4         44.83         53.09         8.85 o                         
  -7  -3   4          9.87         14.79         3.36 o                         
  -6  -3   4         44.40         30.28         3.12 o                         
  -5  -3   4        176.22        177.37         5.80 o                         
  -4  -3   4        128.70        128.19         3.87 o                         
  -3  -3   4          1.61          3.87         0.66 o                         
  -2  -3   4         13.13         15.05         1.01 o                         
  -1  -3   4        971.71       1053.42         9.77 o                         
   0  -3   4         81.59        100.39         2.57 o                         
   1  -3   4        432.43        494.14         6.09 o                         
   2  -3   4        101.12         76.19         2.29 o                         
   3  -3   4       1069.60        979.68        10.34 o                         
   4  -3   4       1004.17        960.41        16.34 o                         
   5  -3   4          9.86          7.23         1.18 o                         
   6  -3   4         20.75         16.26         1.67 o                         
   7  -3   4          6.66          7.21         1.59 o                         
   8  -3   4        111.18         98.99         7.85 o                         
   9  -3   4         37.13         45.92        12.98 o                         
  -8  -2   4          4.06         12.67         4.22 o                         
  -7  -2   4         56.02         70.31         4.87 o                         
  -6  -2   4        181.80        204.27         6.34 o                         
  -5  -2   4        123.68        102.55         4.63 o                         
  -4  -2   4        530.19        533.34         7.50 o                         
  -3  -2   4       1183.89       1171.88        16.12 o                         
  -2  -2   4       4477.12       4858.06        29.18 o                         
  -1  -2   4        655.41        668.73         7.73 o                         
   0  -2   4        600.51        573.84         6.18 o                         
   1  -2   4        170.55        141.93         3.32 o                         
   2  -2   4       1636.75       1618.85        13.25 o                         
   3  -2   4       2897.67       2885.04        21.08 o                         
   4  -2   4       3371.32       3456.63        25.66 o                         
   5  -2   4       2251.98       2326.51        25.11 o                         
   6  -2   4          3.99          6.35         1.14 o                         
   7  -2   4         26.75         16.16         2.16 o                         
   8  -2   4          7.92         12.29         2.99 o                         
  -8  -1   4        300.45        315.83        37.16 o                         
  -7  -1   4        107.07        112.18         8.47 o                         
  -6  -1   4        381.46        421.81         8.69 o                         
  -5  -1   4       2767.35       3044.56        30.00 o                         
  -4  -1   4       4526.83       4831.34        35.53 o                         
  -3  -1   4       6783.83       7159.30        64.28 o                         
  -2  -1   4       1463.43       1363.21        11.92 o                         
  -1  -1   4       1478.32       1399.40        14.52 o                         
   0  -1   4       2068.24       2067.70        18.03 o                         
   1  -1   4       1018.60        977.43         9.64 o                         
   2  -1   4       1483.11       1363.83        12.07 o                         
   3  -1   4       5244.61       5428.66        36.45 o                         
   4  -1   4       1430.08       1349.16        14.95 o                         
   5  -1   4       1199.32       1267.60        16.67 o                         
   6  -1   4        326.61        309.33        13.51 o                         
   7  -1   4       1089.04       1157.20        54.05 o                         
   8  -1   4        122.67        116.52         8.75 o                         
  -9   0   4         26.21         26.32         9.85 o                         
  -8   0   4        122.00        108.49        11.52 o                         
  -7   0   4         24.73         29.92         2.68 o                         
  -6   0   4        159.70        154.57         4.36 o                         
  -5   0   4        820.15        829.78         9.76 o                         
  -4   0   4         51.44         75.59         2.55 o                         
  -3   0   4        664.93        581.57         6.92 o                         
  -2   0   4       3610.01       3799.02        22.91 o                         
  -1   0   4        715.04        701.43         6.83 o                         
   0   0   4       1591.79       1720.23        12.41 o                         
   1   0   4        115.93        109.81         2.91 o                         
   2   0   4       1387.43       1407.60        14.12 o                         
   3   0   4         63.22         59.06         2.91 o                         
   4   0   4       1013.46       1008.16        13.09 o                         
   5   0   4        937.39        943.91        13.96 o                         
   6   0   4        216.87        188.96        13.48 o                         
   7   0   4        122.03        116.16         8.60 o                         
   8   0   4         32.46         34.81         5.29 o                         
  -9   1   4        237.98        261.55        31.57 o                         
  -8   1   4        136.32        117.89         8.40 o                         
  -7   1   4         17.05         11.07         1.50 o                         
  -6   1   4        425.47        439.83         8.00 o                         
  -5   1   4        118.58        136.92         3.62 o                         
  -4   1   4        935.47        973.87         9.38 o                         
  -3   1   4       2179.24       2373.60        20.11 o                         
  -2   1   4        240.58        224.12         4.02 o                         
  -1   1   4       1382.57       1493.85        13.09 o                         
   0   1   4        269.38        268.95         4.45 o                         
   1   1   4         14.00         12.90         1.11 o                         
   2   1   4       1385.77       1613.80        14.93 o                         
   3   1   4         23.81         17.96         1.51 o                         
   4   1   4          5.76          4.06         0.67 o                         
   5   1   4          0.12          4.62         1.23 o                         
   6   1   4         10.52         12.76         2.57 o                         
   7   1   4          0.54          2.66         2.91 o                         
   8   1   4          2.29         17.22         5.12 o                         
  -9   2   4        354.76        426.20        39.76 o                         
  -8   2   4        110.92        102.91         6.39 o                         
  -7   2   4        275.59        263.99         7.83 o                         
  -6   2   4        803.49        841.03        11.57 o                         
  -5   2   4          7.08          7.20         0.87 o                         
  -4   2   4        489.47        525.49         7.43 o                         
  -3   2   4        763.47        876.96        10.15 o                         
  -2   2   4        106.83        146.56         3.55 o                         
  -1   2   4        129.77        129.57         3.01 o                         
   0   2   4        904.09       1052.95        10.49 o                         
   1   2   4       2030.39       2261.49        18.10 o                         
   2   2   4        169.52        194.29         4.95 o                         
   3   2   4        646.33        639.98         9.56 o                         
   4   2   4        239.17        217.07         5.62 o                         
   5   2   4         16.17         14.48         1.53 o                         
   6   2   4         57.73         62.17         6.46 o                         
   7   2   4         73.47         87.04         7.84 o                         
  -9   3   4         44.10         45.56        12.15 o                         
  -8   3   4         16.81         18.05         3.25 o                         
  -7   3   4        234.39        164.06        18.50 o                         
  -6   3   4         18.20         14.25         1.57 o                         
  -5   3   4        293.29        273.15         9.08 o                         
  -4   3   4        560.64        504.46         7.20 o                         
  -3   3   4       3127.54       3312.52        21.81 o                         
  -2   3   4        600.64        562.64         6.91 o                         
  -1   3   4         21.01         15.28         1.05 o                         
   0   3   4         20.85         26.54         1.73 o                         
   1   3   4          2.71          2.82         0.78 o                         
   2   3   4        619.61        622.18         9.91 o                         
   3   3   4        826.35        829.54        11.59 o                         
   4   3   4         16.10         20.72         2.16 o                         
   5   3   4        456.04        428.48        11.45 o                         
   6   3   4        219.60        205.05        11.99 o                         
   7   3   4         20.91         17.55         4.94 o                         
  -9   4   4         79.07         85.22        17.49 o                         
  -8   4   4        133.14        118.03        10.24 o                         
  -7   4   4          3.02          4.34         1.03 o                         
  -6   4   4        227.69        216.48         6.18 o                         
  -5   4   4        927.90        979.33        12.88 o                         
  -4   4   4        724.75        677.03         9.03 o                         
  -3   4   4       1835.55       1845.69        19.18 o                         
  -2   4   4       2041.93       1916.70        26.23 o                         
  -1   4   4       6281.32       6395.47        56.98 o                         
   0   4   4       1190.53       1057.84        13.19 o                         
   1   4   4        268.21        241.47         5.96 o                         
   2   4   4       1164.38       1218.05        14.75 o                         
   3   4   4          4.00          4.92         0.97 o                         
   4   4   4        937.88        963.74        18.00 o                         
   5   4   4       1277.35       1345.38        54.84 o                         
   6   4   4        349.11        314.44        14.06 o                         
  -9   5   4        397.80        424.17        37.82 o                         
  -8   5   4        370.56        384.49        19.88 o                         
  -7   5   4          2.35          5.66         1.35 o                         
  -6   5   4         79.55         72.50         3.17 o                         
  -5   5   4         19.30         17.37         1.29 o                         
  -4   5   4         39.15         39.52         2.50 o                         
  -3   5   4       1282.28       1242.20        17.86 o                         
  -2   5   4       1799.43       1742.72        25.35 o                         
  -1   5   4        541.23        515.08         8.08 o                         
   0   5   4       1268.76       1305.64        14.54 o                         
   1   5   4        107.52        104.29         4.34 o                         
   2   5   4          5.92          4.60         0.95 o                         
   3   5   4         24.49         20.46         2.51 o                         
   4   5   4         33.74         31.02         3.79 o                         
   5   5   4         36.85         38.09         5.14 o                         
   6   5   4          7.78         10.47         4.21 o                         
  -8   6   4        814.94        882.64        39.36 o                         
  -7   6   4         86.76         96.38         8.08 o                         
  -6   6   4        467.99        439.31        21.53 o                         
  -5   6   4        497.56        510.36        12.05 o                         
  -4   6   4        162.06        138.15         5.82 o                         
  -3   6   4         11.50          9.57         1.24 o                         
  -2   6   4        485.76        437.28        10.70 o                         
  -1   6   4       1609.90       1597.79        19.70 o                         
   0   6   4       2436.60       2485.56        27.97 o                         
   1   6   4        566.29        577.48        11.71 o                         
   2   6   4         57.69         57.68         4.11 o                         
   3   6   4        229.30        247.34        12.21 o                         
   4   6   4         88.15         96.72         7.43 o                         
   5   6   4         23.11         24.36         4.89 o                         
  -8   7   4        136.58        144.08        13.07 o                         
  -7   7   4        182.64        181.48        12.65 o                         
  -6   7   4       1030.61       1070.26        32.58 o                         
  -5   7   4        141.45         97.20        14.65 o                         
  -4   7   4         53.84         53.31         3.92 o                         
  -3   7   4         44.63         44.68         3.73 o                         
  -2   7   4        113.10        109.48         5.19 o                         
  -1   7   4        586.89        608.40        17.15 o                         
   0   7   4        621.72        591.50        14.30 o                         
   1   7   4        414.80        366.97        19.92 o                         
   2   7   4        295.21        306.30        12.94 o                         
   3   7   4          0.82          1.60         1.75 o                         
   4   7   4          0.96          3.85         2.03 o                         
  -7   8   4         33.93         26.84         5.21 o                         
  -6   8   4         69.65         73.30         6.66 o                         
  -5   8   4         77.02         64.56         5.48 o                         
  -4   8   4        123.81        123.02         7.03 o                         
  -3   8   4        160.26        145.60         8.04 o                         
  -2   8   4       1430.04       1489.48        26.93 o                         
  -1   8   4        261.68        245.63        12.16 o                         
   0   8   4       1058.15       1102.44        24.69 o                         
   1   8   4        376.88        366.88        15.95 o                         
   2   8   4         59.72         55.13         5.77 o                         
   3   8   4          0.44          4.87         2.17 o                         
  -7   9   4         16.32         16.98         6.00 o                         
  -6   9   4         52.41         56.51         7.71 o                         
  -5   9   4         77.07         71.79         7.08 o                         
  -4   9   4        154.39        126.70         7.44 o                         
  -3   9   4          4.47          7.27         2.29 o                         
  -2   9   4        130.19        127.68         7.37 o                         
  -1   9   4        172.90        186.86        10.00 o                         
   0   9   4        124.91        131.21         8.73 o                         
   1   9   4         72.28         70.08         7.33 o                         
   2   9   4          4.41          7.50         2.43 o                         
  -5  10   4        212.28        227.87        24.95 o                         
  -4  10   4        123.96        117.36        11.26 o                         
  -3  10   4        391.84        402.44        17.17 o                         
  -2  10   4         29.84         34.02         4.85 o                         
  -1  10   4        197.43        193.83        11.08 o                         
   0  10   4        962.22       1018.40        29.29 o                         
   1  10   4        934.52        976.14        33.21 o                         
  -3  11   4        170.74        145.78        23.28 o                         
  -2  11   4         52.65         49.57        10.39 o                         
   0 -12   5        236.46        241.96        12.95 o                         
   1 -12   5        575.81        579.18        18.48 o                         
   2 -12   5        528.76        577.68        21.59 o                         
   3 -12   5        175.08        167.87        10.43 o                         
   4 -12   5         36.19         36.11         5.87 o                         
   5 -12   5          2.10         11.75         4.27 o                         
  -2 -11   5          1.42         -0.84         3.67 o                         
  -1 -11   5         74.77         72.02         6.72 o                         
   0 -11   5         77.03         71.53         6.43 o                         
   1 -11   5        564.34        581.20        16.75 o                         
   2 -11   5        505.58        519.44        17.12 o                         
   3 -11   5        573.87        616.62        16.12 o                         
   4 -11   5        337.43        374.06        12.17 o                         
   5 -11   5         44.56         54.51         6.16 o                         
   6 -11   5         22.50         33.46         5.14 o                         
  -3 -10   5          1.05          2.34         2.49 o                         
  -2 -10   5         24.92         18.64         3.12 o                         
  -1 -10   5          3.42          6.69         2.43 o                         
   0 -10   5         47.08         43.94         4.95 o                         
   1 -10   5         13.86         16.77         3.07 o                         
   2 -10   5          1.03          4.82         1.93 o                         
   3 -10   5          1.35          6.82         1.89 o                         
   4 -10   5         10.58         18.03         2.99 o                         
   5 -10   5         41.84         35.37         3.59 o                         
   6 -10   5          5.32         10.13         2.49 o                         
   7 -10   5        236.58        213.59        14.36 o                         
  -4  -9   5        232.41        237.69        15.56 o                         
  -3  -9   5         57.86         56.65         5.28 o                         
  -2  -9   5        108.53         93.43         6.69 o                         
  -1  -9   5         99.64         87.13         6.19 o                         
   0  -9   5         32.58         30.07         3.06 o                         
   1  -9   5         79.11         69.07         3.96 o                         
   2  -9   5          1.68          2.55         0.92 o                         
   3  -9   5        400.03        424.97        10.96 o                         
   4  -9   5         28.86         33.14         3.55 o                         
   5  -9   5         30.18         34.69         3.39 o                         
   6  -9   5        122.10        115.17         7.17 o                         
   7  -9   5         70.70         60.95         5.45 o                         
   8  -9   5         20.15         19.83         8.05 o                         
  -5  -8   5         24.94         26.39         5.43 o                         
  -4  -8   5          8.16          9.67         2.56 o                         
  -3  -8   5         46.58         43.86         4.34 o                         
  -2  -8   5         42.19         46.12         3.79 o                         
  -1  -8   5        269.11        257.47         7.18 o                         
   0  -8   5          9.13          5.97         1.10 o                         
   1  -8   5        108.09        110.53         3.97 o                         
   2  -8   5          9.87          8.25         1.15 o                         
   3  -8   5       1482.61       1601.86        20.99 o                         
   4  -8   5        103.51         98.02         4.85 o                         
   5  -8   5          7.60          7.86         1.75 o                         
   6  -8   5         47.25         40.59         3.96 o                         
   7  -8   5         53.20         47.33         4.44 o                         
   8  -8   5         10.46         16.77         4.49 o                         
  -6  -7   5        128.80         87.33        13.69 o                         
  -5  -7   5        382.08        410.02        19.25 o                         
  -4  -7   5        583.02        610.65        16.46 o                         
  -3  -7   5        734.46        788.78        17.21 o                         
  -2  -7   5        175.96        157.95         5.41 o                         
  -1  -7   5        143.49        120.24         4.32 o                         
   0  -7   5        995.19       1014.11        11.88 o                         
   1  -7   5       1790.75       1798.21        16.99 o                         
   2  -7   5       1382.65       1386.71        17.09 o                         
   3  -7   5       1544.92       1568.16        25.96 o                         
   4  -7   5       1967.48       2041.45        23.19 o                         
   5  -7   5        355.42        348.01         9.63 o                         
   6  -7   5        859.56        890.18        34.11 o                         
   7  -7   5        189.44        185.71         8.41 o                         
   8  -7   5        287.35        335.84        16.80 o                         
  -6  -6   5         65.88         71.92         8.16 o                         
  -5  -6   5        426.44        432.41        14.58 o                         
  -4  -6   5        830.42        872.30        17.23 o                         
  -3  -6   5         49.43         52.28         3.07 o                         
  -2  -6   5         25.18         27.82         2.11 o                         
  -1  -6   5         26.84         25.09         1.78 o                         
   0  -6   5        113.34        118.99         3.94 o                         
   1  -6   5         46.44         58.37         2.72 o                         
   2  -6   5       2854.35       2988.43        26.67 o                         
   3  -6   5        175.19        140.21         4.37 o                         
   4  -6   5        306.94        275.02         7.05 o                         
   5  -6   5        714.22        684.08        18.68 o                         
   6  -6   5        428.88        385.41        13.70 o                         
   7  -6   5        118.84        101.31         6.18 o                         
   8  -6   5         53.55         43.06         5.82 o                         
  -7  -5   5         10.55         21.60         4.91 o                         
  -6  -5   5        124.83        154.70        14.29 o                         
  -5  -5   5        407.50        424.14        14.93 o                         
  -4  -5   5        793.19        842.78        18.68 o                         
  -3  -5   5       3076.82       3351.40        42.98 o                         
  -2  -5   5       1339.42       1281.03        13.33 o                         
  -1  -5   5         11.26          6.53         0.86 o                         
   0  -5   5         90.52         82.69         3.04 o                         
   1  -5   5       1004.36       1009.20        10.98 o                         
   2  -5   5          5.83         10.43         1.10 o                         
   3  -5   5       1278.70       1250.95        14.41 o                         
   4  -5   5       1498.47       1435.54        21.35 o                         
   5  -5   5       1385.73       1470.26        18.38 o                         
   6  -5   5         68.38         60.31         5.23 o                         
   7  -5   5        102.95        105.02         8.53 o                         
   8  -5   5         25.49         15.01         4.67 o                         
  -7  -4   5         55.36         59.80         8.24 o                         
  -6  -4   5        184.58        183.55        14.55 o                         
  -5  -4   5        666.88        625.02        36.08 o                         
  -4  -4   5       2031.12       2130.88        42.66 o                         
  -3  -4   5       2122.85       2271.89        20.96 o                         
  -2  -4   5        542.90        476.61         7.82 o                         
  -1  -4   5       1100.95       1070.65        10.55 o                         
   0  -4   5        543.91        519.86         6.92 o                         
   1  -4   5       1599.59       1605.97        17.50 o                         
   2  -4   5         47.52         31.33         1.69 o                         
   3  -4   5        405.19        359.17         5.82 o                         
   4  -4   5        519.22        482.78         9.60 o                         
   5  -4   5        724.24        682.78        13.13 o                         
   6  -4   5       1249.64       1153.12        47.57 o                         
   7  -4   5         33.93         23.67         2.19 o                         
   8  -4   5         89.92         85.57         8.89 o                         
  -8  -3   5          5.85         10.81         3.78 o                         
  -7  -3   5          1.62          6.51         2.75 o                         
  -6  -3   5        160.88        139.03         6.21 o                         
  -5  -3   5       1572.65       1562.87        47.30 o                         
  -4  -3   5         30.98         23.26         1.63 o                         
  -3  -3   5          0.51          1.35         0.42 o                         
  -2  -3   5         21.30         29.97         1.95 o                         
  -1  -3   5        363.83        408.99         6.78 o                         
   0  -3   5         48.82         58.12         2.18 o                         
   1  -3   5       1593.24       1658.85        14.63 o                         
   2  -3   5       3195.96       3228.25        26.53 o                         
   3  -3   5       1853.20       1864.96        17.19 o                         
   4  -3   5         91.43         79.40         3.21 o                         
   5  -3   5         82.86         78.72         3.68 o                         
   6  -3   5        126.86        108.64         5.15 o                         
   7  -3   5        485.53        443.20        19.46 o                         
   8  -3   5          0.16          3.96         2.71 o                         
  -8  -2   5        245.58        346.27        25.86 o                         
  -7  -2   5         61.86         50.57         4.35 o                         
  -6  -2   5        110.10         81.70         4.38 o                         
  -5  -2   5         43.55         41.48         2.16 o                         
  -4  -2   5        772.59        769.99         9.86 o                         
  -3  -2   5       1092.16       1169.80        14.13 o                         
  -2  -2   5         19.28         26.54         1.85 o                         
  -1  -2   5        251.72        261.09         4.37 o                         
   0  -2   5         83.90         85.84         2.68 o                         
   1  -2   5          5.88          8.39         0.89 o                         
   2  -2   5        263.57        250.86         5.14 o                         
   3  -2   5       2212.17       2293.30        26.34 o                         
   4  -2   5        827.28        792.57        10.63 o                         
   5  -2   5        401.56        361.90        10.73 o                         
   6  -2   5        477.76        466.42        12.49 o                         
   7  -2   5        108.62         98.60         6.42 o                         
   8  -2   5         16.27         20.79         4.08 o                         
  -8  -1   5         17.08         21.08         6.44 o                         
  -7  -1   5          6.14          5.17         1.36 o                         
  -6  -1   5         18.64         17.76         1.49 o                         
  -5  -1   5        155.09        175.90         4.46 o                         
  -4  -1   5       1317.06       1343.04        14.87 o                         
  -3  -1   5       2075.34       2293.54        19.19 o                         
  -2  -1   5       2666.81       2751.05        28.28 o                         
  -1  -1   5       4930.73       5206.89        54.59 o                         
   0  -1   5        679.75        789.76        10.31 o                         
   1  -1   5        986.40       1103.69        10.81 o                         
   2  -1   5          8.43          3.80         0.73 o                         
   3  -1   5        816.24        793.84        14.84 o                         
   4  -1   5       1208.30       1205.32        15.73 o                         
   5  -1   5        961.07        943.74        15.56 o                         
   6  -1   5       1596.23       1655.09        40.73 o                         
   7  -1   5          5.61         11.58         3.22 o                         
   8  -1   5          7.54         12.10         3.23 o                         
  -8   0   5        400.79        423.24        54.34 o                         
  -7   0   5        499.80        492.82        15.63 o                         
  -6   0   5          8.71         10.14         1.26 o                         
  -5   0   5       2240.34       2425.43        19.58 o                         
  -4   0   5       3692.03       4004.51        29.05 o                         
  -3   0   5       4617.42       4786.63        28.79 o                         
  -2   0   5       9968.56      10708.30        62.77 o                         
  -1   0   5       8425.10       8793.24        72.63 o                         
   0   0   5       5128.49       5190.03        39.32 o                         
   1   0   5       1405.89       1240.36        11.94 o                         
   2   0   5       3006.38       2990.60        25.66 o                         
   3   0   5       1184.88       1143.39        13.94 o                         
   4   0   5       1655.75       1729.61        19.20 o                         
   5   0   5       2177.10       2244.10        36.88 o                         
   6   0   5       3135.43       3423.53        47.53 o                         
   7   0   5       1587.63       1715.33        65.20 o                         
   8   0   5        582.24        544.73        29.62 o                         
  -9   1   5        106.64         97.28        19.42 o                         
  -8   1   5        146.96         97.46         9.01 o                         
  -7   1   5        135.40        127.83         4.72 o                         
  -6   1   5        261.24        270.37         6.21 o                         
  -5   1   5        424.82        421.81         6.58 o                         
  -4   1   5        180.42        209.78         4.19 o                         
  -3   1   5         46.97         34.42         1.56 o                         
  -2   1   5       5704.81       6393.09        36.65 o                         
  -1   1   5       6698.19       7222.72        45.93 o                         
   0   1   5       1447.96       1507.64        13.65 o                         
   1   1   5         10.47          4.77         0.73 o                         
   2   1   5        164.00        163.44         4.84 o                         
   3   1   5          1.86          2.71         0.55 o                         
   4   1   5        319.16        297.89         7.17 o                         
   5   1   5        984.29       1037.82        15.80 o                         
   6   1   5        470.16        463.25        17.00 o                         
   7   1   5         42.72         45.22         5.81 o                         
   8   1   5          9.58         14.54         5.62 o                         
  -9   2   5        101.91         98.75        19.05 o                         
  -8   2   5        256.21        243.76        23.91 o                         
  -7   2   5        156.51        139.86         5.52 o                         
  -6   2   5        462.28        478.12         9.50 o                         
  -5   2   5         75.82         82.37         3.09 o                         
  -4   2   5         60.09         63.63         2.48 o                         
  -3   2   5        764.97        891.68         9.96 o                         
  -2   2   5        722.49        793.60        12.26 o                         
  -1   2   5        245.93        198.85         4.01 o                         
   0   2   5        306.44        219.20         5.12 o                         
   1   2   5       1270.00       1283.01        14.44 o                         
   2   2   5        159.21        120.85         4.37 o                         
   3   2   5        121.95        105.69         4.06 o                         
   4   2   5         16.56         15.93         1.78 o                         
   5   2   5         75.98         58.88         3.90 o                         
   6   2   5          5.46         11.16         2.78 o                         
   7   2   5         39.61         38.75         5.69 o                         
  -9   3   5          7.90         12.42         8.74 o                         
  -8   3   5        202.13        180.76        41.98 o                         
  -7   3   5         97.53         76.02         5.80 o                         
  -6   3   5        875.00        829.83        33.73 o                         
  -5   3   5        201.51        188.44         4.56 o                         
  -4   3   5        385.42        364.94         7.13 o                         
  -3   3   5         68.53         72.23         2.33 o                         
  -2   3   5        650.18        705.27        11.01 o                         
  -1   3   5          3.83          9.81         0.92 o                         
   0   3   5         19.02         16.31         1.55 o                         
   1   3   5        951.71        948.11        12.42 o                         
   2   3   5       1895.08       1961.49        19.44 o                         
   3   3   5        240.51        224.51         6.18 o                         
   4   3   5        152.61        150.11         5.90 o                         
   5   3   5          0.73          4.49         1.74 o                         
   6   3   5         25.59         22.37         3.95 o                         
   7   3   5          0.77          7.62         4.11 o                         
  -8   4   5        108.77         97.62        11.45 o                         
  -7   4   5         19.63         20.94         2.53 o                         
  -6   4   5        170.22        166.94         5.16 o                         
  -5   4   5        350.24        339.64         7.11 o                         
  -4   4   5        285.23        277.26         5.97 o                         
  -3   4   5        356.28        328.00         5.60 o                         
  -2   4   5       2368.01       2321.51        34.54 o                         
  -1   4   5       1443.81       1470.50        18.05 o                         
   0   4   5       1036.35       1035.05        13.02 o                         
   1   4   5       1559.99       1706.93        18.41 o                         
   2   4   5       1868.49       2004.49        20.16 o                         
   3   4   5         41.82         47.79         3.46 o                         
   4   4   5       1155.76       1222.29        23.80 o                         
   5   4   5        380.01        403.94        14.50 o                         
   6   4   5        396.52        388.20        22.00 o                         
  -8   5   5        298.55        303.56        18.86 o                         
  -7   5   5        173.04        161.23         8.32 o                         
  -6   5   5        623.40        631.68        19.01 o                         
  -5   5   5          5.05          6.80         0.99 o                         
  -4   5   5        230.80        230.52         6.93 o                         
  -3   5   5        235.29        220.06         5.34 o                         
  -2   5   5        608.91        575.07        13.96 o                         
  -1   5   5       2055.61       2026.11        22.72 o                         
   0   5   5       3431.34       3579.78        27.23 o                         
   1   5   5        562.54        564.94        10.20 o                         
   2   5   5          3.18          5.06         1.18 o                         
   3   5   5         44.23         38.30         4.06 o                         
   4   5   5         73.02         55.78         5.59 o                         
   5   5   5        144.00        131.00         8.88 o                         
   6   5   5        195.25        184.15        32.21 o                         
  -8   6   5        221.82        232.04        20.65 o                         
  -7   6   5        459.71        504.20        18.82 o                         
  -6   6   5        297.41        311.29        12.29 o                         
  -5   6   5         77.92         74.42         5.87 o                         
  -4   6   5          4.81          5.50         1.14 o                         
  -3   6   5        146.03        139.28         5.07 o                         
  -2   6   5        575.39        466.72        34.79 o                         
  -1   6   5        831.84        718.63        46.84 o                         
   0   6   5        285.50        248.36        15.00 o                         
   1   6   5        579.88        502.21        38.16 o                         
   2   6   5         77.91         86.17         6.70 o                         
   3   6   5        434.34        428.89        15.43 o                         
   4   6   5         15.85         15.18         3.07 o                         
   5   6   5          5.66         14.88         7.51 o                         
  -8   7   5        408.91        423.94        42.75 o                         
  -7   7   5       1303.19       1457.07        59.99 o                         
  -6   7   5        795.49        863.55        24.66 o                         
  -5   7   5       1076.76       1130.94        25.59 o                         
  -4   7   5        979.51        977.08        28.82 o                         
  -3   7   5        314.03        291.54        15.17 o                         
  -2   7   5       1523.49       1551.05        30.26 o                         
  -1   7   5       2401.84       2416.38        32.71 o                         
   0   7   5        868.29        851.00        20.64 o                         
   1   7   5       1004.68       1059.23        24.37 o                         
   2   7   5        743.68        833.05        22.20 o                         
   3   7   5        407.87        414.76        16.22 o                         
   4   7   5        258.67        266.39        17.45 o                         
  -7   8   5         86.88         99.53        14.98 o                         
  -6   8   5        705.00        716.60        23.51 o                         
  -5   8   5        435.94        450.66        16.49 o                         
  -4   8   5         96.05         64.55         6.16 o                         
  -3   8   5        128.66        128.42         7.15 o                         
  -2   8   5        128.99        132.37         7.03 o                         
  -1   8   5         55.77         50.55         4.56 o                         
   0   8   5         10.62         11.71         2.82 o                         
   1   8   5         72.38         69.54         6.38 o                         
   2   8   5         48.85         44.00         5.62 o                         
   3   8   5          1.66          4.58         2.55 o                         
  -6   9   5          9.65         17.12         5.79 o                         
  -5   9   5          0.22          8.60         3.74 o                         
  -4   9   5         25.90         22.57         4.65 o                         
  -3   9   5        327.62        311.50        13.04 o                         
  -2   9   5         49.31         46.50         4.38 o                         
  -1   9   5        435.36        435.37        17.14 o                         
   0   9   5         26.79         26.33         4.78 o                         
   1   9   5        163.70        163.77        10.73 o                         
   2   9   5          2.72         12.08         4.53 o                         
  -4  10   5        322.10        113.52        18.72 o                         
  -3  10   5        244.25        243.66        12.78 o                         
  -2  10   5          1.42          8.51         3.40 o                         
  -1  10   5          3.75          8.74         2.46 o                         
   0  10   5         59.07         56.24         7.46 o                         
   0 -12   6         63.83         52.08         6.18 o                         
   1 -12   6         71.45         66.28         6.05 o                         
   2 -12   6          0.95          2.87         2.90 o                         
   3 -12   6         46.30         34.12         5.20 o                         
   4 -12   6          3.90          8.36         2.16 o                         
   5 -12   6          0.63         15.28         5.38 o                         
  -2 -11   6          3.69          5.29         2.86 o                         
  -1 -11   6        443.26        435.85        24.07 o                         
   0 -11   6        105.88        107.87         7.88 o                         
   1 -11   6       1179.20       1241.91        28.59 o                         
   2 -11   6       1358.74       1427.85        29.23 o                         
   3 -11   6        626.69        698.72        17.59 o                         
   4 -11   6       1594.56       1801.53        61.54 o                         
   5 -11   6        196.70        211.34        11.84 o                         
   6 -11   6         58.33         59.05         6.93 o                         
  -3 -10   6        112.46        101.17         8.69 o                         
  -2 -10   6        177.47        173.46        10.92 o                         
  -1 -10   6          4.15         10.39         2.66 o                         
   0 -10   6        100.59         89.04         6.83 o                         
   1 -10   6         76.58         78.50         5.86 o                         
   2 -10   6        219.28        219.23         9.47 o                         
   3 -10   6        843.15        935.79        21.61 o                         
   4 -10   6       2008.59       2276.69        59.28 o                         
   5 -10   6         49.62         56.29         4.76 o                         
   6 -10   6          7.87         12.43         2.91 o                         
   7 -10   6         22.51         29.93         5.78 o                         
  -4  -9   6        165.77        130.88        12.71 o                         
  -3  -9   6         22.03         21.21         4.00 o                         
  -2  -9   6        371.03        361.28        13.02 o                         
  -1  -9   6         18.98         15.51         2.87 o                         
   0  -9   6        112.04        102.16         5.94 o                         
   1  -9   6          4.32          7.77         1.71 o                         
   2  -9   6        209.26        190.38         7.59 o                         
   3  -9   6       1718.24       1702.82        76.03 o                         
   4  -9   6        414.01        414.28        13.55 o                         
   5  -9   6        160.05        154.63         8.36 o                         
   6  -9   6        246.60        241.01        13.66 o                         
   7  -9   6          6.89         11.15         2.72 o                         
  -5  -8   6         68.75         54.77         7.70 o                         
  -4  -8   6        397.34        371.38        14.98 o                         
  -3  -8   6        615.12        612.39        21.00 o                         
  -2  -8   6        743.34        733.22        16.15 o                         
  -1  -8   6        998.31        968.00        20.27 o                         
   0  -8   6        160.85        153.34         5.31 o                         
   1  -8   6         12.26         12.60         1.53 o                         
   2  -8   6         13.25         13.72         1.60 o                         
   3  -8   6       1331.17       1426.16        21.71 o                         
   4  -8   6        184.53        197.78         7.81 o                         
   5  -8   6        172.08        181.81         8.21 o                         
   6  -8   6        254.94        246.06         9.61 o                         
   7  -8   6        157.37        123.70        10.44 o                         
   8  -8   6         44.26         36.14         5.93 o                         
  -6  -7   6          0.15          2.28         3.79 o                         
  -5  -7   6         15.70         22.05         4.72 o                         
  -4  -7   6        271.90        258.29        13.95 o                         
  -3  -7   6        185.41        189.37         8.58 o                         
  -2  -7   6         37.23         38.38         2.68 o                         
  -1  -7   6         15.64         12.94         1.46 o                         
   0  -7   6          8.33          7.73         0.92 o                         
   1  -7   6        167.63        182.24         5.42 o                         
   2  -7   6         38.28         33.43         2.33 o                         
   3  -7   6        543.28        534.64         9.93 o                         
   4  -7   6       1303.58       1363.34        33.02 o                         
   5  -7   6          5.58          8.29         1.83 o                         
   6  -7   6         11.13         15.08         2.50 o                         
   7  -7   6          1.15          6.03         2.12 o                         
   8  -7   6         12.47         16.86         3.90 o                         
  -6  -6   6        120.80        119.79        10.19 o                         
  -5  -6   6         42.93         48.74         6.94 o                         
  -4  -6   6        443.86        452.70        16.05 o                         
  -3  -6   6        384.38        405.22         7.99 o                         
  -2  -6   6        437.11        408.88         9.44 o                         
  -1  -6   6        628.78        625.03        11.43 o                         
   0  -6   6          4.11          6.90         1.00 o                         
   1  -6   6         70.40         61.43         2.89 o                         
   2  -6   6        187.46        161.05         4.79 o                         
   3  -6   6        432.09        384.84         7.64 o                         
   4  -6   6        985.52        932.00        14.82 o                         
   5  -6   6       1654.69       1678.72        46.92 o                         
   6  -6   6        302.06        273.48        11.29 o                         
   7  -6   6         31.57         31.90         3.99 o                         
   8  -6   6          4.63          8.79         2.84 o                         
  -7  -5   6         16.18         15.06         5.39 o                         
  -6  -5   6         13.68         23.69         5.52 o                         
  -5  -5   6         59.98         63.62         6.33 o                         
  -4  -5   6        153.36        153.30         9.98 o                         
  -3  -5   6        802.65        875.91        13.47 o                         
  -2  -5   6        389.43        366.96         7.60 o                         
  -1  -5   6       1850.95       1899.47        15.72 o                         
   0  -5   6        720.60        674.23         8.95 o                         
   1  -5   6        377.72        343.76         6.45 o                         
   2  -5   6         45.24         50.46         2.38 o                         
   3  -5   6        465.80        449.38         8.43 o                         
   4  -5   6        809.41        781.97        16.10 o                         
   5  -5   6        969.70        950.66        28.27 o                         
   6  -5   6       1074.32       1088.98        26.75 o                         
   7  -5   6         88.54         67.71         6.04 o                         
   8  -5   6         13.78         12.39         3.47 o                         
  -7  -4   6        307.38        338.76        19.13 o                         
  -6  -4   6        151.47        176.30        12.94 o                         
  -5  -4   6        100.63         90.80         5.09 o                         
  -4  -4   6        903.51        992.75        14.42 o                         
  -3  -4   6       1575.16       1657.68        18.05 o                         
  -2  -4   6       4799.20       5091.34        62.93 o                         
  -1  -4   6       2395.31       2359.87        20.23 o                         
   0  -4   6        670.62        628.02         8.44 o                         
   1  -4   6        841.89        808.39         9.71 o                         
   2  -4   6        597.86        583.43         8.32 o                         
   3  -4   6        219.15        198.01         4.73 o                         
   4  -4   6       1657.63       1795.93        20.74 o                         
   5  -4   6        688.88        674.15        12.27 o                         
   6  -4   6        569.81        572.32        14.51 o                         
   7  -4   6          2.07          2.62         1.80 o                         
   8  -4   6        386.24        400.82        23.62 o                         
  -8  -3   6         99.78        115.94        10.87 o                         
  -7  -3   6        252.76        288.27        18.77 o                         
  -6  -3   6         59.38         48.11         5.44 o                         
  -5  -3   6        183.76        185.95         5.70 o                         
  -4  -3   6       1969.01       2227.28        20.54 o                         
  -3  -3   6         32.10         25.79         2.05 o                         
  -2  -3   6        167.76        138.93         4.44 o                         
  -1  -3   6       2121.80       2165.54        18.53 o                         
   0  -3   6       1242.29       1148.57        11.01 o                         
   1  -3   6       1505.73       1534.08        13.91 o                         
   2  -3   6        201.68        192.64         5.05 o                         
   3  -3   6       1060.77       1078.66        13.63 o                         
   4  -3   6        110.86         92.37         4.29 o                         
   5  -3   6        169.05        157.68         5.55 o                         
   6  -3   6        647.09        596.48        19.27 o                         
   7  -3   6        309.89        299.93        15.56 o                         
   8  -3   6        256.13        239.55        15.51 o                         
  -8  -2   6        140.53        159.84        17.67 o                         
  -7  -2   6        122.96        131.53         8.59 o                         
  -6  -2   6         47.72         33.66         2.88 o                         
  -5  -2   6        288.19        266.26         5.70 o                         
  -4  -2   6        204.59        203.52         4.59 o                         
  -3  -2   6          8.37         13.25         1.20 o                         
  -2  -2   6        988.72       1079.59        13.34 o                         
  -1  -2   6          2.02          2.79         0.60 o                         
   0  -2   6         12.95         15.82         1.20 o                         
   1  -2   6        194.29        204.76         4.70 o                         
   2  -2   6         21.13         18.34         1.43 o                         
   3  -2   6        185.13        227.53         5.40 o                         
   4  -2   6         91.03         87.11         3.65 o                         
   5  -2   6        167.10        148.10         5.21 o                         
   6  -2   6        223.16        181.46        11.25 o                         
   7  -2   6        108.98         90.27         6.26 o                         
   8  -2   6         56.60         41.97         6.78 o                         
  -8  -1   6        163.61        204.71        18.66 o                         
  -7  -1   6         73.02         81.67         3.86 o                         
  -6  -1   6         60.25         63.27         2.95 o                         
  -5  -1   6        575.64        629.79        10.45 o                         
  -4  -1   6          0.90          1.69         0.65 o                         
  -3  -1   6       1211.45       1286.53        12.64 o                         
  -2  -1   6          3.97          2.03         0.56 o                         
  -1  -1   6       1006.32       1139.82        18.66 o                         
   0  -1   6          7.32         10.19         1.07 o                         
   1  -1   6       3021.34       3373.55        26.34 o                         
   2  -1   6         54.54         62.76         2.76 o                         
   3  -1   6        110.67        118.32         3.91 o                         
   4  -1   6        928.46        946.81        13.59 o                         
   5  -1   6          8.52         10.56         1.38 o                         
   6  -1   6         97.27         93.32         6.23 o                         
   7  -1   6        151.79        145.49         9.95 o                         
   8  -1   6          3.47          9.95         3.52 o                         
  -8   0   6         80.92         64.61        18.04 o                         
  -7   0   6        101.08         94.60         4.16 o                         
  -6   0   6        464.77        434.47         7.67 o                         
  -5   0   6        138.78        120.77         3.62 o                         
  -4   0   6        165.92        192.63         4.57 o                         
  -3   0   6        387.68        336.23         6.39 o                         
  -2   0   6       2263.55       2372.65        29.92 o                         
  -1   0   6       2423.51       2410.99        28.74 o                         
   0   0   6        432.01        377.85         6.21 o                         
   1   0   6        234.48        292.98         5.90 o                         
   2   0   6        534.13        646.92         9.17 o                         
   3   0   6         71.62         56.44         3.00 o                         
   4   0   6        520.69        515.41        10.60 o                         
   5   0   6          4.69          6.93         1.26 o                         
   6   0   6        327.92        310.84        11.54 o                         
   7   0   6        229.07        227.89        12.87 o                         
   8   0   6          4.45         11.42         4.53 o                         
  -8   1   6        336.95        288.46        82.83 o                         
  -7   1   6        574.22        611.52        14.90 o                         
  -6   1   6        212.99        206.02         5.20 o                         
  -5   1   6         71.99         65.61         2.72 o                         
  -4   1   6        952.81       1019.80        10.56 o                         
  -3   1   6       1771.18       1778.92        15.98 o                         
  -2   1   6       4177.90       4442.87        46.26 o                         
  -1   1   6       2306.93       2264.07        25.37 o                         
   0   1   6       8424.38       8926.63        89.73 o                         
   1   1   6       4855.67       4782.29        42.32 o                         
   2   1   6       1957.37       1913.79        18.42 o                         
   3   1   6       2055.76       2118.88        22.63 o                         
   4   1   6         15.32         15.92         1.83 o                         
   5   1   6        696.97        714.02        15.14 o                         
   6   1   6       1041.59       1135.19        28.20 o                         
   7   1   6        445.06        403.40        17.98 o                         
  -8   2   6        520.51        577.80        26.05 o                         
  -7   2   6        825.23        813.89        23.83 o                         
  -6   2   6        154.49        146.44         4.58 o                         
  -5   2   6         19.45         16.80         1.54 o                         
  -4   2   6         83.74         77.15         2.91 o                         
  -3   2   6         12.30         12.24         1.39 o                         
  -2   2   6        992.74        963.81        12.89 o                         
  -1   2   6       2849.97       2875.36        25.67 o                         
   0   2   6       1430.40       1385.20        13.68 o                         
   1   2   6       1298.62       1319.65        14.59 o                         
   2   2   6        105.93         99.34         3.90 o                         
   3   2   6          5.67          3.71         0.66 o                         
   4   2   6          3.22          3.43         1.19 o                         
   5   2   6         14.64         15.26         2.25 o                         
   6   2   6         66.08         56.56         6.40 o                         
   7   2   6         19.64         26.79         4.97 o                         
  -8   3   6        356.57        399.91        22.09 o                         
  -7   3   6        743.75        618.87        53.03 o                         
  -6   3   6        113.66        104.81         3.47 o                         
  -5   3   6        156.63        170.40         5.19 o                         
  -4   3   6        197.84        221.52         5.61 o                         
  -3   3   6         17.44         20.30         1.60 o                         
  -2   3   6        262.86        288.16         6.68 o                         
  -1   3   6         83.74         92.89         3.19 o                         
   0   3   6        235.53        223.55         5.89 o                         
   1   3   6       2389.85       2435.01        23.39 o                         
   2   3   6        336.10        334.82         8.24 o                         
   3   3   6         14.89         12.36         1.62 o                         
   4   3   6          5.49         12.38         2.35 o                         
   5   3   6          2.04          4.71         1.46 o                         
   6   3   6         81.42         78.46         9.42 o                         
  -8   4   6         51.16         41.16         7.61 o                         
  -7   4   6        200.58        203.13         8.53 o                         
  -6   4   6         82.27         63.41         5.75 o                         
  -5   4   6       2606.13       2761.07        33.32 o                         
  -4   4   6       1327.43       1368.54        19.19 o                         
  -3   4   6        579.44        568.32        10.21 o                         
  -2   4   6         21.38         24.07         1.53 o                         
  -1   4   6        119.36        118.05         3.88 o                         
   0   4   6        195.20        191.71         5.60 o                         
   1   4   6        401.73        393.45         8.74 o                         
   2   4   6        503.48        525.67        10.57 o                         
   3   4   6       1105.57       1192.44        20.83 o                         
   4   4   6        143.78        134.14         7.44 o                         
   5   4   6         41.47         31.59         4.59 o                         
   6   4   6          0.27          6.43         3.62 o                         
  -8   5   6        280.35        309.17        23.96 o                         
  -7   5   6        184.32        174.59         9.57 o                         
  -6   5   6        286.73        261.06        12.21 o                         
  -5   5   6          2.68          2.63         0.90 o                         
  -4   5   6         10.47          5.73         1.18 o                         
  -3   5   6        365.82        334.77         9.02 o                         
  -2   5   6        275.16        251.85         5.56 o                         
  -1   5   6       3338.62       3326.49        42.85 o                         
   0   5   6        651.15        649.46        11.33 o                         
   1   5   6       1873.03       1761.61        78.65 o                         
   2   5   6       1399.89       1400.84        26.17 o                         
   3   5   6        757.02        748.68        19.91 o                         
   4   5   6         52.74         58.52         5.68 o                         
   5   5   6         78.04         69.91         9.41 o                         
  -8   6   6         63.31         52.14        11.69 o                         
  -7   6   6        860.74        870.28        31.81 o                         
  -6   6   6        176.94        178.35         9.53 o                         
  -5   6   6         35.11         32.33         3.07 o                         
  -4   6   6          2.89          4.52         1.95 o                         
  -3   6   6         27.38         27.52         3.27 o                         
  -2   6   6         49.70         48.35         3.01 o                         
  -1   6   6        765.30        771.33        13.81 o                         
   0   6   6        896.36        854.06        23.12 o                         
   1   6   6       1317.71       1381.24        30.01 o                         
   2   6   6        516.93        522.13        16.83 o                         
   3   6   6         81.95         75.69         6.51 o                         
   4   6   6          6.96          9.72         2.77 o                         
  -7   7   6        219.54        247.15        36.49 o                         
  -6   7   6         73.13         73.24         9.22 o                         
  -5   7   6        221.91        205.67        11.44 o                         
  -4   7   6        541.02        539.47        16.13 o                         
  -3   7   6        328.04        306.00        12.10 o                         
  -2   7   6        321.43        310.84        14.82 o                         
  -1   7   6          6.90          8.06         1.83 o                         
   0   7   6          6.49         12.16         2.81 o                         
   1   7   6        506.08        522.61        17.30 o                         
   2   7   6       1189.65       1242.67        28.19 o                         
   3   7   6        523.42        549.77        19.17 o                         
  -7   8   6        310.76        371.07        29.67 o                         
  -6   8   6        603.08        601.75        27.86 o                         
  -5   8   6       1026.17       1073.41        47.62 o                         
  -4   8   6        679.15        692.83        21.41 o                         
  -3   8   6        931.55        861.57        46.51 o                         
  -2   8   6        962.73        941.63        31.89 o                         
  -1   8   6        191.24        182.49         9.93 o                         
   0   8   6        483.73        476.18        18.40 o                         
   1   8   6        860.39        852.61        23.95 o                         
   2   8   6        661.79        692.15        22.06 o                         
  -5   9   6        164.11        169.98        14.95 o                         
  -4   9   6          3.70          8.68         3.84 o                         
  -3   9   6         19.03         26.79         4.74 o                         
  -2   9   6          4.81         10.94         3.33 o                         
  -1   9   6        133.23        117.94         8.55 o                         
   0   9   6         13.98         16.30         3.74 o                         
   1   9   6          4.40          6.66         1.98 o                         
  -4  10   6         30.68         23.28        11.04 o                         
  -3  10   6         30.49         20.98         9.94 o                         
  -2  10   6          1.88          8.65         5.48 o                         
   0 -12   7         16.70         11.76         4.03 o                         
   1 -12   7          0.88          7.62         2.58 o                         
   2 -12   7        124.06        121.47         8.56 o                         
   3 -12   7        316.80        314.50        12.60 o                         
   4 -12   7          2.14          8.60         2.90 o                         
   5 -12   7         34.43         33.89         7.62 o                         
  -2 -11   7         34.57         20.54         7.01 o                         
  -1 -11   7          6.41         12.57         3.65 o                         
   0 -11   7        155.37        125.10         8.62 o                         
   1 -11   7          3.13          7.74         2.34 o                         
   2 -11   7         74.33         75.49         5.99 o                         
   3 -11   7         32.83         28.90         3.93 o                         
   4 -11   7        486.66        499.83        15.00 o                         
   5 -11   7         82.25         75.82         6.55 o                         
   6 -11   7          1.32         11.80         3.85 o                         
  -3 -10   7        459.06        345.20        40.66 o                         
  -2 -10   7        557.73        567.87        20.08 o                         
  -1 -10   7         84.24         71.47         6.25 o                         
   0 -10   7         74.57         72.81         5.43 o                         
   1 -10   7        153.31        165.54         8.55 o                         
   2 -10   7        591.05        629.73        20.02 o                         
   3 -10   7        755.07        852.44        19.26 o                         
   4 -10   7        976.96       1123.39        28.91 o                         
   5 -10   7        790.77        860.41        28.67 o                         
   6 -10   7        248.70        267.47        11.90 o                         
   7 -10   7        481.22        490.43        25.88 o                         
  -4  -9   7        248.44        244.89        15.40 o                         
  -3  -9   7        856.61        928.68        25.89 o                         
  -2  -9   7        439.29        457.31        18.33 o                         
  -1  -9   7         63.63         54.16         5.04 o                         
   0  -9   7         16.41         15.76         2.46 o                         
   1  -9   7        205.90        202.52         8.98 o                         
   2  -9   7         10.50         10.88         2.34 o                         
   3  -9   7       1045.43       1132.07        24.29 o                         
   4  -9   7        133.77        139.26         8.02 o                         
   5  -9   7        367.70        399.54        16.24 o                         
   6  -9   7        353.71        391.15        15.15 o                         
   7  -9   7        283.03        303.39        14.23 o                         
  -5  -8   7         15.49         15.63         4.41 o                         
  -4  -8   7        111.53        100.30         7.93 o                         
  -3  -8   7         84.05         84.30         6.98 o                         
  -2  -8   7        446.28        483.89        13.07 o                         
  -1  -8   7        431.89        380.93        11.45 o                         
   0  -8   7          6.99          6.93         1.20 o                         
   1  -8   7         18.86         11.07         1.44 o                         
   2  -8   7         43.35         42.26         3.11 o                         
   3  -8   7         49.31         42.66         3.36 o                         
   4  -8   7          1.60          7.22         1.80 o                         
   5  -8   7        102.11         92.84         5.94 o                         
   6  -8   7        400.24        376.62        20.10 o                         
   7  -8   7         21.15         23.95         4.60 o                         
   8  -8   7          1.21         12.27         4.60 o                         
  -6  -7   7         46.97         40.51         8.55 o                         
  -5  -7   7         27.58         29.37         5.44 o                         
  -4  -7   7         87.25         86.20         6.99 o                         
  -3  -7   7        940.90        988.70        25.52 o                         
  -2  -7   7       1417.43       1475.60        35.27 o                         
  -1  -7   7        415.45        372.27         9.59 o                         
   0  -7   7        512.16        501.53         8.81 o                         
   1  -7   7        362.98        344.23         7.46 o                         
   2  -7   7        574.54        568.86         9.98 o                         
   3  -7   7         31.35         26.91         2.21 o                         
   4  -7   7         72.32         66.99         4.11 o                         
   5  -7   7         89.27         84.41         5.14 o                         
   6  -7   7         93.34         88.49         6.63 o                         
   7  -7   7        313.95        335.33        14.45 o                         
   8  -7   7         52.96         56.41         7.45 o                         
  -6  -6   7          2.87          6.07         6.46 o                         
  -5  -6   7          3.57          7.83         2.42 o                         
  -4  -6   7        752.64        774.59        19.64 o                         
  -3  -6   7        249.94        222.54         7.29 o                         
  -2  -6   7        195.50        185.48         5.74 o                         
  -1  -6   7        138.43        135.34         3.87 o                         
   0  -6   7        122.73        117.62         4.10 o                         
   1  -6   7         13.45         12.94         1.43 o                         
   2  -6   7         94.91         98.22         3.73 o                         
   3  -6   7        789.89        796.61        11.46 o                         
   4  -6   7        914.09        913.94        16.59 o                         
   5  -6   7        324.60        333.76        13.58 o                         
   6  -6   7         38.75         39.52         3.47 o                         
   7  -6   7         40.42         46.26         5.59 o                         
   8  -6   7        327.67        326.34        14.76 o                         
  -7  -5   7         33.20         39.08         7.84 o                         
  -6  -5   7          0.46          7.72         4.35 o                         
  -5  -5   7        404.96        344.43        16.17 o                         
  -4  -5   7         82.93         77.42         4.83 o                         
  -3  -5   7       1136.02       1212.37        16.18 o                         
  -2  -5   7       1998.61       2115.93        20.63 o                         
  -1  -5   7        987.11        970.20        12.23 o                         
   0  -5   7        218.54        205.26         5.20 o                         
   1  -5   7         11.30         10.15         1.17 o                         
   2  -5   7        325.21        297.93         6.09 o                         
   3  -5   7        761.67        739.52        10.23 o                         
   4  -5   7       1931.56       1962.20        32.57 o                         
   5  -5   7       1181.42       1238.44        23.41 o                         
   6  -5   7       1088.43       1143.13        24.54 o                         
   7  -5   7        687.34        691.83        22.30 o                         
   8  -5   7        272.80        266.05        15.62 o                         
  -7  -4   7         20.30         29.80         6.09 o                         
  -6  -4   7          3.44          6.02         1.98 o                         
  -5  -4   7          6.35          7.40         1.58 o                         
  -4  -4   7          7.28          8.08         1.00 o                         
  -3  -4   7        863.15        903.05        11.88 o                         
  -2  -4   7       1282.84       1377.05        16.24 o                         
  -1  -4   7        907.94        888.05        11.88 o                         
   0  -4   7       3688.43       3786.20        39.16 o                         
   1  -4   7        106.43         89.36         3.28 o                         
   2  -4   7        297.41        278.07         6.22 o                         
   3  -4   7        285.45        273.83         5.94 o                         
   4  -4   7        110.52        109.27         4.05 o                         
   5  -4   7        234.02        145.18        21.34 o                         
   6  -4   7        249.38        231.25         8.65 o                         
   7  -4   7       1167.93       1223.15        41.20 o                         
   8  -4   7        107.63        114.77        11.12 o                         
  -7  -3   7        617.09        790.90        68.41 o                         
  -6  -3   7        657.95        605.99        44.20 o                         
  -5  -3   7         54.28         44.35         3.76 o                         
  -4  -3   7       1303.47       1405.71        29.60 o                         
  -3  -3   7       1659.81       1795.69        19.29 o                         
  -2  -3   7       2410.26       2456.47        22.30 o                         
  -1  -3   7       7860.51       8307.66        67.76 o                         
   0  -3   7       4680.90       4756.00        41.89 o                         
   1  -3   7       2047.56       1977.49        17.09 o                         
   2  -3   7        837.28        755.92        11.02 o                         
   3  -3   7       2072.06       2107.39        20.09 o                         
   4  -3   7        493.56        421.82        16.15 o                         
   5  -3   7        585.80        582.88        10.63 o                         
   6  -3   7        774.02        777.19        18.70 o                         
   7  -3   7       1305.64       1462.72        38.05 o                         
   8  -3   7        515.26        537.70        24.44 o                         
  -8  -2   7         97.99         81.76        10.00 o                         
  -7  -2   7        278.10        308.33        14.54 o                         
  -6  -2   7        384.15        363.46        10.31 o                         
  -5  -2   7        514.61        532.02        10.86 o                         
  -4  -2   7       1196.66       1280.13        20.18 o                         
  -3  -2   7         79.98         64.75         2.43 o                         
  -2  -2   7         17.83         15.63         1.29 o                         
  -1  -2   7       2141.93       2337.59        27.72 o                         
   0  -2   7       6987.86       7640.32        51.69 o                         
   1  -2   7       3540.54       3741.24        32.86 o                         
   2  -2   7        445.77        401.92         7.20 o                         
   3  -2   7        403.52        401.23         7.29 o                         
   4  -2   7         74.93         67.74         3.52 o                         
   5  -2   7        214.56        186.78         6.24 o                         
   6  -2   7        533.64        562.74        16.02 o                         
   7  -2   7        653.87        609.22        29.36 o                         
   8  -2   7        168.71        146.90        16.88 o                         
  -8  -1   7          9.94         16.89         4.09 o                         
  -7  -1   7         44.31         44.01         3.34 o                         
  -6  -1   7         68.50         62.85         3.50 o                         
  -5  -1   7        299.68        308.37         7.28 o                         
  -4  -1   7         27.26         24.80         1.86 o                         
  -3  -1   7        392.62        421.20         6.73 o                         
  -2  -1   7         39.83         56.77         2.74 o                         
  -1  -1   7         28.98         41.45         2.05 o                         
   0  -1   7        371.61        413.19         6.97 o                         
   1  -1   7        520.95        628.87         9.17 o                         
   2  -1   7        457.43        446.51         7.96 o                         
   3  -1   7         56.20         47.31         2.84 o                         
   4  -1   7        428.17        405.30         9.39 o                         
   5  -1   7        171.31        155.82         5.93 o                         
   6  -1   7        405.53        414.82        13.92 o                         
   7  -1   7        257.65        262.31        14.33 o                         
   8  -1   7         56.90         47.23         9.81 o                         
  -8   0   7         11.28         14.41         4.95 o                         
  -7   0   7         92.09         86.31         4.31 o                         
  -6   0   7          7.58         10.47         1.35 o                         
  -5   0   7        327.86        351.97         6.63 o                         
  -4   0   7        124.30        141.94         4.27 o                         
  -3   0   7        736.78        775.06        13.26 o                         
  -2   0   7          1.43          3.64         0.63 o                         
  -1   0   7        290.94        341.42         6.76 o                         
   0   0   7        123.29        153.34         4.05 o                         
   1   0   7         55.27         60.30         2.91 o                         
   2   0   7          1.93          5.32         0.95 o                         
   3   0   7        523.56        481.88         9.61 o                         
   4   0   7        219.49        201.37         5.96 o                         
   5   0   7        171.61        161.94         7.41 o                         
   6   0   7          2.73          5.85         2.05 o                         
   7   0   7         25.96         26.99         4.63 o                         
  -8   1   7        291.95        301.31        28.71 o                         
  -7   1   7        254.86        268.71         8.13 o                         
  -6   1   7        111.71        120.67         4.31 o                         
  -5   1   7         13.72         17.87         1.60 o                         
  -4   1   7        360.59        374.77         6.77 o                         
  -3   1   7        254.18        254.22         6.00 o                         
  -2   1   7        196.08        164.98         4.45 o                         
  -1   1   7       2063.19       2034.86        22.79 o                         
   0   1   7       3041.63       3150.79        37.45 o                         
   1   1   7        876.53        818.23        10.88 o                         
   2   1   7        558.67        567.68         9.99 o                         
   3   1   7       1105.81       1110.56        14.91 o                         
   4   1   7          3.41          7.03         1.54 o                         
   5   1   7        789.36        826.51        18.51 o                         
   6   1   7        268.39        282.55        12.04 o                         
   7   1   7        236.49        216.95        13.57 o                         
  -8   2   7        310.30        359.98        20.72 o                         
  -7   2   7        688.36        734.01        14.75 o                         
  -6   2   7        824.26        863.75        14.66 o                         
  -5   2   7       2834.54       2974.72        29.75 o                         
  -4   2   7        603.42        614.53         9.19 o                         
  -3   2   7        903.68        972.09        13.51 o                         
  -2   2   7        963.09        875.54        25.25 o                         
  -1   2   7       1413.77       1457.13        16.21 o                         
   0   2   7       2114.27       2110.36        19.17 o                         
   1   2   7       7359.99       7890.45        63.93 o                         
   2   2   7       3954.28       4235.43        31.94 o                         
   3   2   7        757.32        811.10        13.65 o                         
   4   2   7        265.20        282.27        10.52 o                         
   5   2   7        242.95        223.11        13.00 o                         
   6   2   7        150.46        154.23        12.99 o                         
   7   2   7        235.14        195.90        16.93 o                         
  -8   3   7        146.80        140.04        11.76 o                         
  -7   3   7        344.59        344.15        11.12 o                         
  -6   3   7        556.38        557.86        10.19 o                         
  -5   3   7        539.99        589.76         9.97 o                         
  -4   3   7        179.03        160.99         7.36 o                         
  -3   3   7         89.25         88.95         3.48 o                         
  -2   3   7         23.77         21.17         1.99 o                         
  -1   3   7        713.34        680.07        11.68 o                         
   0   3   7        931.17        929.63        12.11 o                         
   1   3   7         88.76         79.27         3.78 o                         
   2   3   7         52.97         45.29         2.97 o                         
   3   3   7          3.02          4.35         1.56 o                         
   4   3   7        409.83        393.87        13.16 o                         
   5   3   7         31.25         26.48         4.00 o                         
   6   3   7          2.70          4.79         3.29 o                         
  -8   4   7         76.66         62.04        10.87 o                         
  -7   4   7        193.49        189.59        10.07 o                         
  -6   4   7       1412.38       1424.02        38.43 o                         
  -5   4   7       1207.76       1279.45        22.85 o                         
  -4   4   7        968.15       1010.18        14.57 o                         
  -3   4   7        851.15        898.84        14.99 o                         
  -2   4   7        250.00        232.85         5.54 o                         
  -1   4   7        932.01        934.62        14.81 o                         
   0   4   7       1848.71       1905.83        20.01 o                         
   1   4   7        569.13        555.26        12.06 o                         
   2   4   7       1150.58       1165.16        20.49 o                         
   3   4   7        490.66        530.93        16.00 o                         
   4   4   7        267.20        250.16        11.21 o                         
   5   4   7         79.39         85.43        10.03 o                         
  -8   5   7          0.42          5.81         5.01 o                         
  -7   5   7         22.52         20.47         5.63 o                         
  -6   5   7         63.99         75.29         5.80 o                         
  -5   5   7        884.93        853.97        32.82 o                         
  -4   5   7       1899.08       1976.99        29.66 o                         
  -3   5   7         14.55         17.29         1.99 o                         
  -2   5   7        573.10        585.49        13.02 o                         
  -1   5   7        421.38        422.67        10.83 o                         
   0   5   7          8.30          9.64         1.87 o                         
   1   5   7         37.27         35.68         3.34 o                         
   2   5   7         20.24         17.69         3.16 o                         
   3   5   7         90.65         90.25         6.90 o                         
   4   5   7         24.07         20.96         4.04 o                         
   5   5   7         37.41         35.61        10.70 o                         
  -7   6   7        412.56        399.90        22.77 o                         
  -6   6   7        236.17        231.20        13.63 o                         
  -5   6   7         68.74         64.88         5.38 o                         
  -4   6   7        362.92        339.77        13.39 o                         
  -3   6   7        196.96        196.45         8.78 o                         
  -2   6   7        123.79        119.46         6.08 o                         
  -1   6   7         45.30         43.23         4.06 o                         
   0   6   7       1063.10       1059.51        20.97 o                         
   1   6   7        139.57        151.48         8.99 o                         
   2   6   7        654.62        698.33        20.13 o                         
   3   6   7        235.64        256.18        12.63 o                         
   4   6   7        206.64        188.33        21.07 o                         
  -7   7   7        330.16        315.46        42.01 o                         
  -6   7   7        284.36        298.22        19.14 o                         
  -5   7   7         71.27         79.18         9.99 o                         
  -4   7   7        411.95        410.10        15.90 o                         
  -3   7   7        293.49        286.98        12.21 o                         
  -2   7   7        253.10        236.80        11.30 o                         
  -1   7   7          4.24          4.00         1.52 o                         
   0   7   7         94.97         91.77         6.26 o                         
   1   7   7        319.12        342.30        14.32 o                         
   2   7   7        123.88        116.79         8.66 o                         
   3   7   7        111.58        113.04        10.73 o                         
  -6   8   7        173.56        178.59        15.45 o                         
  -5   8   7       1059.43       1097.65        34.43 o                         
  -4   8   7       1127.41       1171.53        29.60 o                         
  -3   8   7        463.53        439.28        16.19 o                         
  -2   8   7          2.87          6.22         2.49 o                         
  -1   8   7         28.20         24.68         3.92 o                         
   0   8   7          3.10          8.37         2.61 o                         
   1   8   7        169.89        200.41        12.45 o                         
   2   8   7        239.93        212.56        17.21 o                         
  -5   9   7        755.68        704.68        49.42 o                         
  -4   9   7        701.95        357.71        88.72 o                         
  -3   9   7        999.99       1062.82        29.82 o                         
  -2   9   7        571.30        610.22        22.83 o                         
  -1   9   7        126.34        118.51        10.08 o                         
   0   9   7        205.80        173.57        12.94 o                         
   0 -12   8          3.01         15.52         5.25 o                         
   1 -12   8         21.77         11.51         3.70 o                         
   2 -12   8         15.08         17.82         3.49 o                         
   3 -12   8        257.02        208.32        17.20 o                         
   4 -12   8        310.50        276.15        14.93 o                         
  -2 -11   8         17.39         16.02         6.63 o                         
  -1 -11   8        171.10        156.31        10.87 o                         
   0 -11   8        266.10        228.68        14.52 o                         
   1 -11   8         54.94         50.42         5.32 o                         
   2 -11   8         17.87         18.32         3.47 o                         
   3 -11   8         26.86         34.32         4.36 o                         
   4 -11   8         49.06         32.75         4.31 o                         
   5 -11   8          0.08          5.19         2.06 o                         
   6 -11   8          1.78         12.76         4.94 o                         
  -3 -10   8         49.39         36.66         7.30 o                         
  -2 -10   8         69.41         58.69         6.78 o                         
  -1 -10   8         45.06         47.83         6.05 o                         
   0 -10   8         11.64         11.69         2.56 o                         
   1 -10   8          2.49          5.63         1.72 o                         
   2 -10   8         19.42         23.33         3.43 o                         
   3 -10   8          0.69          3.46         2.08 o                         
   4 -10   8          7.55         14.72         2.95 o                         
   5 -10   8        540.81        573.90        17.58 o                         
   6 -10   8         20.72         23.69         4.02 o                         
  -4  -9   8         81.10         53.26         8.57 o                         
  -3  -9   8        538.19        558.85        21.23 o                         
  -2  -9   8        429.39        440.83        16.88 o                         
  -1  -9   8        477.99        453.20        21.13 o                         
   0  -9   8        702.37        740.29        17.52 o                         
   1  -9   8        104.69        102.14         7.12 o                         
   2  -9   8         11.83         19.68         3.17 o                         
   3  -9   8        137.94        164.82         8.88 o                         
   4  -9   8        261.33        297.32        11.89 o                         
   5  -9   8        544.43        586.77        19.25 o                         
   6  -9   8        926.78       1104.18        27.34 o                         
   7  -9   8        371.87        410.09        20.19 o                         
  -5  -8   8         33.62         30.99         7.86 o                         
  -4  -8   8         31.99         36.97         4.85 o                         
  -3  -8   8         39.64         36.88         5.09 o                         
  -2  -8   8        699.21        687.32        33.92 o                         
  -1  -8   8        403.35        374.03        13.56 o                         
   0  -8   8        804.16        810.67        19.96 o                         
   1  -8   8        454.19        410.85        18.79 o                         
   2  -8   8        509.16        480.13        12.50 o                         
   3  -8   8         11.22          7.24         1.58 o                         
   4  -8   8        116.85        114.50         6.71 o                         
   5  -8   8        238.41        236.40        11.37 o                         
   6  -8   8        365.36        407.16        17.39 o                         
   7  -8   8        341.06        384.83        20.96 o                         
  -5  -7   8         69.06         78.40         9.81 o                         
  -4  -7   8          4.79          7.37         2.42 o                         
  -3  -7   8        229.60        229.28        11.24 o                         
  -2  -7   8        131.99        118.01         5.55 o                         
  -1  -7   8        905.95        954.88        14.36 o                         
   0  -7   8       1298.58       1358.73        22.67 o                         
   1  -7   8        232.52        227.49         6.35 o                         
   2  -7   8         44.14         42.14         2.83 o                         
   3  -7   8         17.97         21.50         2.24 o                         
   4  -7   8          1.15          3.48         0.85 o                         
   5  -7   8        151.50        144.77         7.27 o                         
   6  -7   8         70.93         56.23         4.52 o                         
   7  -7   8        209.50        205.34        11.71 o                         
   8  -7   8         42.58         38.55         7.42 o                         
  -6  -6   8        285.16        316.60        24.26 o                         
  -5  -6   8         89.81         86.49         7.49 o                         
  -4  -6   8         16.29         18.62         3.02 o                         
  -3  -6   8       1096.53       1173.25        31.25 o                         
  -2  -6   8         87.41         74.26         3.95 o                         
  -1  -6   8         90.68         62.89         6.43 o                         
   0  -6   8        573.42        576.14        10.61 o                         
   1  -6   8        521.36        469.59         8.79 o                         
   2  -6   8       1088.35       1068.23        12.85 o                         
   3  -6   8        230.79        227.51         5.82 o                         
   4  -6   8        343.55        339.17         7.86 o                         
   5  -6   8         69.70         66.06         3.99 o                         
   6  -6   8          0.25          6.75         2.24 o                         
   7  -6   8        101.59        107.42         8.59 o                         
   8  -6   8         61.52         73.18         8.80 o                         
  -7  -5   8         70.29         81.92        11.27 o                         
  -6  -5   8         99.96         89.97         8.39 o                         
  -5  -5   8         50.60         45.86         4.69 o                         
  -4  -5   8        461.13        497.01        12.53 o                         
  -3  -5   8        108.91        101.92         4.31 o                         
  -2  -5   8        480.34        496.58         9.44 o                         
  -1  -5   8         79.24         82.52         3.67 o                         
   0  -5   8          0.16          2.64         0.85 o                         
   1  -5   8         95.26         92.76         3.66 o                         
   2  -5   8          0.33          2.49         0.67 o                         
   3  -5   8          5.85          7.94         1.19 o                         
   4  -5   8         92.09         83.31         4.18 o                         
   5  -5   8         56.38         48.06         3.32 o                         
   6  -5   8        127.90        131.54         7.49 o                         
   7  -5   8        119.23        121.64         9.64 o                         
   8  -5   8        128.82        119.94        17.85 o                         
  -7  -4   8          0.51         12.95         4.61 o                         
  -6  -4   8          2.59          8.60         2.14 o                         
  -5  -4   8         11.76         13.81         2.27 o                         
  -4  -4   8         63.96         50.78         2.93 o                         
  -3  -4   8        192.91        189.66         6.16 o                         
  -2  -4   8       1425.74       1513.14        17.66 o                         
  -1  -4   8        590.13        528.06         9.70 o                         
   0  -4   8       2557.56       2654.47        29.25 o                         
   1  -4   8        130.34        109.74         3.85 o                         
   2  -4   8       1647.16       1724.31        17.23 o                         
   3  -4   8        272.91        239.56         6.20 o                         
   4  -4   8         35.15         24.92         1.95 o                         
   5  -4   8       1147.76       1212.04        22.73 o                         
   6  -4   8        100.35         92.70         5.58 o                         
   7  -4   8        384.92        373.08        13.45 o                         
   8  -4   8        246.28        258.11        22.50 o                         
  -7  -3   8         78.55         68.93         8.11 o                         
  -6  -3   8        236.27        205.14         7.02 o                         
  -5  -3   8        273.18        255.54         8.27 o                         
  -4  -3   8        360.69        366.09         8.35 o                         
  -3  -3   8          2.39          3.34         0.80 o                         
  -2  -3   8        178.71        154.52         4.91 o                         
  -1  -3   8        792.57        774.71        12.21 o                         
   0  -3   8       1888.18       1921.20        16.61 o                         
   1  -3   8       1446.06       1445.49        15.90 o                         
   2  -3   8         97.86         91.42         3.72 o                         
   3  -3   8        489.26        512.79         9.14 o                         
   4  -3   8        161.95        142.53         5.37 o                         
   5  -3   8         66.98         67.15         4.08 o                         
   6  -3   8         39.92         27.73         3.33 o                         
   7  -3   8         77.03         73.98         6.51 o                         
   8  -3   8        195.36        179.54        19.44 o                         
  -8  -2   8        775.51        842.31        59.27 o                         
  -7  -2   8        517.34        603.76        17.55 o                         
  -6  -2   8        799.62        952.89        22.58 o                         
  -5  -2   8        364.40        387.18         8.96 o                         
  -4  -2   8          4.47          3.78         0.96 o                         
  -3  -2   8        502.22        541.58         8.70 o                         
  -2  -2   8       1086.31       1081.28        17.17 o                         
  -1  -2   8       3231.04       3310.64        31.97 o                         
   0  -2   8       1699.41       1644.93        14.92 o                         
   1  -2   8       2990.78       3076.66        27.39 o                         
   2  -2   8       2409.17       2322.71        25.35 o                         
   3  -2   8       1966.25       1932.59        19.58 o                         
   4  -2   8       2206.07       2350.19        23.66 o                         
   5  -2   8         29.06         25.25         2.75 o                         
   6  -2   8        315.47        268.46        15.48 o                         
   7  -2   8        416.14        401.30        22.83 o                         
  -8  -1   8         61.78         64.06         7.54 o                         
  -7  -1   8        445.23        464.76        12.19 o                         
  -6  -1   8       1363.45       1475.06        30.22 o                         
  -5  -1   8        807.00        838.91        11.29 o                         
  -4  -1   8          8.76          7.11         1.12 o                         
  -3  -1   8        523.04        539.01         9.94 o                         
  -2  -1   8         27.34         30.47         1.99 o                         
  -1  -1   8        572.56        576.70        10.91 o                         
   0  -1   8       2022.58       2113.62        18.51 o                         
   1  -1   8       3310.50       3426.94        25.90 o                         
   2  -1   8       2661.11       2798.67        23.50 o                         
   3  -1   8        244.70        241.29         6.64 o                         
   4  -1   8         10.44          9.95         1.19 o                         
   5  -1   8         11.69         12.69         2.17 o                         
   6  -1   8          5.93         16.06         3.08 o                         
   7  -1   8        106.93        105.20         9.31 o                         
  -8   0   8         25.09         22.67         7.12 o                         
  -7   0   8         78.91         90.72         6.43 o                         
  -6   0   8        179.27        180.27         5.28 o                         
  -5   0   8         38.49         37.63         2.22 o                         
  -4   0   8         19.39         23.51         1.84 o                         
  -3   0   8         60.34         66.55         2.95 o                         
  -2   0   8        237.16        225.88         6.64 o                         
  -1   0   8       1065.02       1145.21        23.44 o                         
   0   0   8       1671.08       1844.19        26.15 o                         
   1   0   8        999.88       1044.35        12.84 o                         
   2   0   8        302.33        267.06         6.43 o                         
   3   0   8        115.28        104.26         4.69 o                         
   4   0   8         57.42         48.98         4.17 o                         
   5   0   8         44.34         44.01         4.44 o                         
   6   0   8         79.40         70.27         6.26 o                         
   7   0   8        357.50        370.59        26.57 o                         
  -8   1   8         16.51         22.10         8.19 o                         
  -7   1   8          4.60          2.76         1.81 o                         
  -6   1   8        131.11        125.98         4.42 o                         
  -5   1   8         49.52         35.93         2.18 o                         
  -4   1   8       1507.24       1616.74        23.85 o                         
  -3   1   8       1753.68       1931.74        24.25 o                         
  -2   1   8       1508.11       1530.63        24.79 o                         
  -1   1   8         19.53         20.64         1.92 o                         
   0   1   8        139.16        123.86         4.09 o                         
   1   1   8         15.72         17.64         1.62 o                         
   2   1   8         53.38         40.63         2.79 o                         
   3   1   8          0.21          4.17         1.08 o                         
   4   1   8        714.10        758.28        21.16 o                         
   5   1   8        153.65        154.68         8.29 o                         
   6   1   8         83.56         67.81         6.94 o                         
   7   1   8          2.98          1.03         3.67 o                         
  -8   2   8         12.02         13.56         6.16 o                         
  -7   2   8        464.39        520.55        13.23 o                         
  -6   2   8        379.04        406.61         9.76 o                         
  -5   2   8        562.49        556.60        14.72 o                         
  -4   2   8         37.32         25.92         2.28 o                         
  -3   2   8         22.46         23.18         2.08 o                         
  -2   2   8        552.64        533.56        13.08 o                         
  -1   2   8        154.20        150.39         5.18 o                         
   0   2   8       4072.61       4118.25        38.57 o                         
   1   2   8       1241.70       1264.88        15.17 o                         
   2   2   8       1415.39       1433.76        17.59 o                         
   3   2   8       1016.01        965.64        19.17 o                         
   4   2   8        857.12        879.56        21.71 o                         
   5   2   8         70.42         78.46         7.07 o                         
   6   2   8         46.40         40.46         7.28 o                         
  -8   3   8        140.68        142.68        16.20 o                         
  -7   3   8        207.66        200.47        10.31 o                         
  -6   3   8       1826.47       1818.39        42.55 o                         
  -5   3   8       1591.22       1725.01        22.14 o                         
  -4   3   8       1570.29       1608.84        23.11 o                         
  -3   3   8        560.09        586.89        11.52 o                         
  -2   3   8         87.47         82.66         3.43 o                         
  -1   3   8        181.80        172.65         4.80 o                         
   0   3   8       1604.91       1686.79        17.70 o                         
   1   3   8       1300.79       1346.58        16.49 o                         
   2   3   8       3858.64       4091.80        56.96 o                         
   3   3   8       2417.54       2514.68        33.95 o                         
   4   3   8        777.78        833.38        20.39 o                         
   5   3   8        117.66        119.50        11.56 o                         
   6   3   8          7.14          5.66         4.45 o                         
  -8   4   8         17.17         21.33         7.38 o                         
  -7   4   8         52.51         57.73         8.84 o                         
  -6   4   8        238.32        230.46        11.09 o                         
  -5   4   8          4.72          6.36         1.69 o                         
  -4   4   8         85.51         86.05         4.08 o                         
  -3   4   8        972.43       1002.39        16.98 o                         
  -2   4   8        236.13        188.46        11.30 o                         
  -1   4   8        349.94        323.19         8.42 o                         
   0   4   8          4.15          4.31         1.27 o                         
   1   4   8        218.15        193.46         6.71 o                         
   2   4   8         35.78         35.61         4.28 o                         
   3   4   8        510.27        489.05        15.91 o                         
   4   4   8        408.68        444.86        15.52 o                         
   5   4   8         55.64         37.97         7.16 o                         
  -7   5   8        232.62        246.23        18.09 o                         
  -6   5   8        209.35        243.56        17.93 o                         
  -5   5   8        777.09        806.96        20.81 o                         
  -4   5   8       1373.25       1465.16        22.80 o                         
  -3   5   8        649.69        652.74        13.99 o                         
  -2   5   8       1009.30        989.26        23.28 o                         
  -1   5   8       1647.91       1635.84        32.89 o                         
   0   5   8         89.84         86.77         5.66 o                         
   1   5   8        360.22        362.92        15.31 o                         
   2   5   8        806.46        769.14        20.57 o                         
   3   5   8        702.02        701.08        20.27 o                         
   4   5   8        580.13        657.25        22.85 o                         
  -7   6   8         17.89         21.64         5.89 o                         
  -6   6   8          4.91          9.69         4.12 o                         
  -5   6   8          6.19          4.73         2.63 o                         
  -4   6   8        188.60        193.95        10.86 o                         
  -3   6   8         95.30         98.45         7.02 o                         
  -2   6   8        181.11        182.63         8.12 o                         
  -1   6   8        161.83        164.08         8.13 o                         
   0   6   8         45.64         40.12         4.72 o                         
   1   6   8          0.46          4.19         2.39 o                         
   2   6   8         29.18         26.68         4.84 o                         
   3   6   8          4.31         14.39         3.78 o                         
  -6   7   8         44.77         40.62         8.45 o                         
  -5   7   8        471.46        483.17        22.27 o                         
  -4   7   8        582.00        614.38        24.80 o                         
  -3   7   8        217.27        212.75        10.90 o                         
  -2   7   8        107.25        111.92         8.09 o                         
  -1   7   8         94.56         90.80         6.77 o                         
   0   7   8         28.23         30.71         4.53 o                         
   1   7   8        185.92        186.68        12.32 o                         
   2   7   8        101.77         96.52         9.12 o                         
  -5   8   8        202.10        181.20        16.33 o                         
  -4   8   8          3.97          5.75         2.34 o                         
  -3   8   8         41.38         43.69         6.01 o                         
  -2   8   8         17.19         15.04         3.60 o                         
  -1   8   8          7.06         13.87         4.35 o                         
   0   8   8         29.59         31.70         5.35 o                         
   1   8   8          2.98         10.79         5.43 o                         
  -3   9   8       1090.34       1031.03        67.18 o                         
  -2   9   8        458.87        512.48        31.57 o                         
   1 -12   9         45.84         38.56         7.21 o                         
   2 -12   9        134.95        100.82        10.92 o                         
   3 -12   9          1.46         11.34         3.70 o                         
   4 -12   9        494.76        449.09        21.85 o                         
  -1 -11   9         56.13         35.12         5.42 o                         
   0 -11   9        102.49         88.30         6.95 o                         
   1 -11   9          5.06          6.37         2.34 o                         
   2 -11   9         16.37         20.91         3.64 o                         
   3 -11   9          7.52         11.45         2.28 o                         
   4 -11   9         64.23         58.51         6.02 o                         
   5 -11   9         78.81         63.47         6.53 o                         
  -3 -10   9         15.96         14.16         6.25 o                         
  -2 -10   9         59.15         42.97         5.99 o                         
  -1 -10   9        207.94        188.79        12.42 o                         
   0 -10   9         81.95         73.78         5.49 o                         
   1 -10   9         46.48         42.92         4.75 o                         
   2 -10   9         42.62         46.37         5.13 o                         
   3 -10   9        175.10        147.18         9.13 o                         
   4 -10   9         84.36         76.84         6.72 o                         
   5 -10   9         29.32         34.44         4.48 o                         
   6 -10   9          1.11          8.00         2.82 o                         
  -4  -9   9          7.22          0.00         3.13 o                         
  -3  -9   9        173.17        159.99        10.69 o                         
  -2  -9   9         55.82         47.51         5.83 o                         
  -1  -9   9        146.33        136.79         8.05 o                         
   0  -9   9        178.39        175.60         9.26 o                         
   1  -9   9         82.08         70.53         5.96 o                         
   2  -9   9         35.32         32.30         4.20 o                         
   3  -9   9          0.63          7.76         2.30 o                         
   4  -9   9        163.95        152.89         8.74 o                         
   5  -9   9        162.15        157.94         9.02 o                         
   6  -9   9        227.27        239.36        16.37 o                         
   7  -9   9         14.23         16.15         5.41 o                         
  -5  -8   9          6.21         12.15         9.57 o                         
  -4  -8   9        302.09        276.10        14.35 o                         
  -3  -8   9        164.85        159.80        11.12 o                         
  -2  -8   9       1161.99       1264.48        34.68 o                         
  -1  -8   9       1595.00       1693.03        38.44 o                         
   0  -8   9       1334.99       1378.81        33.96 o                         
   1  -8   9        843.29        854.44        19.02 o                         
   2  -8   9        140.90        139.22         7.02 o                         
   3  -8   9         99.13        104.71         7.01 o                         
   4  -8   9        349.53        384.70        13.50 o                         
   5  -8   9        943.89       1096.66        32.31 o                         
   6  -8   9        652.11        775.31        37.94 o                         
   7  -8   9        807.33        889.79        53.89 o                         
  -5  -7   9         29.12         41.68         8.33 o                         
  -4  -7   9          6.40          7.80         2.29 o                         
  -3  -7   9          1.82          5.20         2.11 o                         
  -2  -7   9        327.03        336.42        11.92 o                         
  -1  -7   9        821.13        858.24        14.60 o                         
   0  -7   9        381.26        372.77         9.06 o                         
   1  -7   9       1526.29       1577.65        24.99 o                         
   2  -7   9        435.55        429.81        10.03 o                         
   3  -7   9         75.34         62.78         3.58 o                         
   4  -7   9         68.38         63.23         3.88 o                         
   5  -7   9         29.55         28.30         3.40 o                         
   6  -7   9         56.37         55.63         5.52 o                         
   7  -7   9         48.80         53.71         6.51 o                         
  -6  -6   9        396.24        474.09        33.16 o                         
  -5  -6   9        379.06        382.54        14.66 o                         
  -4  -6   9          9.40         14.03         2.62 o                         
  -3  -6   9        461.66        450.57        18.26 o                         
  -2  -6   9        393.77        420.01         9.39 o                         
  -1  -6   9        246.09        232.89         6.68 o                         
   0  -6   9       2527.30       2636.86        53.46 o                         
   1  -6   9       2042.13       2122.86        27.86 o                         
   2  -6   9        479.00        474.72         8.89 o                         
   3  -6   9          5.82          8.16         1.29 o                         
   4  -6   9        345.26        331.51        10.90 o                         
   5  -6   9         42.84         38.56         3.11 o                         
   6  -6   9         27.84         25.76         3.05 o                         
   7  -6   9        115.28        101.40         8.55 o                         
  -6  -5   9        275.05        295.73        19.02 o                         
  -5  -5   9        467.43        473.20        15.72 o                         
  -4  -5   9        685.78        730.17        16.70 o                         
  -3  -5   9        967.43       1005.47        22.10 o                         
  -2  -5   9        274.68        265.55         7.14 o                         
  -1  -5   9         52.38         49.68         3.10 o                         
   0  -5   9        353.24        356.22         7.14 o                         
   1  -5   9       2049.09       2134.96        27.91 o                         
   2  -5   9       2482.51       2547.48        36.00 o                         
   3  -5   9       1169.06       1152.92        16.98 o                         
   4  -5   9        650.64        630.74        11.01 o                         
   5  -5   9        141.45        119.34         7.15 o                         
   6  -5   9        105.58        101.90         6.47 o                         
   7  -5   9         99.03         99.25         8.95 o                         
  -7  -4   9         22.16         31.18         7.24 o                         
  -6  -4   9          1.81          5.91         1.91 o                         
  -5  -4   9          3.20          8.63         2.16 o                         
  -4  -4   9        100.24         98.75         5.73 o                         
  -3  -4   9        168.56        168.59         5.91 o                         
  -2  -4   9        371.76        383.72         8.86 o                         
  -1  -4   9         59.72         41.60         2.17 o                         
   0  -4   9         20.60         12.21         1.42 o                         
   1  -4   9        289.99        259.54         6.27 o                         
   2  -4   9       1683.72       1772.93        19.02 o                         
   3  -4   9          3.69          6.94         1.15 o                         
   4  -4   9         20.51         16.93         1.85 o                         
   5  -4   9        223.48        226.44         9.33 o                         
   6  -4   9         66.76         60.90         5.06 o                         
   7  -4   9        197.58        198.30        12.43 o                         
  -7  -3   9        130.41        123.45        11.10 o                         
  -6  -3   9          8.92         11.53         2.19 o                         
  -5  -3   9         24.91         25.17         2.36 o                         
  -4  -3   9          0.80          2.63         1.01 o                         
  -3  -3   9         75.11         73.55         3.69 o                         
  -2  -3   9         51.75         47.76         3.02 o                         
  -1  -3   9        114.12        108.36         3.61 o                         
   0  -3   9         58.34         46.51         2.41 o                         
   1  -3   9        850.72        905.17        11.73 o                         
   2  -3   9        191.66        184.42         5.61 o                         
   3  -3   9        238.80        242.32         6.60 o                         
   4  -3   9         21.79         22.95         2.42 o                         
   5  -3   9          5.32          6.20         1.36 o                         
   6  -3   9         11.50         12.18         2.06 o                         
   7  -3   9         72.20         64.63         6.04 o                         
  -7  -2   9        207.84        220.62        12.57 o                         
  -6  -2   9        262.55        279.42         8.14 o                         
  -5  -2   9        396.27        334.07        26.01 o                         
  -4  -2   9          2.47          4.32         0.76 o                         
  -3  -2   9         51.57         48.31         2.37 o                         
  -2  -2   9          1.90          2.58         0.73 o                         
  -1  -2   9         12.58          8.76         1.12 o                         
   0  -2   9        342.24        308.13         6.38 o                         
   1  -2   9       2400.11       2522.95        23.13 o                         
   2  -2   9       1111.96       1099.38        14.28 o                         
   3  -2   9        393.10        392.49         8.22 o                         
   4  -2   9        275.54        267.20         8.09 o                         
   5  -2   9        156.67        137.99         7.27 o                         
   6  -2   9        152.17        136.84         7.48 o                         
   7  -2   9         44.66         48.93         6.50 o                         
  -7  -1   9        612.14        680.69        31.00 o                         
  -6  -1   9        801.86        900.95        19.63 o                         
  -5  -1   9        842.82        943.23        17.93 o                         
  -4  -1   9       3549.45       3835.96        47.72 o                         
  -3  -1   9       2286.81       2441.27        33.66 o                         
  -2  -1   9       1659.49       1771.89        23.10 o                         
  -1  -1   9       1415.43       1400.13        20.46 o                         
   0  -1   9       1659.78       1740.16        18.53 o                         
   1  -1   9        944.87        947.98        12.85 o                         
   2  -1   9       3766.85       4030.76        30.87 o                         
   3  -1   9       3819.68       3983.06        47.92 o                         
   4  -1   9       1849.30       1959.35        37.24 o                         
   5  -1   9        631.46        629.50        21.21 o                         
   6  -1   9        392.94        386.70        14.88 o                         
   7  -1   9        118.95        104.75        10.60 o                         
  -8   0   9         23.45         21.63        11.60 o                         
  -7   0   9        123.74        107.95         8.21 o                         
  -6   0   9        442.96        446.84         9.20 o                         
  -5   0   9       1010.59       1008.85        13.37 o                         
  -4   0   9       1163.22       1253.39        19.74 o                         
  -3   0   9        214.72        207.23         5.64 o                         
  -2   0   9        348.54        367.53         8.08 o                         
  -1   0   9         15.30         19.39         1.65 o                         
   0   0   9        733.17        770.01        13.31 o                         
   1   0   9       1181.67       1232.09        15.47 o                         
   2   0   9        607.84        635.19        11.18 o                         
   3   0   9         44.85         40.23         3.34 o                         
   4   0   9         38.70         33.38         4.43 o                         
   5   0   9        195.45        209.82        10.03 o                         
   6   0   9         65.30         66.10         6.31 o                         
   7   0   9          3.99          9.50         4.47 o                         
  -8   1   9         52.90         63.96        18.77 o                         
  -7   1   9          2.18          5.06         1.79 o                         
  -6   1   9          1.38          3.31         1.24 o                         
  -5   1   9        336.54        333.55         7.89 o                         
  -4   1   9        948.79        981.59        20.07 o                         
  -3   1   9        696.60        678.11        15.70 o                         
  -2   1   9        403.83        415.76        10.36 o                         
  -1   1   9          1.15          4.27         1.05 o                         
   0   1   9        156.44        144.25         4.70 o                         
   1   1   9        238.61        211.30         6.07 o                         
   2   1   9         48.13         46.63         3.09 o                         
   3   1   9        258.66        237.95         9.38 o                         
   4   1   9        146.63        157.61         9.70 o                         
   5   1   9         98.36         92.47         6.76 o                         
   6   1   9          0.39          3.78         3.03 o                         
  -8   2   9        120.75        125.05        13.26 o                         
  -7   2   9          0.25          6.23         2.64 o                         
  -6   2   9          9.38          7.75         1.53 o                         
  -5   2   9         27.91         33.18         2.58 o                         
  -4   2   9        312.28        293.83         7.76 o                         
  -3   2   9       1869.67       1896.69        27.17 o                         
  -2   2   9         95.34         99.11         4.12 o                         
  -1   2   9       1351.89       1389.52        22.50 o                         
   0   2   9        736.36        738.85        11.68 o                         
   1   2   9         78.15         78.41         3.80 o                         
   2   2   9         73.81         77.71         4.22 o                         
   3   2   9          4.89          4.70         1.66 o                         
   4   2   9          0.08          7.93         2.03 o                         
   5   2   9         16.04         19.26         3.93 o                         
   6   2   9         35.83         25.31        12.69 o                         
  -7   3   9        106.23         88.94        11.16 o                         
  -6   3   9        847.26        896.79        21.44 o                         
  -5   3   9        540.96        541.71        16.33 o                         
  -4   3   9        104.15        109.70         4.85 o                         
  -3   3   9        475.02        452.19        10.47 o                         
  -2   3   9        905.05        899.81        15.38 o                         
  -1   3   9          1.37          2.64         1.09 o                         
   0   3   9         47.08         42.24         2.86 o                         
   1   3   9       1488.86       1468.07        19.54 o                         
   2   3   9        301.19        342.55        12.53 o                         
   3   3   9        716.79        727.47        19.36 o                         
   4   3   9        279.01        271.68        11.96 o                         
   5   3   9        415.42        441.40        22.62 o                         
  -7   4   9          1.09          5.99         4.02 o                         
  -6   4   9        524.65        520.12        20.57 o                         
  -5   4   9       1067.18       1098.10        20.01 o                         
  -4   4   9       1109.86       1118.45        22.28 o                         
  -3   4   9       2543.85       2642.09        43.23 o                         
  -2   4   9         11.37          7.43         1.60 o                         
  -1   4   9         89.68         77.49         4.01 o                         
   0   4   9          6.91          7.77         1.36 o                         
   1   4   9        249.70        264.31        10.19 o                         
   2   4   9        642.09        688.95        19.09 o                         
   3   4   9        712.04        708.37        19.96 o                         
   4   4   9        535.12        617.50        21.67 o                         
  -7   5   9          3.14         17.02         5.81 o                         
  -6   5   9         41.04         38.47         7.58 o                         
  -5   5   9         40.23         40.48         6.31 o                         
  -4   5   9        485.00        472.09        17.28 o                         
  -3   5   9       1134.02       1102.87        22.51 o                         
  -2   5   9       1063.85       1025.27        28.35 o                         
  -1   5   9         30.69         32.32         3.26 o                         
   0   5   9         35.65         32.29         3.58 o                         
   1   5   9         13.57         10.93         2.39 o                         
   2   5   9         16.96         30.07         4.56 o                         
   3   5   9         14.81         17.29         3.59 o                         
   4   5   9        275.72        239.37        29.73 o                         
  -6   6   9        127.93        108.11        12.96 o                         
  -5   6   9        294.98        303.94        17.71 o                         
  -4   6   9       1145.14       1120.95        38.40 o                         
  -3   6   9        964.29        997.96        24.05 o                         
  -2   6   9       1262.93       1280.62        28.16 o                         
  -1   6   9        802.98        810.07        21.23 o                         
   0   6   9        263.34        287.80        11.13 o                         
   1   6   9        178.02        181.25         9.26 o                         
   2   6   9         74.35         72.05         6.97 o                         
   3   6   9        194.17        181.21        14.35 o                         
  -6   7   9         43.16         43.46        10.69 o                         
  -5   7   9         17.15         18.47         5.08 o                         
  -4   7   9         14.38         21.15         4.50 o                         
  -3   7   9         92.17         90.57         8.38 o                         
  -2   7   9        304.93        331.87        16.16 o                         
  -1   7   9        183.08        183.41        12.16 o                         
   0   7   9        294.03        289.67        13.37 o                         
   1   7   9        112.23        116.21         8.88 o                         
  -4   8   9        223.90        229.34        29.73 o                         
  -3   8   9        338.64        382.61        25.86 o                         
  -2   8   9         73.65         65.82        15.28 o                         
  -1   8   9          1.08          8.61         4.15 o                         
   0   8   9         13.90         18.36         6.38 o                         
   2 -12  10        137.31        105.86        15.29 o                         
  -1 -11  10        336.22        342.25        27.02 o                         
   0 -11  10        287.83        297.51        14.74 o                         
   1 -11  10        415.30        450.07        23.68 o                         
   2 -11  10        214.58        227.74        10.99 o                         
   3 -11  10        303.20        328.84        14.26 o                         
   4 -11  10          6.68         15.54         3.48 o                         
   5 -11  10         66.48         72.61         9.42 o                         
  -2 -10  10         36.19         29.68         5.08 o                         
  -1 -10  10          1.31          7.02         2.41 o                         
   0 -10  10         34.66         34.16         4.46 o                         
   1 -10  10        362.58        353.04        17.46 o                         
   2 -10  10        122.64        114.74         8.26 o                         
   3 -10  10          8.96         16.12         3.44 o                         
   4 -10  10         29.85         27.17         4.16 o                         
   5 -10  10         42.13         45.69         5.34 o                         
   6 -10  10          1.03          7.03         4.37 o                         
  -3  -9  10          4.82          4.37         3.11 o                         
  -2  -9  10        288.31        275.94        14.16 o                         
  -1  -9  10          1.07          5.72         2.16 o                         
   0  -9  10          0.33          4.75         2.01 o                         
   1  -9  10         72.49         71.84         5.89 o                         
   2  -9  10          2.78         10.53         2.63 o                         
   3  -9  10        204.34        209.85        10.54 o                         
   4  -9  10        104.76        112.91         7.81 o                         
   5  -9  10         97.42         85.39         6.79 o                         
   6  -9  10         15.12         19.89         4.25 o                         
  -4  -8  10         48.68         43.63         6.29 o                         
  -3  -8  10        348.38        354.23        15.39 o                         
  -2  -8  10          0.41          4.64         1.83 o                         
  -1  -8  10        303.31        307.23        11.97 o                         
   0  -8  10          0.75          4.65         1.89 o                         
   1  -8  10          1.34          5.32         1.96 o                         
   2  -8  10         13.52         17.32         3.02 o                         
   3  -8  10          0.60          4.43         1.78 o                         
   4  -8  10          4.42          9.99         2.43 o                         
   5  -8  10         58.74         45.09         4.67 o                         
   6  -8  10          0.70          4.51         1.64 o                         
   7  -8  10         55.58         62.80         9.73 o                         
  -5  -7  10         25.75         24.65         6.93 o                         
  -4  -7  10         66.52         64.28         6.40 o                         
  -3  -7  10         15.25          8.15         1.85 o                         
  -2  -7  10        302.10        301.67        11.96 o                         
  -1  -7  10       1236.33       1328.01        28.70 o                         
   0  -7  10        654.68        654.46        13.53 o                         
   1  -7  10       2666.59       2893.70        65.92 o                         
   2  -7  10        716.33        735.96        14.77 o                         
   3  -7  10        870.91        881.73        21.22 o                         
   4  -7  10        177.69        173.30         7.18 o                         
   5  -7  10         36.13         36.52         3.68 o                         
   6  -7  10        716.12        781.02        40.25 o                         
   7  -7  10        107.12         97.07         9.58 o                         
  -6  -6  10        100.45         84.11         9.71 o                         
  -5  -6  10        319.78        298.63        13.41 o                         
  -4  -6  10          5.62          6.58         2.87 o                         
  -3  -6  10         80.75         67.21         4.97 o                         
  -2  -6  10         18.19         16.08         2.26 o                         
  -1  -6  10         38.60         36.99         3.05 o                         
   0  -6  10        284.63        287.17         8.25 o                         
   1  -6  10        659.60        654.10        11.61 o                         
   2  -6  10        836.35        840.55        13.57 o                         
   3  -6  10        600.50        590.53        12.65 o                         
   4  -6  10          3.38          6.25         1.42 o                         
   5  -6  10         99.81         84.58         4.91 o                         
   6  -6  10         11.04         15.21         3.38 o                         
   7  -6  10         50.02         43.02         5.95 o                         
  -6  -5  10        298.69        311.15        15.89 o                         
  -5  -5  10        569.05        645.88        19.07 o                         
  -4  -5  10        124.07        124.05         5.96 o                         
  -3  -5  10         16.36         12.61         1.90 o                         
  -2  -5  10         63.57         65.52         4.03 o                         
  -1  -5  10        226.40        223.81         7.20 o                         
   0  -5  10        817.59        795.97        12.76 o                         
   1  -5  10        868.95        845.87        12.23 o                         
   2  -5  10        811.83        830.23        12.44 o                         
   3  -5  10        285.97        275.74         7.94 o                         
   4  -5  10        221.47        202.13         6.72 o                         
   5  -5  10        769.44        840.01        23.21 o                         
   6  -5  10          1.43          7.55         1.90 o                         
   7  -5  10         46.99         40.28         6.40 o                         
  -6  -4  10        238.99        254.51        15.13 o                         
  -5  -4  10       1161.84       1253.49        27.96 o                         
  -4  -4  10       1417.88       1527.23        23.99 o                         
  -3  -4  10        201.32        188.00         6.91 o                         
  -2  -4  10        634.98        663.94        12.28 o                         
  -1  -4  10        112.77        105.97         4.13 o                         
   0  -4  10        217.88        213.51         5.59 o                         
   1  -4  10        317.76        293.71         6.73 o                         
   2  -4  10       1564.80       1601.57        17.95 o                         
   3  -4  10       2890.09       3050.60        37.43 o                         
   4  -4  10        849.87        852.50        15.06 o                         
   5  -4  10         73.66         69.02         5.10 o                         
   6  -4  10         46.93         47.60         4.83 o                         
   7  -4  10          1.36          9.59         3.18 o                         
  -7  -3  10        147.65        157.32        12.38 o                         
  -6  -3  10          0.22          2.90         1.51 o                         
  -5  -3  10          0.50          4.40         1.37 o                         
  -4  -3  10         14.94         14.32         2.11 o                         
  -3  -3  10         48.96         42.62         3.15 o                         
  -2  -3  10        164.25        171.13         5.21 o                         
  -1  -3  10        235.12        222.61         6.01 o                         
   0  -3  10        769.64        770.63        10.75 o                         
   1  -3  10       1482.70       1562.02        17.16 o                         
   2  -3  10       1942.62       2064.02        21.20 o                         
   3  -3  10        249.58        247.25         7.53 o                         
   4  -3  10         30.00         24.48         2.68 o                         
   5  -3  10         67.00         59.60         4.54 o                         
   6  -3  10         36.14         40.86         4.30 o                         
   7  -3  10         51.91         40.74         5.24 o                         
  -7  -2  10          0.04          7.14         2.22 o                         
  -6  -2  10         57.50         46.43         3.45 o                         
  -5  -2  10          0.43          2.13         0.95 o                         
  -4  -2  10        356.07        302.13         7.68 o                         
  -3  -2  10        111.31        116.21         4.46 o                         
  -2  -2  10        245.94        255.87         6.56 o                         
  -1  -2  10        542.17        535.33         9.70 o                         
   0  -2  10        170.16        189.83         5.33 o                         
   1  -2  10        625.73        648.75        11.34 o                         
   2  -2  10        194.81        195.71         6.32 o                         
   3  -2  10          2.37          6.94         1.46 o                         
   4  -2  10        292.97        296.31        10.26 o                         
   5  -2  10         57.09         51.95         4.53 o                         
   6  -2  10          1.95          3.81         1.48 o                         
   7  -2  10         12.66         16.02         4.61 o                         
  -7  -1  10          6.74          8.89         3.02 o                         
  -6  -1  10        311.45        326.94        12.88 o                         
  -5  -1  10        393.34        417.45        10.98 o                         
  -4  -1  10       1266.92       1325.23        23.33 o                         
  -3  -1  10        141.85        120.52         4.44 o                         
  -2  -1  10        102.34        106.19         4.04 o                         
  -1  -1  10         89.87         86.07         3.45 o                         
   0  -1  10          6.99          6.54         0.92 o                         
   1  -1  10       1734.02       1760.49        19.69 o                         
   2  -1  10       1240.28       1259.97        16.71 o                         
   3  -1  10       1025.59       1047.04        17.60 o                         
   4  -1  10        563.37        550.68        14.25 o                         
   5  -1  10        360.92        328.77        11.37 o                         
   6  -1  10         12.05         15.20         3.68 o                         
  -7   0  10        235.96        214.49        15.74 o                         
  -6   0  10        355.43        376.80        12.97 o                         
  -5   0  10       1725.78       1772.20        33.92 o                         
  -4   0  10       2042.91       2189.70        40.50 o                         
  -3   0  10       3611.65       3900.41        60.76 o                         
  -2   0  10       3219.47       3415.74        52.06 o                         
  -1   0  10        943.38        957.82        13.13 o                         
   0   0  10        405.90        420.76         9.22 o                         
   1   0  10       1896.60       2023.49        25.59 o                         
   2   0  10        572.55        574.69        11.98 o                         
   3   0  10       2892.48       3063.75        47.69 o                         
   4   0  10       3023.18       3278.55        61.71 o                         
   5   0  10       1699.52       1865.94        43.89 o                         
   6   0  10        326.30        370.23        16.96 o                         
  -7   1  10         27.15         27.66         5.34 o                         
  -6   1  10         45.71         43.48         3.61 o                         
  -5   1  10        510.80        455.73        15.26 o                         
  -4   1  10          8.45         12.15         1.85 o                         
  -3   1  10         16.90         18.97         1.61 o                         
  -2   1  10        784.43        816.87        14.59 o                         
  -1   1  10         77.68         69.51         4.07 o                         
   0   1  10        417.50        429.91         8.73 o                         
   1   1  10        187.27        171.26         5.75 o                         
   2   1  10        140.37        111.01         5.58 o                         
   3   1  10         37.23         34.74         4.74 o                         
   4   1  10        180.10        172.78        10.46 o                         
   5   1  10        221.52        239.64        11.39 o                         
   6   1  10         66.49         58.17         9.65 o                         
  -7   2  10        272.26        306.35        19.89 o                         
  -6   2  10        115.08        111.89         8.34 o                         
  -5   2  10          3.56          4.75         1.45 o                         
  -4   2  10        104.11        106.39         5.59 o                         
  -3   2  10        966.70       1060.09        19.25 o                         
  -2   2  10        345.04        330.01         9.58 o                         
  -1   2  10        424.09        420.43        10.81 o                         
   0   2  10       1262.68       1220.13        18.55 o                         
   1   2  10          5.26          7.48         1.38 o                         
   2   2  10          1.75          1.98         1.44 o                         
   3   2  10         71.11         52.78         4.78 o                         
   4   2  10        230.66        196.35         9.97 o                         
   5   2  10        180.07        185.21        14.31 o                         
  -7   3  10        234.97        239.83        35.25 o                         
  -6   3  10         93.65         82.00         7.74 o                         
  -5   3  10         65.18         58.79         5.03 o                         
  -4   3  10         10.56          8.60         1.56 o                         
  -3   3  10          5.33         13.18         2.46 o                         
  -2   3  10         71.71         57.67         3.78 o                         
  -1   3  10        322.26        326.35        10.88 o                         
   0   3  10        586.83        582.44        14.05 o                         
   1   3  10          1.30          4.85         1.81 o                         
   2   3  10         94.55         84.63         6.18 o                         
   3   3  10          8.22         10.05         2.64 o                         
   4   3  10          0.07          7.68         3.13 o                         
   5   3  10          9.55         10.41         6.12 o                         
  -7   4  10         23.81         28.78         7.56 o                         
  -6   4  10        124.38        111.19        10.93 o                         
  -5   4  10        140.29        132.35         9.34 o                         
  -4   4  10        787.80        771.79        19.50 o                         
  -3   4  10       1031.54       1014.08        22.56 o                         
  -2   4  10        682.38        644.43        16.69 o                         
  -1   4  10        746.91        765.65        18.76 o                         
   0   4  10        507.32        485.16        13.41 o                         
   1   4  10        114.46        109.69         6.86 o                         
   2   4  10        376.98        388.44        13.58 o                         
   3   4  10        134.97        130.69         9.01 o                         
   4   4  10        481.73        552.02        66.86 o                         
  -6   5  10         40.21         31.35         6.44 o                         
  -5   5  10        156.33        154.69        12.76 o                         
  -4   5  10        995.43       1013.00        27.08 o                         
  -3   5  10        259.63        284.28        11.64 o                         
  -2   5  10        382.90        388.99        13.15 o                         
  -1   5  10        199.44        209.32        10.73 o                         
   0   5  10        162.44        163.48         9.60 o                         
   1   5  10        170.29        196.51         9.60 o                         
   2   5  10         76.14         74.54         6.35 o                         
   3   5  10         84.73         71.14        10.00 o                         
  -6   6  10          3.06          6.83         4.32 o                         
  -5   6  10         97.97         96.69        10.20 o                         
  -4   6  10        102.97        109.92        10.88 o                         
  -3   6  10        189.66        173.51        10.03 o                         
  -2   6  10       1132.13       1156.58        30.96 o                         
  -1   6  10        827.26        795.71        22.06 o                         
   0   6  10        255.45        282.86        13.12 o                         
   1   6  10        258.77        267.11        13.36 o                         
   2   6  10          1.99         -0.60         3.45 o                         
  -5   7  10        118.43         99.26        15.47 o                         
  -4   7  10        384.58        375.86        29.42 o                         
  -3   7  10        450.49        498.96        20.59 o                         
  -2   7  10        868.04        947.60        28.98 o                         
  -1   7  10        296.52        304.25        16.16 o                         
   0   7  10        870.98       1007.64        38.95 o                         
   0 -11  11        686.14        659.41        59.89 o                         
   1 -11  11        617.38        630.51        23.70 o                         
   2 -11  11        551.19        610.68        23.51 o                         
   3 -11  11        211.66        195.13        12.24 o                         
   4 -11  11         24.31         29.05         5.95 o                         
  -2 -10  11         28.52         32.77         9.35 o                         
  -1 -10  11        177.77        165.78        11.51 o                         
   0 -10  11        462.97        477.47        22.64 o                         
   1 -10  11        264.08        270.22        12.68 o                         
   2 -10  11        685.05        756.94        34.44 o                         
   3 -10  11        232.12        265.77        12.55 o                         
   4 -10  11        215.86        211.96        14.54 o                         
   5 -10  11          6.79         16.11         3.89 o                         
  -3  -9  11          2.92          4.39         2.55 o                         
  -2  -9  11         66.75         54.21         6.08 o                         
  -1  -9  11         41.74         38.43         4.55 o                         
   0  -9  11         12.78         12.18         2.33 o                         
   1  -9  11        301.72        293.88        12.00 o                         
   2  -9  11        606.84        632.86        20.53 o                         
   3  -9  11        255.16        258.84        12.00 o                         
   4  -9  11         21.71         21.68         3.76 o                         
   5  -9  11          5.08          8.90         2.58 o                         
   6  -9  11          7.19         15.79         4.94 o                         
  -4  -8  11        165.00        144.36        22.46 o                         
  -3  -8  11        484.53        484.96        18.58 o                         
  -2  -8  11        537.63        510.05        16.48 o                         
  -1  -8  11        161.34        141.79         8.47 o                         
   0  -8  11         11.59         11.75         2.67 o                         
   1  -8  11         16.62         21.35         3.44 o                         
   2  -8  11        154.71        157.17         7.89 o                         
   3  -8  11        351.83        364.62        12.02 o                         
   4  -8  11        442.36        445.04        17.64 o                         
   5  -8  11        490.26        476.03        32.18 o                         
   6  -8  11        132.32        134.52        10.06 o                         
  -5  -7  11         12.15         17.48         5.64 o                         
  -4  -7  11          0.02          3.31         2.14 o                         
  -3  -7  11         12.21         13.06         2.84 o                         
  -2  -7  11        177.39        184.96         9.75 o                         
  -1  -7  11         54.37         46.28         4.26 o                         
   0  -7  11         37.08         35.68         3.51 o                         
   1  -7  11         39.92         40.12         4.01 o                         
   2  -7  11          5.06          8.73         1.92 o                         
   3  -7  11        694.70        707.62        22.19 o                         
   4  -7  11         43.21         42.43         3.84 o                         
   5  -7  11          3.51          5.68         1.77 o                         
   6  -7  11         77.81         77.47         7.56 o                         
  -5  -6  11        223.88        213.86        11.81 o                         
  -4  -6  11        154.97        157.50         9.93 o                         
  -3  -6  11         57.29         49.02         4.32 o                         
  -2  -6  11        185.77        177.88         8.12 o                         
  -1  -6  11         81.65         76.12         4.88 o                         
   0  -6  11        298.90        302.48         9.49 o                         
   1  -6  11        352.69        334.46         9.47 o                         
   2  -6  11       1612.95       1698.05        31.43 o                         
   3  -6  11        746.92        761.74        15.76 o                         
   4  -6  11        335.45        328.48        12.86 o                         
   5  -6  11        153.87        133.18         7.76 o                         
   6  -6  11        105.16        106.90         8.79 o                         
   7  -6  11          5.08         11.80         4.64 o                         
  -6  -5  11        118.38        114.58        10.85 o                         
  -5  -5  11        165.97        177.87        10.21 o                         
  -4  -5  11        529.93        541.74        13.81 o                         
  -3  -5  11        141.56        133.90         7.29 o                         
  -2  -5  11        128.70        120.43         6.83 o                         
  -1  -5  11         23.38         18.55         2.36 o                         
   0  -5  11         11.18         10.85         1.43 o                         
   1  -5  11          4.57          6.18         1.22 o                         
   2  -5  11        654.13        635.20        20.51 o                         
   3  -5  11        514.65        506.53        11.76 o                         
   4  -5  11        517.78        516.22        14.68 o                         
   5  -5  11        323.48        338.44        11.17 o                         
   6  -5  11        157.63        144.09        12.26 o                         
   7  -5  11         16.46         18.68         9.39 o                         
  -6  -4  11        453.07        498.03        23.44 o                         
  -5  -4  11        539.61        601.44        17.95 o                         
  -4  -4  11        390.49        414.48        11.95 o                         
  -3  -4  11       1279.60       1367.84        23.06 o                         
  -2  -4  11       1556.90       1596.19        27.32 o                         
  -1  -4  11       1028.88       1040.08        13.76 o                         
   0  -4  11        890.31        900.58        12.82 o                         
   1  -4  11        844.43        841.37        12.75 o                         
   2  -4  11        434.46        419.99        10.22 o                         
   3  -4  11        870.85        918.47        15.84 o                         
   4  -4  11        975.04       1032.27        20.17 o                         
   5  -4  11        747.30        777.78        21.61 o                         
   6  -4  11        346.53        348.58        13.73 o                         
   7  -4  11        222.68        165.43        48.59 o                         
  -6  -3  11        151.13        160.83         8.98 o                         
  -5  -3  11        264.32        268.42         9.49 o                         
  -4  -3  11       1116.84       1171.10        23.89 o                         
  -3  -3  11       2200.86       2360.65        35.16 o                         
  -2  -3  11        645.07        655.24        11.12 o                         
  -1  -3  11        556.05        567.18        10.20 o                         
   0  -3  11         20.90         24.73         2.08 o                         
   1  -3  11        397.64        430.14         9.04 o                         
   2  -3  11        435.68        428.15        10.72 o                         
   3  -3  11        840.97        846.12        21.41 o                         
   4  -3  11        313.21        305.88        11.46 o                         
   5  -3  11          3.72         10.95         2.31 o                         
   6  -3  11        109.78        105.31         7.07 o                         
  -7  -2  11          6.77          8.14         3.96 o                         
  -6  -2  11         30.75         36.25         4.22 o                         
  -5  -2  11         94.14         88.22         6.52 o                         
  -4  -2  11         34.52         32.73         2.54 o                         
  -3  -2  11        123.92        117.47         4.94 o                         
  -2  -2  11        149.57        130.47         4.91 o                         
  -1  -2  11        284.60        294.61         7.08 o                         
   0  -2  11         59.33         56.13         3.04 o                         
   1  -2  11         19.40         20.92         2.13 o                         
   2  -2  11          2.50          3.99         1.01 o                         
   3  -2  11        711.80        697.87        16.18 o                         
   4  -2  11        105.19         98.91         6.37 o                         
   5  -2  11         10.02         10.90         2.41 o                         
   6  -2  11          6.94         11.22         2.68 o                         
  -7  -1  11        178.26        162.80        13.18 o                         
  -6  -1  11          6.43          2.37         2.23 o                         
  -5  -1  11         25.83         24.35         2.38 o                         
  -4  -1  11          2.44          2.87         1.14 o                         
  -3  -1  11         31.83         23.32         2.21 o                         
  -2  -1  11        561.14        521.41         9.47 o                         
  -1  -1  11         50.55         48.73         2.70 o                         
   0  -1  11        768.78        773.45        12.27 o                         
   1  -1  11        314.71        321.93         8.99 o                         
   2  -1  11         38.79         34.97         3.25 o                         
   3  -1  11        144.19        148.77         8.08 o                         
   4  -1  11         25.42         24.39         3.17 o                         
   5  -1  11        106.39         87.15         6.86 o                         
   6  -1  11          6.96          8.49         3.22 o                         
  -7   0  11          2.85         10.47         3.62 o                         
  -6   0  11         21.05         22.66         3.89 o                         
  -5   0  11        784.78        783.52        14.01 o                         
  -4   0  11        783.22        789.25        15.95 o                         
  -3   0  11        253.77        268.72         8.55 o                         
  -2   0  11        139.95        134.70         5.41 o                         
  -1   0  11        570.50        537.52        11.80 o                         
   0   0  11          3.63          6.39         1.48 o                         
   1   0  11        164.02        151.36         6.44 o                         
   2   0  11        695.25        614.08        32.71 o                         
   3   0  11        315.39        326.13        12.11 o                         
   4   0  11        538.20        575.15        19.18 o                         
   5   0  11        155.48        146.27         8.89 o                         
   6   0  11        311.22        306.49        25.84 o                         
  -7   1  11         21.87         19.16         5.62 o                         
  -6   1  11         28.58         28.41         5.07 o                         
  -5   1  11        576.66        579.10        15.87 o                         
  -4   1  11       1096.44       1116.49        28.51 o                         
  -3   1  11       1849.69       1902.45        42.51 o                         
  -2   1  11       6152.94       6209.96       149.18 o                         
  -1   1  11        681.63        699.03        20.64 o                         
   0   1  11         52.95         56.34         3.57 o                         
   1   1  11          4.78          7.50         1.56 o                         
   2   1  11        319.21        349.75        12.16 o                         
   3   1  11        446.69        473.08        16.45 o                         
   4   1  11        835.22        855.28        23.36 o                         
   5   1  11        794.18        848.06        25.68 o                         
  -7   2  11          7.60         12.94         5.40 o                         
  -6   2  11          3.41          8.71         3.79 o                         
  -5   2  11         43.12         33.92         4.41 o                         
  -4   2  11         86.67         83.12         5.28 o                         
  -3   2  11        243.64        245.45         9.52 o                         
  -2   2  11        545.62        498.89        20.08 o                         
  -1   2  11       1010.68        987.42        19.90 o                         
   0   2  11        157.24        140.70         6.37 o                         
   1   2  11         61.93         61.41         4.98 o                         
   2   2  11          5.54         12.79         2.64 o                         
   3   2  11         12.24         20.44         3.50 o                         
   4   2  11          1.63         12.02         3.40 o                         
   5   2  11        115.81        117.40        15.56 o                         
  -7   3  11        137.43        102.06        12.35 o                         
  -6   3  11        246.29        254.53        17.47 o                         
  -5   3  11         50.00         39.57         5.03 o                         
  -4   3  11          8.20         10.58         2.11 o                         
  -3   3  11        519.58        491.25        14.10 o                         
  -2   3  11        725.80        703.52        19.27 o                         
  -1   3  11        966.12        951.74        23.21 o                         
   0   3  11        462.01        437.72        15.64 o                         
   1   3  11        185.28        197.35         9.09 o                         
   2   3  11         27.32         23.10         3.38 o                         
   3   3  11          5.25          8.91         2.68 o                         
   4   3  11          7.97         20.26         4.74 o                         
  -6   4  11        345.49        343.48        19.88 o                         
  -5   4  11        254.23        239.55        16.08 o                         
  -4   4  11          7.82         11.49         2.57 o                         
  -3   4  11         43.25         41.34         4.32 o                         
  -2   4  11          1.18          2.11         1.60 o                         
  -1   4  11        235.85        235.06        11.64 o                         
   0   4  11        216.89        235.91        11.66 o                         
   1   4  11        484.67        477.51        14.85 o                         
   2   4  11        306.34        315.97        12.76 o                         
   3   4  11         95.71         85.43        14.71 o                         
  -6   5  11         32.86         25.59         6.86 o                         
  -5   5  11          4.02          7.52         3.53 o                         
  -4   5  11         38.21         40.97         7.19 o                         
  -3   5  11        333.37        349.78        18.94 o                         
  -2   5  11        735.73        741.37        21.00 o                         
  -1   5  11        539.29        563.32        18.42 o                         
   0   5  11        178.40        176.28        10.40 o                         
   1   5  11         24.00         22.61         4.16 o                         
   2   5  11          3.99         11.05         3.76 o                         
  -5   6  11          4.68          7.89         5.33 o                         
  -4   6  11          1.58          1.05         2.90 o                         
  -3   6  11        302.15        306.81        18.18 o                         
  -2   6  11        188.89        220.17        13.39 o                         
  -1   6  11        334.32        365.80        17.87 o                         
   0   6  11        348.20        336.63        14.98 o                         
   1   6  11         61.85         47.82         7.49 o                         
  -2   7  11        156.96        190.69        28.35 o                         
   1 -11  12         12.93         17.99         5.70 o                         
   2 -11  12         18.87         20.58         6.11 o                         
   3 -11  12          7.04          7.15         4.06 o                         
  -1 -10  12         59.09         44.38        10.14 o                         
   0 -10  12        496.87        511.64        23.60 o                         
   1 -10  12        189.43        221.20        10.97 o                         
   2 -10  12       1149.57       1287.27        63.05 o                         
   3 -10  12        609.56        716.45        23.65 o                         
   4 -10  12        605.17        586.65        55.22 o                         
  -3  -9  12         36.03         29.19         7.85 o                         
  -2  -9  12          6.76          7.36         2.39 o                         
  -1  -9  12         16.35         18.78         3.49 o                         
   0  -9  12         38.57         34.35         4.33 o                         
   1  -9  12        186.55        185.88         9.81 o                         
   2  -9  12        342.19        354.27        15.01 o                         
   3  -9  12        327.06        347.84        13.46 o                         
   4  -9  12        342.79        355.38        14.77 o                         
   5  -9  12        136.47        116.18        11.65 o                         
  -4  -8  12        288.59        242.12        19.50 o                         
  -3  -8  12         49.69         48.48         6.39 o                         
  -2  -8  12         67.91         48.04         5.22 o                         
  -1  -8  12         41.58         34.35         4.55 o                         
   0  -8  12          1.64          7.27         2.17 o                         
   1  -8  12         14.23         16.76         3.24 o                         
   2  -8  12        121.06        118.21         7.16 o                         
   3  -8  12        218.90        212.76         9.38 o                         
   4  -8  12         47.57         45.23         4.05 o                         
   5  -8  12          2.89          8.34         2.90 o                         
   6  -8  12         85.68         69.99         9.48 o                         
  -4  -7  12        369.29        394.53        16.90 o                         
  -3  -7  12        699.10        737.17        24.64 o                         
  -2  -7  12        282.79        292.51        12.01 o                         
  -1  -7  12        496.09        499.39        15.02 o                         
   0  -7  12        117.86        109.65         7.21 o                         
   1  -7  12         63.66         59.54         5.40 o                         
   2  -7  12          0.86          6.00         1.87 o                         
   3  -7  12         58.52         60.32         4.55 o                         
   4  -7  12        797.80        819.07        29.63 o                         
   5  -7  12        610.41        667.83        31.61 o                         
   6  -7  12         96.22         97.06         9.63 o                         
  -5  -6  12          8.67         14.04         3.62 o                         
  -4  -6  12         11.29         16.36         3.75 o                         
  -3  -6  12         20.97         23.09         3.45 o                         
  -2  -6  12        228.14        228.37         9.67 o                         
  -1  -6  12        133.94        125.73         6.88 o                         
   0  -6  12         40.15         40.55         3.85 o                         
   1  -6  12        210.66        202.07         7.87 o                         
   2  -6  12        543.09        568.48        14.30 o                         
   3  -6  12        684.49        726.15        16.75 o                         
   4  -6  12        288.57        288.98        14.14 o                         
   5  -6  12        117.92        123.64         7.58 o                         
   6  -6  12         70.53         64.05         6.34 o                         
  -5  -5  12        245.57        222.24        11.95 o                         
  -4  -5  12        220.03        196.64         8.75 o                         
  -3  -5  12        716.58        709.31        18.71 o                         
  -2  -5  12         57.62         48.85         4.81 o                         
  -1  -5  12          5.81          6.84         2.03 o                         
   0  -5  12          5.00          5.52         1.22 o                         
   1  -5  12        333.48        330.73         9.34 o                         
   2  -5  12       1085.29       1142.28        20.28 o                         
   3  -5  12       1023.94       1108.86        22.26 o                         
   4  -5  12        190.87        191.17         9.10 o                         
   5  -5  12        549.10        574.19        19.44 o                         
   6  -5  12         20.92         22.82         3.85 o                         
  -6  -4  12         51.12         37.93         8.31 o                         
  -5  -4  12         92.53        108.69         8.45 o                         
  -4  -4  12        131.39        144.36         8.27 o                         
  -3  -4  12       1669.87       1813.80        31.32 o                         
  -2  -4  12          7.32          9.54         2.21 o                         
  -1  -4  12         59.37         47.91         3.43 o                         
   0  -4  12          2.14          3.61         1.13 o                         
   1  -4  12        127.14        119.87         5.54 o                         
   2  -4  12        221.25        219.57         9.61 o                         
   3  -4  12        418.91        409.46        11.93 o                         
   4  -4  12        424.87        423.26        14.36 o                         
   5  -4  12        445.71        448.86        14.05 o                         
   6  -4  12        200.56        188.35        12.98 o                         
  -6  -3  12        171.88        174.67         9.74 o                         
  -5  -3  12        308.21        328.47        14.03 o                         
  -4  -3  12        993.91       1029.20        22.57 o                         
  -3  -3  12        909.21        952.34        19.96 o                         
  -2  -3  12       1534.23       1611.70        24.45 o                         
  -1  -3  12       3153.58       3216.48        54.66 o                         
   0  -3  12       1372.17       1330.26        50.76 o                         
   1  -3  12        399.10        397.53         9.86 o                         
   2  -3  12       1346.23       1415.81        20.60 o                         
   3  -3  12        168.17        170.83         8.07 o                         
   4  -3  12        795.12        821.18        19.93 o                         
   5  -3  12       1249.43       1324.91        35.74 o                         
   6  -3  12       1157.32       1292.95        44.31 o                         
  -6  -2  12         83.25         68.36         7.61 o                         
  -5  -2  12         49.89         53.59         6.09 o                         
  -4  -2  12        571.35        560.01        14.34 o                         
  -3  -2  12        170.72        173.22         6.96 o                         
  -2  -2  12        198.78        200.01         7.03 o                         
  -1  -2  12        837.31        877.38        13.78 o                         
   0  -2  12          4.57          6.98         1.38 o                         
   1  -2  12        361.56        376.44         9.95 o                         
   2  -2  12        464.41        466.53        12.82 o                         
   3  -2  12         84.38         80.59         5.96 o                         
   4  -2  12        131.67        132.19         7.50 o                         
   5  -2  12        171.80        166.08         9.46 o                         
   6  -2  12        199.11        201.12        12.81 o                         
  -6  -1  12        116.45        116.55        13.86 o                         
  -5  -1  12         42.11         39.83         6.34 o                         
  -4  -1  12        158.15        129.06         5.79 o                         
  -3  -1  12        316.28        276.63         7.35 o                         
  -2  -1  12         39.59         43.43         2.91 o                         
  -1  -1  12          9.70         12.77         1.69 o                         
   0  -1  12         83.58         86.35         5.52 o                         
   1  -1  12        581.67        571.94        17.45 o                         
   2  -1  12         24.19         16.04         2.57 o                         
   3  -1  12        167.46        150.29         8.59 o                         
   4  -1  12         93.49         94.85         6.42 o                         
   5  -1  12          2.72          8.03         2.54 o                         
  -6   0  12        333.68        273.51        27.49 o                         
  -5   0  12         85.06         86.52         7.03 o                         
  -4   0  12         56.66         52.14         4.57 o                         
  -3   0  12          1.48          6.23         1.94 o                         
  -2   0  12         63.36         51.31         4.17 o                         
  -1   0  12         34.04         34.58         3.69 o                         
   0   0  12         23.32         17.53         3.32 o                         
   1   0  12        481.46        461.02        17.25 o                         
   2   0  12         39.38         31.19         4.44 o                         
   3   0  12         84.07         69.88         6.48 o                         
   4   0  12          8.93         23.09         4.11 o                         
   5   0  12          0.93          6.56         3.07 o                         
  -6   1  12         19.44         14.91         5.09 o                         
  -5   1  12        108.56         96.64         8.04 o                         
  -4   1  12        124.47        115.85         6.71 o                         
  -3   1  12        927.39        918.22        22.61 o                         
  -2   1  12       1185.06       1116.04        36.22 o                         
  -1   1  12        428.84        398.16        14.63 o                         
   0   1  12        821.86        781.35        26.87 o                         
   1   1  12        627.49        580.69        17.42 o                         
   2   1  12         72.34         70.53         6.25 o                         
   3   1  12        182.46        173.18        10.48 o                         
   4   1  12         47.77         45.98         5.63 o                         
  -6   2  12         90.05         69.81         8.43 o                         
  -5   2  12          3.90          6.17         2.38 o                         
  -4   2  12        168.09        162.23         7.64 o                         
  -3   2  12       1465.97       1383.71        33.02 o                         
  -2   2  12        959.78        989.95        23.81 o                         
  -1   2  12       1447.61       1492.17        32.61 o                         
   0   2  12        869.50        917.16        23.68 o                         
   1   2  12        653.91        658.96        17.11 o                         
   2   2  12        517.89        585.27        22.57 o                         
   3   2  12        321.54        345.37        15.87 o                         
   4   2  12        137.26        131.49        11.22 o                         
  -6   3  12        209.79        232.95        17.89 o                         
  -5   3  12          2.32          3.26         2.05 o                         
  -4   3  12        131.73        125.92         8.50 o                         
  -3   3  12        136.53        139.51         8.60 o                         
  -2   3  12         15.44         20.84         4.26 o                         
  -1   3  12        540.98        526.41        17.91 o                         
   0   3  12        829.28        800.66        22.56 o                         
   1   3  12        322.21        331.57        14.52 o                         
   2   3  12        306.49        301.89        12.47 o                         
   3   3  12          1.86          5.04         2.34 o                         
  -5   4  12        323.77        308.27        27.47 o                         
  -4   4  12         51.42         37.84         6.62 o                         
  -3   4  12        165.33        177.60        11.74 o                         
  -2   4  12        215.79        190.98        11.86 o                         
  -1   4  12        726.28        752.49        22.13 o                         
   0   4  12        136.91        122.69         8.84 o                         
   1   4  12        607.49        629.99        20.92 o                         
   2   4  12        315.17        307.91        22.68 o                         
  -5   5  12        197.67        161.06        28.62 o                         
  -4   5  12        155.07        158.74        15.26 o                         
  -3   5  12         27.20         41.34         7.14 o                         
  -2   5  12          0.24          6.38         2.60 o                         
  -1   5  12          1.65          3.63         2.52 o                         
   0   5  12          7.30         10.81         3.15 o                         
   1   5  12        214.76        217.66        23.09 o                         
  -3   6  12         34.58         22.74        11.60 o                         
  -2   6  12         32.48         10.42        10.45 o                         
  -1   6  12        966.93       1000.78        50.07 o                         
  -1 -10  13        106.86         69.58        17.67 o                         
   0 -10  13          1.00          9.48         3.60 o                         
   1 -10  13          3.80          8.44         2.82 o                         
   2 -10  13         42.08         33.92         4.74 o                         
   3 -10  13          1.76          7.64         3.66 o                         
  -2  -9  13        148.47        137.17        14.07 o                         
  -1  -9  13         98.49         94.42         8.08 o                         
   0  -9  13         64.54         65.14         6.48 o                         
   1  -9  13        130.98        128.48         8.49 o                         
   2  -9  13        126.96        137.69         8.07 o                         
   3  -9  13        820.03        877.74        35.99 o                         
   4  -9  13        803.72        822.49        51.66 o                         
  -3  -8  13        298.99        305.38        18.48 o                         
  -2  -8  13        244.40        257.29        15.26 o                         
  -1  -8  13        356.20        366.24        13.58 o                         
   0  -8  13         31.41         34.78         4.47 o                         
   1  -8  13          4.78          5.88         2.23 o                         
   2  -8  13          7.19          9.99         2.43 o                         
   3  -8  13        205.52        187.34         8.48 o                         
   4  -8  13        111.27        106.34         6.90 o                         
   5  -8  13        264.97        256.83        21.35 o                         
  -4  -7  13        206.10        178.81        14.14 o                         
  -3  -7  13        175.08        158.57        10.93 o                         
  -2  -7  13        263.26        259.75        11.73 o                         
  -1  -7  13        384.16        391.94        14.93 o                         
   0  -7  13        127.08        115.19         7.58 o                         
   1  -7  13        175.62        178.47         9.73 o                         
   2  -7  13         80.25         74.05         5.67 o                         
   3  -7  13         85.74         77.58         5.91 o                         
   4  -7  13        143.92        147.47         7.85 o                         
   5  -7  13        133.45        135.36         9.26 o                         
  -4  -6  13         36.75         37.42         5.71 o                         
  -3  -6  13        344.92        355.20        13.35 o                         
  -2  -6  13       1383.42       1525.15        27.74 o                         
  -1  -6  13        980.66       1060.16        20.60 o                         
   0  -6  13        699.74        664.83        26.78 o                         
   1  -6  13         44.67         41.05         3.79 o                         
   2  -6  13        207.91        202.21         9.08 o                         
   3  -6  13         45.94         46.11         4.46 o                         
   4  -6  13        189.99        182.24         8.40 o                         
   5  -6  13        170.87        168.04        10.06 o                         
  -5  -5  13         27.81         28.06         5.52 o                         
  -4  -5  13         66.88         72.11         7.25 o                         
  -3  -5  13        132.47        127.14         8.13 o                         
  -2  -5  13          0.31          0.13         2.47 o                         
  -1  -5  13         12.68         13.89         2.04 o                         
   0  -5  13        130.02        120.91         6.36 o                         
   1  -5  13         60.86         57.53         4.52 o                         
   2  -5  13         18.10         19.31         2.89 o                         
   3  -5  13          8.96         12.01         2.62 o                         
   4  -5  13        359.12        367.30        13.15 o                         
   5  -5  13        274.73        281.13        11.90 o                         
  -5  -4  13         62.38         44.58         5.82 o                         
  -4  -4  13        243.37        229.77        12.16 o                         
  -3  -4  13        300.67        299.72        11.85 o                         
  -2  -4  13         34.43         33.93         4.03 o                         
  -1  -4  13         70.13         61.50         4.22 o                         
   0  -4  13        444.85        450.48        12.00 o                         
   1  -4  13         79.97         75.87         5.09 o                         
   2  -4  13         26.96         26.12         3.52 o                         
   3  -4  13         13.47         14.45         3.15 o                         
   4  -4  13        422.69        439.82        14.33 o                         
   5  -4  13        115.38        105.21         7.78 o                         
  -6  -3  13         43.20         30.06         7.26 o                         
  -5  -3  13         10.47         15.09         3.37 o                         
  -4  -3  13        301.91        302.10        13.39 o                         
  -3  -3  13        413.57        402.94        15.04 o                         
  -2  -3  13        485.71        495.40        12.83 o                         
  -1  -3  13        166.14        156.55         6.86 o                         
   0  -3  13        296.74        290.51         9.32 o                         
   1  -3  13         30.29         29.10         3.30 o                         
   2  -3  13        239.94        228.77         9.42 o                         
   3  -3  13         59.99         57.29         5.36 o                         
   4  -3  13         87.90         96.30         7.72 o                         
   5  -3  13        217.45        211.75        10.94 o                         
  -6  -2  13        140.22        120.59        13.14 o                         
  -5  -2  13         68.42         68.18         7.21 o                         
  -4  -2  13        496.50        515.43        20.07 o                         
  -3  -2  13        552.68        534.21        14.57 o                         
  -2  -2  13        754.66        789.36        16.07 o                         
  -1  -2  13       4663.07       4822.87        66.58 o                         
   0  -2  13       1446.03       1517.55        21.71 o                         
   1  -2  13        346.78        355.11        11.84 o                         
   2  -2  13          7.89         11.82         3.19 o                         
   3  -2  13        195.42        203.59        10.86 o                         
   4  -2  13        175.42        182.16        10.16 o                         
   5  -2  13        364.91        349.30        15.23 o                         
  -6  -1  13         85.61         72.43        11.16 o                         
  -5  -1  13         13.45          9.64         3.49 o                         
  -4  -1  13         35.27         30.78         4.39 o                         
  -3  -1  13        175.84        160.13         8.31 o                         
  -2  -1  13        406.66        403.79        13.60 o                         
  -1  -1  13        487.57        500.90        15.63 o                         
   0  -1  13        732.16        760.70        17.34 o                         
   1  -1  13        312.99        307.86        13.37 o                         
   2  -1  13        100.75        104.58         8.22 o                         
   3  -1  13         72.32         73.94         6.80 o                         
   4  -1  13         16.66         19.17         3.38 o                         
   5  -1  13          3.49         10.89         4.71 o                         
  -6   0  13         71.61         59.45        10.15 o                         
  -5   0  13        136.40        118.24        10.66 o                         
  -4   0  13         18.12         10.15         2.90 o                         
  -3   0  13        142.18        133.04         8.80 o                         
  -2   0  13         10.84         18.47         3.22 o                         
  -1   0  13         45.30         39.04         4.55 o                         
   0   0  13        298.53        265.32        15.87 o                         
   1   0  13         88.14         77.86         6.77 o                         
   2   0  13         36.69         37.73         4.76 o                         
   3   0  13          0.83          3.42         1.87 o                         
   4   0  13         76.19         72.20         7.37 o                         
  -6   1  13         98.94         85.15        11.53 o                         
  -5   1  13        383.86        376.71        24.87 o                         
  -4   1  13        331.73        309.93        14.12 o                         
  -3   1  13         47.33         49.18         5.15 o                         
  -2   1  13         15.21         19.41         4.08 o                         
  -1   1  13         63.23         62.18         5.66 o                         
   0   1  13         12.44         17.17         3.87 o                         
   1   1  13         26.72         31.06         4.00 o                         
   2   1  13        301.38        302.71        13.50 o                         
   3   1  13        145.47        132.56         9.43 o                         
   4   1  13        109.94        107.79        10.34 o                         
  -5   2  13         13.35         13.24         4.80 o                         
  -4   2  13          6.45         16.14         3.92 o                         
  -3   2  13         23.54         23.79         4.09 o                         
  -2   2  13        287.62        305.79        13.27 o                         
  -1   2  13        688.23        695.14        22.65 o                         
   0   2  13        685.13        675.63        21.11 o                         
   1   2  13        350.95        337.28        15.15 o                         
   2   2  13         69.06         66.71         6.09 o                         
   3   2  13         25.35         28.87         5.37 o                         
  -5   3  13        122.05        100.60        11.82 o                         
  -4   3  13         89.20         76.57         7.93 o                         
  -3   3  13         26.26         25.71         4.27 o                         
  -2   3  13        556.67        558.18        19.76 o                         
  -1   3  13        645.95        693.34        23.14 o                         
   0   3  13        808.51        869.57        24.62 o                         
   1   3  13        882.68        947.72        26.15 o                         
   2   3  13        487.00        398.45        70.06 o                         
  -4   4  13          7.47         11.22         5.98 o                         
  -3   4  13         42.53         42.59         6.91 o                         
  -2   4  13          5.58         12.84         4.27 o                         
  -1   4  13         31.43         28.59         4.33 o                         
   0   4  13         58.24         52.40         6.12 o                         
   1   4  13        150.61        114.34        12.27 o                         
  -3   5  13        262.02        256.86        32.49 o                         
  -2   5  13        334.17        346.13        38.47 o                         
  -1   5  13        157.61        116.68        25.92 o                         
   1 -10  14         47.89         49.24         9.05 o                         
  -1  -9  14        136.60        119.99        16.98 o                         
   0  -9  14         71.43         51.09         6.08 o                         
   1  -9  14          0.23          7.55         2.40 o                         
   2  -9  14         26.39         26.28         3.97 o                         
   3  -9  14        190.46        184.08        15.75 o                         
  -2  -8  14        881.77        844.05        31.43 o                         
  -1  -8  14        333.43        336.96        13.50 o                         
   0  -8  14         41.65         40.06         4.85 o                         
   1  -8  14         21.94         25.61         3.95 o                         
   2  -8  14        160.21        163.80         9.51 o                         
   3  -8  14        569.42        568.80        24.93 o                         
   4  -8  14        844.54        727.71        73.02 o                         
  -3  -7  14         17.57         26.12         5.32 o                         
  -2  -7  14       1004.58       1069.68        31.42 o                         
  -1  -7  14        152.97        144.66         8.68 o                         
   0  -7  14         24.83         21.83         3.62 o                         
   1  -7  14         40.44         41.83         4.18 o                         
   2  -7  14         40.33         38.05         4.18 o                         
   3  -7  14         40.12         42.23         4.60 o                         
   4  -7  14        146.81        130.28         7.25 o                         
   5  -7  14         89.52         82.44         9.86 o                         
  -4  -6  14        100.41        107.52        10.82 o                         
  -3  -6  14        376.16        352.32        16.64 o                         
  -2  -6  14        340.92        347.35        13.78 o                         
  -1  -6  14        153.51        158.34         7.96 o                         
   0  -6  14        999.23       1057.37        22.00 o                         
   1  -6  14        506.16        510.64        19.79 o                         
   2  -6  14        111.38        107.68         6.83 o                         
   3  -6  14        410.70        408.07        13.55 o                         
   4  -6  14         18.14         26.47         3.59 o                         
   5  -6  14         77.34         78.54         9.33 o                         
  -4  -5  14         54.61         49.72         6.40 o                         
  -3  -5  14        223.94        210.66        12.90 o                         
  -2  -5  14         85.22         81.81         6.60 o                         
  -1  -5  14        239.47        212.25        12.71 o                         
   0  -5  14        984.97       1022.22        25.49 o                         
   1  -5  14         40.43         39.10         3.85 o                         
   2  -5  14        268.42        260.51        11.18 o                         
   3  -5  14        597.91        629.65        17.54 o                         
   4  -5  14         69.10         65.58         5.89 o                         
   5  -5  14         61.47         50.18         6.58 o                         
  -5  -4  14         51.52         53.01         8.48 o                         
  -4  -4  14         34.79         28.91         5.07 o                         
  -3  -4  14         70.92         58.85         6.22 o                         
  -2  -4  14        604.30        570.41        16.65 o                         
  -1  -4  14        120.24        102.06         5.66 o                         
   0  -4  14        201.50        184.35         7.93 o                         
   1  -4  14          0.05          5.34         1.56 o                         
   2  -4  14        188.38        177.58         8.43 o                         
   3  -4  14          3.17         10.46         2.61 o                         
   4  -4  14        132.31        129.24         8.10 o                         
   5  -4  14         93.55         86.60         8.31 o                         
  -5  -3  14        132.74        108.38        10.97 o                         
  -4  -3  14          5.28         12.76         3.20 o                         
  -3  -3  14          9.79         13.64         3.14 o                         
  -2  -3  14         81.12         73.59         5.88 o                         
  -1  -3  14        225.35        215.31         8.42 o                         
   0  -3  14        275.97        269.05         9.41 o                         
   1  -3  14        145.34        149.68         7.25 o                         
   2  -3  14        101.85         96.23         6.38 o                         
   3  -3  14        166.61        153.08         9.33 o                         
   4  -3  14          0.89         10.50         3.38 o                         
   5  -3  14         87.17         88.79         9.36 o                         
  -5  -2  14          1.02          2.99         2.56 o                         
  -4  -2  14         30.02         35.62         5.26 o                         
  -3  -2  14          7.63          5.06         2.46 o                         
  -2  -2  14        460.20        445.17        14.91 o                         
  -1  -2  14       1143.89       1170.19        19.31 o                         
   0  -2  14        203.42        188.28         8.03 o                         
   1  -2  14        455.89        438.79        15.71 o                         
   2  -2  14        427.76        404.56        16.73 o                         
   3  -2  14         56.87         53.68         5.91 o                         
   4  -2  14         17.15         23.72         4.53 o                         
  -5  -1  14        311.74        266.08        36.86 o                         
  -4  -1  14         89.37         98.07        10.22 o                         
  -3  -1  14        166.27        160.53         8.80 o                         
  -2  -1  14       1101.41       1060.75        23.69 o                         
  -1  -1  14        742.29        757.00        20.45 o                         
   0  -1  14       1458.30       1556.30        30.75 o                         
   1  -1  14       1195.74       1277.02        29.24 o                         
   2  -1  14        793.50        797.31        23.81 o                         
   3  -1  14        517.41        583.76        21.23 o                         
   4  -1  14        434.55        447.54        18.99 o                         
  -5   0  14        410.60        419.73        42.95 o                         
  -4   0  14         25.09         25.96         5.34 o                         
  -3   0  14        143.83        140.06         9.71 o                         
  -2   0  14        312.94        309.78        12.38 o                         
  -1   0  14         28.35         33.15         4.40 o                         
   0   0  14        269.36        280.52        14.34 o                         
   1   0  14        647.49        666.69        25.49 o                         
   2   0  14        474.57        486.82        17.52 o                         
   3   0  14        438.72        456.74        17.85 o                         
  -5   1  14        523.54        413.17        58.90 o                         
  -4   1  14        259.57        246.46        19.17 o                         
  -3   1  14         10.74         17.93         4.11 o                         
  -2   1  14          1.62         10.43         3.60 o                         
  -1   1  14         15.77         19.59         3.78 o                         
   0   1  14        141.99        155.63        12.08 o                         
   1   1  14          1.76         10.53         3.37 o                         
   2   1  14         91.25         89.67         9.08 o                         
   3   1  14        130.20        158.78        15.18 o                         
  -4   2  14        245.36        242.00        15.35 o                         
  -3   2  14        230.61        230.77        12.81 o                         
  -2   2  14        137.87        154.17        10.06 o                         
  -1   2  14          5.11         11.93         3.76 o                         
   0   2  14          7.79          9.62         3.41 o                         
   1   2  14          6.02         13.57         3.65 o                         
   2   2  14        129.80        137.79        13.51 o                         
  -4   3  14         25.93         28.71        10.49 o                         
  -3   3  14         58.07         54.89         7.69 o                         
  -2   3  14         30.55         29.17         4.78 o                         
  -1   3  14         35.37         28.33         5.48 o                         
   0   3  14       1019.37       1069.63        30.95 o                         
   1   3  14        855.26        904.80        45.70 o                         
  -2   4  14         18.39         13.71         8.74 o                         
   1  -9  15        351.41        292.12        26.92 o                         
  -1  -8  15         10.07         13.46         4.21 o                         
   0  -8  15         25.41         25.35         4.00 o                         
   1  -8  15         56.87         48.93         5.62 o                         
   2  -8  15         30.18         33.45         5.53 o                         
   3  -8  15         28.85         27.01         4.36 o                         
  -2  -7  15        680.29        685.93        27.59 o                         
  -1  -7  15        248.71        242.22        11.57 o                         
   0  -7  15          8.57         12.38         3.07 o                         
   1  -7  15        515.08        524.23        17.28 o                         
   2  -7  15          6.46         13.31         2.73 o                         
   3  -7  15          1.38          3.97         2.22 o                         
   4  -7  15         17.83         21.35         6.30 o                         
  -3  -6  15        107.71        100.57        10.66 o                         
  -2  -6  15         91.32         84.70         7.22 o                         
  -1  -6  15        284.34        298.04        13.58 o                         
   0  -6  15        241.72        247.39        12.46 o                         
   1  -6  15        350.63        344.99        12.18 o                         
   2  -6  15          5.44         13.16         2.80 o                         
   3  -6  15         89.74         80.70         6.28 o                         
   4  -6  15          2.72          8.98         3.30 o                         
  -3  -5  15        230.77        230.29        13.24 o                         
  -2  -5  15        163.17        157.02        10.81 o                         
  -1  -5  15        121.91        132.99         8.84 o                         
   0  -5  15       1529.43       1602.88        44.53 o                         
   1  -5  15        688.25        698.85        21.41 o                         
   2  -5  15        249.40        243.51        11.09 o                         
   3  -5  15          2.97         10.59         2.46 o                         
   4  -5  15          9.37         16.51         4.32 o                         
  -4  -4  15         82.91         66.84         7.62 o                         
  -3  -4  15         29.95         29.72         4.76 o                         
  -2  -4  15         72.37         66.39         6.97 o                         
  -1  -4  15        274.99        268.52        10.42 o                         
   0  -4  15        419.15        420.47        13.65 o                         
   1  -4  15        510.74        537.19        14.53 o                         
   2  -4  15        331.63        322.26        12.75 o                         
   3  -4  15        107.78        112.53         8.20 o                         
   4  -4  15        196.56        194.57        13.55 o                         
  -4  -3  15         54.41         47.64         7.24 o                         
  -3  -3  15         22.42         19.45         4.16 o                         
  -2  -3  15        111.37        104.20         8.52 o                         
  -1  -3  15        228.78        224.74        10.37 o                         
   0  -3  15        114.37        106.55         6.90 o                         
   1  -3  15          2.74          7.62         2.35 o                         
   2  -3  15          0.29          6.43         2.52 o                         
   3  -3  15          3.26         14.23         3.13 o                         
   4  -3  15          0.34         15.27         3.97 o                         
  -4  -2  15        128.81        133.37        13.86 o                         
  -3  -2  15        128.62        105.97         9.01 o                         
  -2  -2  15          0.38          6.68         2.33 o                         
  -1  -2  15         56.36         60.87         6.02 o                         
   0  -2  15        224.83        215.05        11.45 o                         
   1  -2  15         97.73        103.25         7.40 o                         
   2  -2  15         95.97         90.56         7.23 o                         
   3  -2  15         59.90         55.28         6.50 o                         
  -4  -1  15          6.33          1.89         5.33 o                         
  -3  -1  15          1.13          7.03         3.25 o                         
  -2  -1  15          9.68         17.50         3.54 o                         
  -1  -1  15         56.57         65.81         6.18 o                         
   0  -1  15        352.04        371.79        15.15 o                         
   1  -1  15        405.58        413.02        18.42 o                         
   2  -1  15        304.37        268.29        14.12 o                         
   3  -1  15        111.39         97.35         8.99 o                         
  -4   0  15        360.35        251.19        23.89 o                         
  -3   0  15        421.80        381.31        25.84 o                         
  -2   0  15        110.56        111.36         9.20 o                         
  -1   0  15        554.20        554.56        18.23 o                         
   0   0  15        694.98        708.13        21.35 o                         
   1   0  15        863.11        974.49        32.29 o                         
   2   0  15        861.36        953.79        32.79 o                         
  -4   1  15        593.83        504.42        47.30 o                         
  -3   1  15         50.97         28.16         5.13 o                         
  -2   1  15        101.74         97.00         8.88 o                         
  -1   1  15         27.62         28.95         4.86 o                         
   0   1  15         37.78         37.03         6.36 o                         
   1   1  15         10.30          6.95         2.68 o                         
  -3   2  15        211.36        174.10        17.65 o                         
  -2   2  15        139.97        134.80        12.93 o                         
  -1   2  15        116.18         90.47        10.88 o                         
   0   2  15          3.55          7.91         4.62 o                         
  -1  -7  16        258.88        218.78        17.50 o                         
   0  -7  16         76.90         76.70        12.59 o                         
   1  -7  16        313.23        321.34        20.38 o                         
   2  -7  16          9.86         14.78         4.57 o                         
  -2  -6  16         67.75         63.16        10.14 o                         
  -1  -6  16        277.55        276.27        15.92 o                         
   0  -6  16        429.56        444.66        19.38 o                         
   1  -6  16        457.24        428.64        24.51 o                         
   2  -6  16        400.45        381.06        23.42 o                         
  -2  -5  16          2.59          2.90         2.49 o                         
  -1  -5  16         85.22         76.22         7.07 o                         
   0  -5  16        704.16        757.56        27.05 o                         
   1  -5  16        114.93        115.32         7.77 o                         
   2  -5  16        233.05        203.34        13.23 o                         
   3  -5  16        225.12        213.20        15.56 o                         
  -3  -4  16         98.19         83.53        10.84 o                         
  -2  -4  16         66.29         55.39         6.82 o                         
  -1  -4  16        509.81        500.44        19.34 o                         
   0  -4  16        253.84        254.14        10.94 o                         
   1  -4  16        515.03        512.23        16.17 o                         
   2  -4  16        676.46        683.42        21.92 o                         
   3  -4  16        441.20        430.81        23.83 o                         
  -3  -3  16        142.74        134.37        14.36 o                         
  -2  -3  16        140.97        138.63        10.04 o                         
  -1  -3  16        322.33        328.76        15.44 o                         
   0  -3  16         49.76         49.17         5.48 o                         
   1  -3  16        146.03        145.45         9.39 o                         
   2  -3  16        344.71        336.85        14.34 o                         
  -3  -2  16        126.52        111.19        16.77 o                         
  -2  -2  16          3.13          7.88         3.39 o                         
  -1  -2  16          2.05          6.71         2.87 o                         
   0  -2  16        194.10        191.70        11.28 o                         
   1  -2  16          1.88         13.30         3.67 o                         
   2  -2  16         93.47         64.34        17.95 o                         
  -3  -1  16        101.26        110.29        16.05 o                         
  -2  -1  16         78.99         43.04         9.41 o                         
  -1  -1  16         42.32         39.80         6.18 o                         
   0  -1  16          3.75         10.01         3.14 o                         
   1  -1  16         62.83         49.32         7.02 o                         
  -2   0  16         89.84         90.97        10.68 o                         
  -1   0  16         10.83         20.99         5.72 o                         
   0   0  16          5.89         12.24         4.78 o                         
   1   0  16        449.58        450.12        36.17 o                         
   0  -5  17        154.89        134.09        18.09 o                         
  -1  -4  17         16.96         26.20         8.36 o                         
   0  -4  17          3.18          6.57         4.40 o                         
  -1  -3  17         78.00         80.42        13.90 o                         
   0  -3  17        288.04        314.55        27.66 o                         
                                                                                
