# Supplementary material for: Di-μ-chlorido-bis­[(2,2′:6′,2′′-terpyridine-κ3 N,N′,N′′)copper(II)] bis­(tri­fluoro­methane­sulfonate)
Source: IUCrdata. 2021 Oct 21;6(Pt 10):x211096. doi: 10.1107/S2414314621010968 (PMC9462302; doi:10.1107/S2414314621010968)
Supplement: Supplementary file 3 [file x-06-x211096-Isup3.mol]

@<TRIPOS>MOLECULE
cd1963b
    78    86     3     0     0
SMALL
NO_CHARGES
****
Generated from the CSD

@<TRIPOS>ATOM
     1 Cu1      2.3311   1.5162   7.5516   Cu        1 RES1   0.0000
     2 Cl1      3.4530   1.6771   5.6352   Cl        1 RES1   0.0000
     3 N3       0.7702   0.3734   6.9435   N.2       1 RES1   0.0000
     4 N2       1.3707   1.3581   9.2322   N.2       1 RES1   0.0000
     5 N1       3.6611   2.4262   8.8020   N.2       1 RES1   0.0000
     6 C11     -0.1755   0.1852   7.9056   C.2       1 RES1   0.0000
     7 C5       3.1933   2.5865  10.0728   C.2       1 RES1   0.0000
     8 C10      0.2105   0.6979   9.2405   C.2       1 RES1   0.0000
     9 C6       1.8935   1.9264  10.3229   C.2       1 RES1   0.0000
    10 C9      -0.4981   0.5525  10.4321   C.2       1 RES1   0.0000
    11 H9      -1.3154   0.0691  10.4600   H         1 RES1   0.0000
    12 C15      0.5182  -0.0613   5.7026   C.2       1 RES1   0.0000
    13 H15      1.1830   0.0490   5.0335   H         1 RES1   0.0000
    14 C14     -0.6881  -0.6700   5.3596   C.2       1 RES1   0.0000
    15 H14     -0.8388  -0.9729   4.4719   H         1 RES1   0.0000
    16 C12     -1.3957  -0.3981   7.6318   C.2       1 RES1   0.0000
    17 H12     -2.0450  -0.5066   8.3166   H         1 RES1   0.0000
    18 C13     -1.6574  -0.8264   6.3240   C.2       1 RES1   0.0000
    19 H13     -2.4938  -1.2203   6.1054   H         1 RES1   0.0000
    20 C7       1.2262   1.8443  11.5362   C.2       1 RES1   0.0000
    21 H7       1.5776   2.2574  12.3160   H         1 RES1   0.0000
    22 C4       3.8936   3.3131  11.0248   C.2       1 RES1   0.0000
    23 H4       3.5517   3.4116  11.9059   H         1 RES1   0.0000
    24 C8       0.0277   1.1377  11.5780   C.2       1 RES1   0.0000
    25 H8      -0.4383   1.0546  12.4017   H         1 RES1   0.0000
    26 C2       5.5899   3.7037   9.3819   C.2       1 RES1   0.0000
    27 H2       6.4277   4.0705   9.1240   H         1 RES1   0.0000
    28 C1       4.8390   2.9683   8.4815   C.2       1 RES1   0.0000
    29 H1       5.1745   2.8438   7.6014   H         1 RES1   0.0000
    30 C3       5.1038   3.8961  10.6654   C.2       1 RES1   0.0000
    31 H3       5.5906   4.4200  11.2911   H         1 RES1   0.0000
    32 Cu1      2.0421   3.9693   4.9984   Cu        1 RES1   0.0000
    33 Cl1      0.9201   3.8084   6.9148   Cl        1 RES1   0.0000
    34 N3       3.6029   5.1121   5.6066   N.2       1 RES1   0.0000
    35 N2       3.0024   4.1273   3.3179   N.2       1 RES1   0.0000
    36 N1       0.7120   3.0593   3.7481   N.2       1 RES1   0.0000
    37 C11      4.5486   5.3002   4.6445   C.2       1 RES1   0.0000
    38 C5       1.1798   2.8990   2.4773   C.2       1 RES1   0.0000
    39 C10      4.1626   4.7876   3.3096   C.2       1 RES1   0.0000
    40 C6       2.4796   3.5591   2.2271   C.2       1 RES1   0.0000
    41 C9       4.8712   4.9330   2.1180   C.2       1 RES1   0.0000
    42 H9       5.6885   5.4163   2.0901   H         1 RES1   0.0000
    43 C15      3.8550   5.5468   6.8475   C.2       1 RES1   0.0000
    44 H15      3.1901   5.4365   7.5166   H         1 RES1   0.0000
    45 C14      5.0612   6.1554   7.1904   C.2       1 RES1   0.0000
    46 H14      5.2119   6.4584   8.0782   H         1 RES1   0.0000
    47 C12      5.7688   5.8835   4.9183   C.2       1 RES1   0.0000
    48 H12      6.4182   5.9920   4.2335   H         1 RES1   0.0000
    49 C13      6.0305   6.3119   6.2261   C.2       1 RES1   0.0000
    50 H13      6.8669   6.7057   6.4447   H         1 RES1   0.0000
    51 C7       3.1470   3.6412   1.0139   C.2       1 RES1   0.0000
    52 H7       2.7956   3.2281   0.2340   H         1 RES1   0.0000
    53 C4       0.4796   2.1723   1.5253   C.2       1 RES1   0.0000
    54 H4       0.8214   2.0739   0.6442   H         1 RES1   0.0000
    55 C8       4.3454   4.3477   0.9721   C.2       1 RES1   0.0000
    56 H8       4.8115   4.4308   0.1484   H         1 RES1   0.0000
    57 C2      -1.2167   1.7817   3.1681   C.2       1 RES1   0.0000
    58 H2      -2.0545   1.4150   3.4261   H         1 RES1   0.0000
    59 C1      -0.4659   2.5172   4.0686   C.2       1 RES1   0.0000
    60 H1      -0.8013   2.6417   4.9487   H         1 RES1   0.0000
    61 C3      -0.7306   1.5894   1.8846   C.2       1 RES1   0.0000
    62 H3      -1.2175   1.0654   1.2590   H         1 RES1   0.0000
    63 S1       3.0264  -1.7525  10.0022   S.o2      2 RES2   0.0000
    64 F2       5.3792  -2.9180   9.8833   F         2 RES2   0.0000
    65 F1       4.3907  -3.1092  11.7800   F         2 RES2   0.0000
    66 F3       3.7361  -4.2921  10.1206   F         2 RES2   0.0000
    67 O1       3.7061  -0.5735  10.4924   O.2       2 RES2   0.0000
    68 O3       1.8216  -2.0992  10.7120   O.2       2 RES2   0.0000
    69 O2       2.9525  -1.8370   8.5673   O.2       2 RES2   0.0000
    70 C16      4.1907  -3.0820  10.4600   C.3       2 RES2   0.0000
    71 S1       1.3467   7.2379   2.5479   S.o2      3 RES3   0.0000
    72 F2      -1.0060   8.4035   2.6668   F         3 RES3   0.0000
    73 F1      -0.0175   8.5947   0.7701   F         3 RES3   0.0000
    74 F3       0.6371   9.7776   2.4294   F         3 RES3   0.0000
    75 O1       0.6670   6.0590   2.0577   O.2       3 RES3   0.0000
    76 O3       2.5515   7.5846   1.8381   O.2       3 RES3   0.0000
    77 O2       1.4206   7.3224   3.9828   O.2       3 RES3   0.0000
    78 C16      0.1825   8.5675   2.0901   C.3       3 RES3   0.0000
@<TRIPOS>BOND
     1     1     2    1
     2     1     3   un
     3     1     4   un
     4     1     5   un
     5     1    33    1
     6     2    32    1
     7     3     6   un
     8     3    12   un
     9     4     8   un
    10     4     9   un
    11     5     7   un
    12     5    28   un
    13     6     8   un
    14     6    16   un
    15     7     9   un
    16     7    22   un
    17     8    10   un
    18     9    20   un
    19    10    11    1
    20    10    24   un
    21    12    13    1
    22    12    14   un
    23    14    15    1
    24    14    18   un
    25    16    17    1
    26    16    18   un
    27    18    19    1
    28    20    21    1
    29    20    24   un
    30    22    23    1
    31    22    30   un
    32    24    25    1
    33    26    27    1
    34    26    28   un
    35    26    30   un
    36    28    29    1
    37    30    31    1
    38    32    33    1
    39    32    34   un
    40    32    35   un
    41    32    36   un
    42    34    37   un
    43    34    43   un
    44    35    39   un
    45    35    40   un
    46    36    38   un
    47    36    59   un
    48    37    39   un
    49    37    47   un
    50    38    40   un
    51    38    53   un
    52    39    41   un
    53    40    51   un
    54    41    42    1
    55    41    55   un
    56    43    44    1
    57    43    45   un
    58    45    46    1
    59    45    49   un
    60    47    48    1
    61    47    49   un
    62    49    50    1
    63    51    52    1
    64    51    55   un
    65    53    54    1
    66    53    61   un
    67    55    56    1
    68    57    58    1
    69    57    59   un
    70    57    61   un
    71    59    60    1
    72    61    62    1
    73    63    67   un
    74    63    68   un
    75    63    69   un
    76    63    70    1
    77    64    70    1
    78    65    70    1
    79    66    70    1
    80    71    75   un
    81    71    76   un
    82    71    77   un
    83    71    78    1
    84    72    78    1
    85    73    78    1
    86    74    78    1
@<TRIPOS>SUBSTRUCTURE
     1 RES1        1 GROUP             0 ****  ****    0  
     2 RES2       63 GROUP             0 ****  ****    0  
     3 RES3       71 GROUP             0 ****  ****    0  
@<TRIPOS>CRYSIN
    7.2767    9.8394   13.1746  106.6670   91.2260  105.4530     2     1
